# Supplementary material for: Epigenome-wide meta-analysis of DNA methylation differences in prefrontal cortex implicates the immune processes in Alzheimer’s disease
Source: Nat Commun. 2020 Nov 30;11:6114. doi: 10.1038/s41467-020-19791-w (PMC7704686; doi:10.1038/s41467-020-19791-w)
Supplement: Supplementary file 4 — Supplementary Data 1–24 [file 41467_2020_19791_MOESM4_ESM.xlsx]

## Sheet: Supp Data 1
Supplementary Data 1 A total of 3751 differentially methylated CpGs were significantly associated with the AD Braak stage at 5% FDR in the meta-analysis of four brain samples cohorts (Gasparoni, London, Mt. Sinai, ROSMAP). For each CpG, annotations include the location of the CpG based on hg19/GRCh37 genomic annotation (chr, position), nearby genes based on GREAT (GREAT_annotation) and Illumina g…
	Annotations								Meta -analysis results								Analysis results for individual cohort												Comparison with literature
cpg	chr	position	GREAT_annotation	UCSC_RefGene_Group	UCSC_RefGene_Accession	UCSC_RefGene_Name	Relation_to_Island	state	estimate	se	pVal.fixed	pVal.random	pValQ	estimate_direction	pVal.final	fdr	GASPARONI_estimate	GASPARONI_se	GASPARONI_pValue	LONDON_estimate	LONDON_se	LONDON_pValue	MtSinai_estimate	MtSinai_se	MtSinai_pValue	ROSMAP_estimate	ROSMAP_se	ROSMAP_pValue	isDEJager	isMtSinai	isLunnon	isGasparoni	isAnyPreviousStudy
cg22962123	chr7	27153605	HOXA2 (-11176); HOXA3 (+5608)	1stExon;5'UTR	NM_030661;NM_153631;NM_153632	HOXA3	Island	Repressed PolyComb	0.0803363	0.00943835	1.71429e-17	2.42374e-10	0.143028	++++	1.71429e-17	7.72588e-12	0.11949	0.0305599	0.000301617	0.0741245	0.0159969	1.19369e-05	0.118828	0.0252228	6.49451e-06	0.0636193	0.0146252	1.57813e-05	1	1	0	0	1
cg01301319	chr7	27153580	HOXA2 (-11151); HOXA3 (+5633)	1stExon;5'UTR	NM_030661;NM_153631;NM_153632	HOXA3	Island	Repressed PolyComb	0.0564282	0.00674335	5.86127e-17	5.86127e-17	0.48267	++++	5.86127e-17	1.32076e-11	0.0805965	0.0271449	0.004731	0.0551133	0.0128734	4.5951e-05	0.0696159	0.0143486	3.59884e-06	0.0473015	0.0101311	3.67218e-06	0	1	0	0	1
cg21806242	chr11	72532891	ATG16L2 (+7539); FCHSD2 (+320414)	Body	NM_033388	ATG16L2	Island	Flanking Active TSS	0.0815118	0.00999218	3.41857e-16	3.121e-15	0.365558	++++	3.41857e-16	5.13555e-11	0.0748657	0.0329167	0.027652	0.0706366	0.0169784	7.19099e-05	0.11969	0.0237789	1.65218e-06	0.0753746	0.0161056	3.48518e-06	1	1	0	0	1
cg06635946	chr22	46470016	WNT7B (-97008); PPARA (-76482)	NA	NA	NA	S_Shore	Active TSS	0.0825094	0.0102352	7.54753e-16	7.54753e-16	0.856285	++++	7.54753e-16	8.50371e-11	0.0721228	0.0249719	0.00588887	0.0929323	0.0158822	7.59497e-08	0.0735879	0.0274061	0.00824322	0.0776773	0.0194395	7.17601e-05	0	0	1	0	1
cg07061298	chr7	27153847	HOXA2 (-11418); HOXA3 (+5366)	5'UTR;TSS1500	NM_030661;NM_153631;NM_153632	HOXA3	N_Shore	Repressed PolyComb	0.0923644	0.0116333	2.02793e-15	2.02793e-15	0.677021	++++	2.02793e-15	1.82787e-10	0.0913282	0.0416847	0.0335608	0.09244	0.0180611	1.70797e-06	0.118501	0.0266885	1.96432e-05	0.0768656	0.0206546	0.000215026	0	1	0	0	1
cg04917446	chr17	46699073	HOXB8 (-6773); HOXB9 (+4765)	3'UTR	NM_024017	HOXB9	Island	Repressed PolyComb	0.058422	0.00750363	6.92553e-15	6.92553e-15	0.616834	++++	6.92553e-15	5.20194e-10	0.0373114	0.0275548	0.182326	0.0554348	0.0107047	1.33146e-06	0.0810755	0.0213758	0.000231491	0.0591987	0.0134495	1.25418e-05	0	0	0	0	0
cg20864214	chr11	73054121	RELT (-33187); ARHGEF17 (+34788)	Body	NM_014786	ARHGEF17	Island	Active TSS	0.0734511	0.00961017	2.12108e-14	2.12108e-14	0.496428	++++	2.12108e-14	1.1949e-09	0.0903161	0.0337905	0.0103722	0.0766084	0.0154909	3.45607e-06	0.0935231	0.0221194	4.5342e-05	0.0550189	0.0163499	0.000809721	0	1	0	0	1
cg03672272	chr22	46470191	WNT7B (-97183); PPARA (-76307)	NA	NA	NA	S_Shore	Active TSS	0.0585935	0.00766089	2.03503e-14	2.03503e-14	0.936872	++++	2.03503e-14	1.1949e-09	0.0607407	0.0238718	0.0143664	0.0638525	0.0125791	2.03021e-06	0.0507382	0.0168509	0.00315593	0.0568774	0.0135549	3.08927e-05	0	0	0	0	0
cg09596958	chr12	58132105	AGAP2 (-77)	Body;TSS200	NM_001122772;NM_014770	AGAP2	N_Shore	Bivalent/Poised TSS	0.0925202	0.0122054	3.44907e-14	3.44907e-14	0.512266	++++	3.44907e-14	1.72712e-09	0.0743001	0.0461709	0.114406	0.0913212	0.0214689	5.09244e-05	0.130066	0.0286216	1.29799e-05	0.080364	0.0187211	2.03121e-05	0	1	0	0	1
cg17775899	chr7	27179426	HOXA4 (-9009); HOXA5 (+3860)	NA	NA	NA	Island	Repressed PolyComb	0.049819	0.00659541	4.23415e-14	4.23415e-14	0.643156	++++	4.23415e-14	1.73475e-09	0.05965	0.0239995	0.0166347	0.0523311	0.0122055	4.4878e-05	0.0624156	0.0151652	6.98614e-05	0.0411158	0.00990543	3.7489e-05	0	0	0	0	0
cg04874795	chr16	86477638	FOXF1 (-66494); IRF8 (+545230)	NA	NA	NA	OpenSea	Weak Repressed PolyComb	-0.0710851	0.00941064	4.23076e-14	4.23076e-14	0.471545	----	4.23076e-14	1.73475e-09	-0.0585422	0.0302022	0.0587321	-0.0830756	0.0169766	4.26e-06	-0.0900335	0.0213569	4.75821e-05	-0.0557772	0.0148523	0.000188366	0	1	0	0	1
cg18751141	chr7	27138173	HOXA1 (-2581)	NA	NA	NA	S_Shore	Repressed PolyComb	0.0660425	0.00875849	4.68519e-14	4.68519e-14	0.626252	++++	4.68519e-14	1.75958e-09	0.0250618	0.0387546	0.521052	0.0592833	0.0149485	0.000145536	0.0718714	0.021452	0.00106988	0.0738839	0.0132199	3.35219e-08	0	0	0	0	0
cg14216068	chr7	27146445	HOXA2 (-4016)	3'UTR	NM_030661;NM_153631;NM_153632	HOXA3	Island	Repressed PolyComb	0.0722631	0.00963551	6.39826e-14	4.26847e-11	0.30139	++++	6.39826e-14	2.2181e-09	0.056613	0.0378277	0.141327	0.070236	0.0152395	1.31541e-05	0.118352	0.0266367	1.94073e-05	0.0618672	0.0151501	4.98134e-05	0	0	0	0	0
cg01964852	chr7	27146262	HOXA2 (-3833)	3'UTR	NM_030661;NM_153631;NM_153632	HOXA3	Island	Repressed PolyComb	0.064698	0.00863995	6.98017e-14	6.98017e-14	0.729373	++++	6.98017e-14	2.24699e-09	0.0515105	0.033801	0.134371	0.0567864	0.0129061	2.93746e-05	0.0836154	0.0237698	0.000609078	0.0700817	0.0145135	1.71106e-06	0	0	0	0	0
cg00921266	chr7	27153663	HOXA2 (-11234); HOXA3 (+5550)	5'UTR;TSS200	NM_030661;NM_153631;NM_153632	HOXA3	N_Shore	Repressed PolyComb	0.097933	0.0131013	7.71829e-14	1.38538e-08	0.18651	++++	7.71829e-14	2.31896e-09	0.0502955	0.0423859	0.241474	0.114795	0.0230139	2.9072e-06	0.142528	0.0317275	1.59304e-05	0.0771524	0.0204642	0.000177873	0	0	0	0	0
cg09490371	chr2	233253024	ALPPL2 (-18528); ALPP (+9781)	TSS1500	NR_028501	ECEL1P2	Island	Repressed PolyComb	0.0714333	0.00960116	1.00636e-13	1.00636e-13	0.879267	++++	1.00636e-13	2.66788e-09	0.0895838	0.0381336	0.0231631	0.0684549	0.0161993	5.64748e-05	0.0809634	0.0196311	6.7929e-05	0.0645457	0.0163195	8.4806e-05	0	0	0	0	0
cg09144964	chr7	27150262	HOXA2 (-7833); HOXA3 (+8951)	5'UTR	NM_030661;NM_153631;NM_153632	HOXA3	Island	Repressed PolyComb	0.0594358	0.00798467	9.78793e-14	9.78793e-14	0.87868	++++	9.78793e-14	2.66788e-09	0.044965	0.0300599	0.141524	0.0653629	0.0138304	8.30517e-06	0.0659834	0.0196674	0.00105363	0.0547205	0.012158	8.00805e-06	0	0	0	0	0
cg12307200	chr3	188664632	TPRG1 (-225130); LPP (+733912)	NA	NA	NA	N_Shore	Flanking Active TSS	-0.0572172	0.00772353	1.28053e-13	1.14005e-06	0.136618	----	1.28053e-13	3.20614e-09	-0.0242129	0.0220051	0.276913	-0.0465706	0.0134749	0.00083471	-0.0530603	0.0215081	0.0150017	-0.0765337	0.0119274	2.66674e-10	1	0	0	0	1
cg13390284	chr1	65531864	JAK1 (-99678); AK4 (-81648)	NA	NA	NA	N_Shore	Active TSS	0.0500074	0.00678291	1.67372e-13	3.31779e-06	0.0918575	++++	1.67372e-13	3.80793e-09	0.0437616	0.0199038	0.0329701	0.0504127	0.0106975	8.75733e-06	0.0206885	0.0155658	0.186255	0.0710036	0.0125536	2.31276e-08	1	0	0	0	1
cg14103343	chr19	49220223	MAMSTR (+2754); FUT2 (+20992)	Body;TSS200	NM_001130915;NM_182574	MAMSTR	N_Shelf	Flanking Active TSS	0.0634903	0.00861319	1.68988e-13	3.81739e-07	0.125796	++++	1.68988e-13	3.80793e-09	0.0525641	0.0406999	0.20298	0.0400828	0.0133776	0.00352168	0.0819259	0.0182817	1.66488e-05	0.0826328	0.0152572	8.55925e-08	0	1	0	0	1
cg05731218	chr2	216769199	FN1 (-468305); MREG (+109146)	NA	NA	NA	OpenSea	Quiescent/Low	-0.0576279	0.00782987	1.83908e-13	2.53674e-05	0.0608435	----	1.83908e-13	3.94679e-09	-0.0317278	0.0205291	0.129077	-0.0509547	0.0140549	0.000475235	-0.0352755	0.0188122	0.0631256	-0.0838066	0.0128558	1.41142e-10	1	0	0	0	1
cg12864235	chr5	27038782	CDH9 (-90)	TSS200	NM_016279	CDH9	OpenSea	Active TSS	0.0694662	0.0094647	2.14378e-13	2.14378e-13	0.535203	++++	2.14378e-13	4.39158e-09	0.0411654	0.0280562	0.149113	0.0767053	0.0145459	8.98093e-07	0.0868598	0.0225957	0.000192281	0.0593887	0.017656	0.00081387	0	0	0	0	0
cg09502865	chr16	88600155	ZC3H18 (-36633); ZFPM1 (+80431)	Body	NM_153813	ZFPM1	Island	Active TSS	0.0532485	0.00726725	2.35032e-13	8.1857e-09	0.214865	++++	2.35032e-13	4.60535e-09	0.0150416	0.0206463	0.469978	0.0547616	0.012868	5.05472e-05	0.0542738	0.0141047	0.0001896	0.0668893	0.0134558	8.50744e-07	0	0	0	0	0
cg16406967	chr7	27155036	HOXA2 (-12607); HOXA3 (+4177)	5'UTR;TSS1500	NM_030661;NM_153631;NM_153632	HOXA3	Island	Repressed PolyComb	0.0745456	0.0102209	3.02149e-13	2.62361e-06	0.0772654	++++	3.02149e-13	5.67379e-09	0.0441462	0.0329321	0.186659	0.0705199	0.0164896	4.67418e-05	0.136141	0.0265755	1.11976e-06	0.0620682	0.0167678	0.000232192	0	1	0	0	1
cg23120601	chr15	40583227	PLCB2 (+16895); PAK6 (+51607)	Body	NM_004573	PLCB2	Island	Active TSS	0.0709213	0.00975743	3.63668e-13	6.6757e-13	0.383429	++++	3.63668e-13	6.07022e-09	0.0575834	0.0302722	0.0634188	0.0674344	0.0183392	0.000398833	0.110332	0.0248698	1.99429e-05	0.0628756	0.0144007	1.46879e-05	0	1	0	0	1
cg23859635	chr2	42795262	MTA3 (-394)	TSS1500	NM_020744	MTA3	N_Shore	Flanking Active TSS	0.0559528	0.0077038	3.7858e-13	5.0492e-12	0.354608	++++	3.7858e-13	6.09344e-09	0.0488128	0.029261	0.102073	0.0678687	0.0131763	1.49314e-06	0.0705557	0.0177178	0.000115583	0.0400962	0.012184	0.00105216	0	0	0	0	0
cg15645660	chr1	55247356	PARS2 (-17170); DHCR24 (+105534)	Body	NM_001114108	TTC22	Island	Repressed PolyComb	0.0858665	0.0118482	4.25393e-13	4.25393e-13	0.547583	++++	4.25393e-13	6.61083e-09	0.0466294	0.0408945	0.260089	0.0873414	0.0211008	7.77088e-05	0.115983	0.0286351	8.9502e-05	0.0804485	0.0180774	1.00749e-05	1	0	0	0	1
cg05157625	chr14	93153553	LGMN (+61470); RIN3 (+173436)	Body	NM_024832	RIN3	Island	Active TSS	0.0869249	0.0120291	4.96593e-13	4.96593e-13	0.959098	++++	4.96593e-13	7.46006e-09	0.0794573	0.0503695	0.121536	0.0816444	0.0187862	3.6029e-05	0.0842509	0.0275176	0.00269908	0.0959981	0.0205732	3.72004e-06	0	0	0	0	0
cg15911153	chr5	138730783	MZB1 (-5181); SPATA24 (+8973)	1stExon;5'UTR	NM_001161546	LOC389333	Island	Active TSS	0.0434153	0.00604022	6.58948e-13	1.40671e-12	0.381547	++++	6.58948e-13	9.37339e-09	0.0436029	0.0215821	0.0491941	0.0379981	0.00961606	0.000153167	0.0716301	0.0173752	6.80676e-05	0.0402473	0.00947653	2.47878e-05	0	0	0	0	0
cg08101036	chr7	27153655	HOXA2 (-11226); HOXA3 (+5558)	5'UTR;TSS200	NM_030661;NM_153631;NM_153632	HOXA3	N_Shore	Repressed PolyComb	0.0895362	0.0124592	6.65554e-13	1.227e-07	0.160136	++++	6.65554e-13	9.37339e-09	0.0529458	0.0381691	0.172084	0.108885	0.0217193	2.62381e-06	0.135618	0.0320578	4.49344e-05	0.0667238	0.0193796	0.000611824	0	0	0	0	0
cg24040595	chr7	27185512	HOXA5 (-2226)	Body	NM_024014	HOXA6	Island	Repressed PolyComb	0.054234	0.00755287	6.94183e-13	1.73831e-06	0.146189	++++	6.94183e-13	9.48033e-09	0.0246764	0.0238247	0.305734	0.0720467	0.0114031	9.58845e-09	0.0551726	0.0195839	0.00563825	0.0382628	0.0135208	0.00479827	0	0	1	0	1
cg11859982	chr7	127907529	LEP (+26193); RBM28 (+76432)	NA	NA	NA	N_Shelf	Active TSS	0.051308	0.00716201	7.84117e-13	6.29631e-08	0.182304	++++	7.84117e-13	1.03936e-08	0.0510418	0.0267301	0.0624428	0.0609289	0.0118193	1.46747e-06	0.0663166	0.0145426	1.20941e-05	0.0288459	0.0126909	0.0233508	0	0	0	0	0
cg12234455	chr19	49220235	MAMSTR (+2742); FUT2 (+21004)	Body;TSS200	NM_001130915;NM_182574	MAMSTR	N_Shelf	Flanking Active TSS	0.0637315	0.00891057	8.53095e-13	5.29807e-09	0.239449	++++	8.53095e-13	1.09848e-08	0.048637	0.0331401	0.149013	0.0461992	0.0147268	0.00229919	0.0976592	0.0214674	1.26472e-05	0.0680068	0.0142808	2.35853e-06	0	1	0	0	1
cg21663431	chr19	10736355	SLC44A2 (+422)	Body	NM_001145056;NM_020428	SLC44A2	Island	Active TSS	0.0640093	0.00898406	1.04261e-12	2.22091e-07	0.130815	++++	1.04261e-12	1.30522e-08	0.0699036	0.0282417	0.0170616	0.0596071	0.0141373	5.85008e-05	0.110089	0.0226449	3.45225e-06	0.0460223	0.0154631	0.00302503	0	1	0	0	1
cg04157161	chr17	7906847	GUCY2D (+936)	Body	NM_000180	GUCY2D	Island	Bivalent Enhancer	0.0585907	0.00826956	1.38943e-12	1.342e-07	0.177666	++++	1.38943e-12	1.69238e-08	0.0611717	0.0276298	0.0318272	0.0329349	0.0147423	0.0279299	0.0826452	0.0207746	0.000117788	0.0678062	0.0125051	8.27566e-08	1	0	0	0	1
cg22507723	chr12	58131768	AGAP2 (+260)	1stExon;Body	NM_001122772;NM_014770	AGAP2	Island	Bivalent/Poised TSS	0.0695011	0.00987436	1.94267e-12	8.95366e-09	0.233815	++++	1.94267e-12	2.30399e-08	0.0580352	0.0348034	0.102207	0.0770451	0.0171244	2.01092e-05	0.110379	0.0254994	3.0594e-05	0.0518484	0.0149362	0.000551843	0	0	0	0	0
cg03308399	chr7	27146237	HOXA2 (-3808)	3'UTR	NM_030661;NM_153631;NM_153632	HOXA3	Island	Repressed PolyComb	0.0577778	0.00822294	2.11904e-12	2.11904e-12	0.859697	++++	2.11904e-12	2.38749e-08	0.0681074	0.0313816	0.0351832	0.0511418	0.0128911	0.000144819	0.0705183	0.0205684	0.000824466	0.0576534	0.0136178	2.6266e-05	0	0	0	0	0
cg05851442	chr7	27153212	HOXA2 (-10783); HOXA3 (+6001)	5'UTR	NM_030661;NM_153631;NM_153632	HOXA3	Island	Repressed PolyComb	0.0359789	0.00511926	2.09299e-12	2.23015e-06	0.0674318	++++	2.09299e-12	2.38749e-08	0.0695332	0.0185647	0.000500249	0.0369427	0.00922946	0.000127542	0.0552817	0.0145819	0.000232945	0.0253776	0.00729052	0.000532815	0	0	0	0	0
cg24550149	chr1	55246954	PARS2 (-16768); DHCR24 (+105936)	Body	NM_001114108	TTC22	Island	Repressed PolyComb	0.0546877	0.00780642	2.46151e-12	2.82029e-10	0.308461	++++	2.46151e-12	2.64327e-08	0.0460952	0.025946	0.0822506	0.055961	0.0132501	5.69703e-05	0.0844422	0.0187899	1.59123e-05	0.0423725	0.0125041	0.00074426	0	1	0	0	1
cg01287088	chr5	176827392	PFN3 (+244)	1stExon	NM_001029886	PFN3	Island	Bivalent Enhancer	0.0453936	0.00647983	2.46335e-12	2.46335e-12	0.401383	++++	2.46335e-12	2.64327e-08	0.0693871	0.0238364	0.00553829	0.0354996	0.0117089	0.00316587	0.0663712	0.0194975	0.000894706	0.0433128	0.00907906	2.26441e-06	0	0	0	0	0
cg00510320	chr16	67686943	ACD (+7702); RLTPR (+8122)	Body	NM_001013838	RLTPR	Island	Active TSS	0.0895579	0.0128004	2.62493e-12	2.62493e-12	0.399996	++++	2.62493e-12	2.75114e-08	0.0476179	0.0506471	0.352031	0.109807	0.0208056	8.81646e-07	0.102324	0.0273209	0.000276426	0.0665226	0.0220144	0.00261072	0	0	1	0	1
cg01463828	chr8	22446721	ENSG00000248235 (-65)	Body	NM_021630;NM_176871;NM_198042	PDLIM2	OpenSea	Active TSS	0.0658288	0.00944678	3.20604e-12	3.20604e-12	0.42613	++++	3.20604e-12	3.28383e-08	0.0848092	0.0351985	0.0200357	0.0569529	0.0156533	0.000454821	0.0976596	0.0233494	5.40801e-05	0.0574683	0.0149354	0.000130811	0	1	0	0	1
cg18680977	chr7	27155039	HOXA2 (-12610); HOXA3 (+4174)	5'UTR;TSS1500	NM_030661;NM_153631;NM_153632	HOXA3	Island	Repressed PolyComb	0.0813962	0.0117282	3.91534e-12	3.75325e-08	0.206667	++++	3.91534e-12	3.92121e-08	0.0680697	0.0394116	0.0908511	0.0803254	0.0195919	8.97171e-05	0.139108	0.0305136	1.21573e-05	0.0642212	0.0184209	0.000522332	0	1	0	0	1
cg04587220	chr19	1071208	HMHA1 (+5287); POLR2E (+24389)	Body	NM_012292	HMHA1	Island	Repressed PolyComb	0.0688165	0.00994457	4.51614e-12	1.64696e-09	0.297015	++++	4.51614e-12	4.42459e-08	0.0329122	0.0365364	0.372383	0.0700831	0.0169772	8.09552e-05	0.110722	0.0268476	6.76649e-05	0.0609076	0.0148975	4.88109e-05	0	0	0	0	0
cg01353646	chr12	58132733	AGAP2 (-705)	Body;TSS1500	NM_001122772;NM_014770	AGAP2	Island	Bivalent/Poised TSS	0.0752885	0.0108932	4.7948e-12	4.7948e-12	0.531639	++++	4.7948e-12	4.59765e-08	0.054747	0.0380084	0.156528	0.072898	0.0187579	0.000193052	0.105891	0.0242539	2.64021e-05	0.0655767	0.0176967	0.000228664	0	1	0	0	1
cg06561886	chr19	10736299	SLC44A2 (+366)	1stExon;5'UTR;Body	NM_001145056;NM_020428	SLC44A2	Island	Active TSS	0.0550609	0.00801059	6.26366e-12	1.49583e-09	0.287164	++++	6.26366e-12	5.64575e-08	0.0958837	0.0302558	0.00271819	0.0486846	0.0121963	0.000132655	0.0765418	0.0202355	0.000240258	0.0448875	0.0137018	0.00110815	0	0	0	0	0
cg17881200	chr7	27138850	HOXA1 (-3258)	NA	NA	NA	S_Shelf	Repressed PolyComb	0.0434523	0.0063692	8.96263e-12	3.65762e-06	0.137577	++++	8.96263e-12	7.76776e-08	0.0094221	0.0265343	0.724144	0.0501312	0.0104755	6.55962e-06	0.0720309	0.0179474	0.000102842	0.0342584	0.00952896	0.000348455	0	0	1	0	1
cg13771313	chr11	72533295	ATG16L2 (+7943); FCHSD2 (+320010)	Body	NM_033388	ATG16L2	Island	Active TSS	0.0805696	0.0118445	1.02976e-11	6.05371e-11	0.358888	++++	1.02976e-11	8.59419e-08	0.0793217	0.0312663	0.0146376	0.0545643	0.0195478	0.00639607	0.106916	0.0296315	0.000445639	0.0973106	0.0206323	2.93311e-06	0	0	0	0	0
cg16017089	chr11	73053830	RELT (-33478); ARHGEF17 (+34497)	Body	NM_014786	ARHGEF17	Island	Active TSS	0.0720471	0.0105889	1.01727e-11	1.01727e-11	0.831323	++++	1.01727e-11	8.59419e-08	0.0668218	0.0292334	0.0269209	0.0718912	0.0160962	2.28045e-05	0.0942472	0.0275859	0.000860284	0.0633251	0.0197077	0.00137672	0	0	0	0	0
cg01478234	chr12	107975299	PWP1 (-104209); BTBD11 (+263110)	Body	NM_001017523;NM_001018072	BTBD11	Island	Weak Repressed PolyComb	0.0475239	0.00699219	1.07041e-11	1.07041e-11	0.481868	++++	1.07041e-11	8.77101e-08	0.0384483	0.0277863	0.173123	0.0643189	0.0130595	3.75153e-06	0.0363496	0.0152481	0.0186479	0.0432254	0.0105444	4.66138e-05	0	0	0	0	0
cg04778178	chr7	27162294	HOXA3 (-3081)	5'UTR	NM_153631	HOXA3	Island	Repressed PolyComb	0.0382806	0.00566808	1.44101e-11	3.94691e-08	0.223024	++++	1.44101e-11	1.11987e-07	0.059115	0.0204129	0.00576678	0.0385435	0.00895731	4.2344e-05	0.0606867	0.0164276	0.000329401	0.0274261	0.00892384	0.00220432	0	0	0	0	0
cg07328519	chr19	4064300	ENSG00000205147 (-21147); ZBTB7A (+2642)	5'UTR	NM_015898	ZBTB7A	Island	Active TSS	0.0576138	0.00852802	1.42026e-11	2.98719e-08	0.232268	++++	1.42026e-11	1.11987e-07	0.0389242	0.0259176	0.139972	0.0425311	0.0128771	0.00136904	0.0824583	0.0204923	9.89003e-05	0.0731023	0.0161179	6.83206e-06	0	0	0	0	0
cg08230957	chr19	39087186	MAP4K1 (+21377); RYR1 (+162717)	Body	NM_001042600;NM_007181	MAP4K1	Island	Flanking Active TSS	0.0602086	0.00891491	1.44123e-11	1.44123e-11	0.630723	++++	1.44123e-11	1.11987e-07	0.0473925	0.0379563	0.218125	0.054884	0.0146178	0.00030568	0.0818934	0.0188961	2.99717e-05	0.0541019	0.0150622	0.000352775	0	1	0	0	1
cg07522913	chr7	27150403	HOXA2 (-7974); HOXA3 (+8810)	5'UTR	NM_030661;NM_153631;NM_153632	HOXA3	Island	Repressed PolyComb	0.0392842	0.00582564	1.54787e-11	1.54787e-11	0.701319	++++	1.54787e-11	1.16614e-07	0.0407261	0.0233179	0.0873886	0.0388774	0.00914178	5.10988e-05	0.0592773	0.0185196	0.00174088	0.0348842	0.00885792	9.08688e-05	0	0	0	0	0
cg26199857	chr12	54764265	GPR84 (-5995); ZNF385A (+20816)	Body	NM_001130967;NM_001130968;NM_015481	ZNF385A	Island	Flanking Active TSS	0.0803583	0.0119217	1.5784e-11	2.83276e-08	0.237145	++++	1.5784e-11	1.16614e-07	0.0587567	0.0373182	0.12223	0.0613256	0.0218416	0.00610405	0.124631	0.0252748	2.56789e-06	0.0751268	0.0194026	0.000118742	0	1	0	0	1
cg02317313	chr12	122235206	RHOF (-3039)	Body	NR_002809	LOC338799	Island	Flanking Active TSS	0.0511284	0.00758509	1.57675e-11	2.41216e-06	0.110227	++++	1.57675e-11	1.16614e-07	0.0608057	0.0313826	0.0588307	0.0562809	0.0140213	0.000122481	0.0900582	0.020022	1.55671e-05	0.0359721	0.0106693	0.000791259	0	1	0	0	1
cg15614119	chr2	11925153	TRIB2 (-931861); LPIN1 (+107433)	Body	NM_145693	LPIN1	Island	Active TSS	0.0483547	0.00719516	1.81169e-11	4.8944e-11	0.375332	++++	1.81169e-11	1.30008e-07	0.0788065	0.0266318	0.00486164	0.0452897	0.0122897	0.00038794	0.0688989	0.0197248	0.000662696	0.0396977	0.0107119	0.000228359	0	0	0	0	0
cg12253175	chr12	58132093	AGAP2 (-65)	Body;TSS200	NM_001122772;NM_014770	AGAP2	N_Shore	Bivalent/Poised TSS	0.0653803	0.00972923	1.81739e-11	2.27042e-11	0.388189	++++	1.81739e-11	1.30008e-07	0.0320436	0.0332902	0.340805	0.0767952	0.0186743	8.57457e-05	0.0880297	0.0216769	8.59934e-05	0.0544824	0.014639	0.000214819	0	0	0	0	0
cg25840926	chr2	20647987	RHOB (+1153); HS1BP3 (+202861)	1stExon;3'UTR	NM_004040	RHOB	Island	Transcr. at gene 5' and 3'	0.0781811	0.0116572	1.99092e-11	1.99092e-11	0.889209	++++	1.99092e-11	1.40153e-07	0.0490738	0.0391757	0.216661	0.0794819	0.0189491	6.34163e-05	0.0793591	0.0276732	0.00486012	0.083457	0.0195496	2.25302e-05	0	0	0	0	0
cg27624319	chr20	33147017	MAP1LC3A (+12360); PIGU (+117871)	Body	NM_032514;NM_181509	MAP1LC3A	Island	Active TSS	0.0488104	0.00728027	2.0214e-11	2.0214e-11	0.502472	++++	2.0214e-11	1.40153e-07	0.0760736	0.0280649	0.00940739	0.0517143	0.0124968	7.80068e-05	0.0552049	0.0142154	0.000166508	0.0352243	0.0126536	0.00552831	0	0	0	0	0
cg17826679	chr19	10736038	SLC44A2 (+105)	Body;TSS200	NM_001145056;NM_020428	SLC44A2	Island	Flanking Active TSS	0.0724145	0.010827	2.257e-11	2.257e-11	0.849563	++++	2.257e-11	1.54117e-07	0.0797762	0.0493842	0.113059	0.0701536	0.017369	0.000111901	0.0915122	0.0253862	0.000450897	0.0646837	0.0175296	0.000242876	0	0	0	0	0
cg17970299	chr12	54772804	GPR84 (-14534); ZNF385A (+12277)	Body	NM_001130967;NM_001130968;NM_015481	ZNF385A	Island	Active TSS	0.0693616	0.0103762	2.31412e-11	2.31412e-11	0.592883	++++	2.31412e-11	1.55659e-07	0.0320175	0.0291225	0.277311	0.0737644	0.0174443	5.58986e-05	0.0778326	0.0248984	0.00220764	0.0743148	0.0176509	2.90647e-05	0	0	0	0	0
cg25389328	chr17	38222062	THRA (+3000); NR1D1 (+34915)	5'UTR	NM_003250;NM_199334	THRA	S_Shelf	Active TSS	0.0321858	0.00481675	2.35597e-11	2.35597e-11	0.93289	++++	2.35597e-11	1.56144e-07	0.0335904	0.0202847	0.10454	0.0280808	0.00916598	0.00287688	0.0372955	0.0106598	0.000649932	0.0322098	0.00707671	6.34567e-06	0	0	0	0	0
cg13076843	chr17	74475294	RHBDF2 (+22194); AANAT (+25862)	Body	NM_001005498;NM_024599	RHBDF2	Island	Weak transcription	0.0684205	0.0102488	2.45585e-11	2.45585e-11	0.463558	++++	2.45585e-11	1.58113e-07	0.0297539	0.0341379	0.387964	0.0615151	0.0166527	0.000376439	0.0900095	0.0206849	2.79611e-05	0.0712237	0.0191771	0.000221351	1	0	0	0	1
cg17693222	chr8	42033472	AP3M2 (+23009); PLAT (+31769)	3'UTR	NM_000930;NM_033011	PLAT	OpenSea	Weak transcription	0.0363263	0.00544814	2.5993e-11	1.43177e-10	0.36247	++++	2.5993e-11	1.64991e-07	0.056778	0.0198816	0.00642131	0.0247252	0.00919142	0.00849959	0.0453073	0.0133124	0.000896844	0.0388774	0.00854955	6.47005e-06	1	0	0	0	1
cg23245942	chr17	46698973	HOXB8 (-6673); HOXB9 (+4865)	3'UTR	NM_024017	HOXB9	Island	Repressed PolyComb	0.0495387	0.00743834	2.73982e-11	2.73982e-11	0.639269	++++	2.73982e-11	1.71496e-07	0.0453371	0.0276387	0.107754	0.0543112	0.0118253	1.40002e-05	0.0689685	0.021402	0.00162356	0.039977	0.011601	0.000605198	0	0	0	0	0
cg24041556	chr19	10736059	SLC44A2 (+126)	Body;TSS200	NM_001145056;NM_020428	SLC44A2	Island	Flanking Active TSS	0.0726713	0.0109321	2.98122e-11	2.98122e-11	0.990598	++++	2.98122e-11	1.8405e-07	0.0800866	0.0424563	0.0655723	0.0758055	0.0185284	9.25777e-05	0.0674611	0.0248598	0.00760181	0.0712048	0.0174564	5.07836e-05	0	0	0	0	0
cg15374751	chr2	11925224	TRIB2 (-931790); LPIN1 (+107504)	Body	NM_145693	LPIN1	Island	Active TSS	0.0634613	0.0095727	3.37051e-11	8.41347e-08	0.195988	++++	3.37051e-11	2.05271e-07	0.084053	0.024511	0.00128734	0.0544251	0.0162031	0.00114429	0.111822	0.0286341	0.000153746	0.0495173	0.0153944	0.00136099	0	0	0	0	0
cg26884773	chr1	235256863	IRF2BP2 (-511593); TOMM20 (+35387)	NA	NA	NA	OpenSea	Flanking Active TSS	0.0471439	0.00712421	3.65515e-11	3.65515e-11	0.67895	++++	3.65515e-11	2.17117e-07	0.0620461	0.0236551	0.0117844	0.0536787	0.0140899	0.000252479	0.0548922	0.0179373	0.00271572	0.0385844	0.0101168	0.000149679	0	0	0	0	0
cg18535415	chr1	200983238	KIF21B (+9589); GPR25 (+141156)	Body	NM_017596	KIF21B	OpenSea	Flanking Active TSS	0.0484065	0.00732317	3.84215e-11	3.84215e-11	0.474111	++++	3.84215e-11	2.21995e-07	0.0385406	0.0300703	0.206376	0.0569863	0.0133762	4.96816e-05	0.0652389	0.0171992	0.000231274	0.0374461	0.0108013	0.000561017	0	0	0	0	0
cg02124912	chr1	202091933	GPR37L1 (-52)	TSS200	NM_004767	GPR37L1	OpenSea	Enhancers	0.0467954	0.00707881	3.82712e-11	3.82712e-11	0.49554	++++	3.82712e-11	2.21995e-07	0.0740402	0.0229857	0.00234614	0.0454722	0.014023	0.00165592	0.0535478	0.0142811	0.000270473	0.0371427	0.0111282	0.000892393	0	1	0	0	1
cg05109569	chr7	27146430	HOXA2 (-4001)	3'UTR	NM_030661;NM_153631;NM_153632	HOXA3	Island	Repressed PolyComb	0.0560619	0.00849135	4.05011e-11	4.60212e-07	0.196086	++++	4.05011e-11	2.31048e-07	0.0311358	0.0403202	0.443938	0.0531689	0.0142771	0.00033959	0.0949044	0.0204786	8.92519e-06	0.0454816	0.0129494	0.000474747	0	0	0	0	0
cg26587870	chr6	27730563	ZNF184 (-289667); HIST1H2BL (+45145)	NA	NA	NA	OpenSea	Flanking Bivalent TSS/Enh	0.0351725	0.00533542	4.33153e-11	1.34406e-07	0.19952	++++	4.33153e-11	2.44014e-07	0.0624474	0.014808	0.000114712	0.0352113	0.00889625	0.000149673	0.0366353	0.0154954	0.0196186	0.0256602	0.0085224	0.00270453	0	0	0	0	0
cg02961798	chr16	67687392	ACD (+7253); RLTPR (+8571)	Body	NM_001013838	RLTPR	Island	Flanking Active TSS	0.0901403	0.0137904	6.29861e-11	6.29861e-11	0.459839	++++	6.29861e-11	3.46174e-07	0.12684	0.0562297	0.0288859	0.0903447	0.0213663	5.59374e-05	0.127253	0.0343552	0.00031811	0.0672981	0.0229156	0.00343239	0	0	0	0	0
cg23968456	chr10	73521631	C10orf105 (-42054); C10orf54 (+11623)	Body	NM_022124;NM_022153	C10orf54;CDH23	OpenSea	Weak transcription	0.0759376	0.011635	6.72645e-11	6.72645e-11	0.957288	++++	6.72645e-11	3.61823e-07	0.0694083	0.0302183	0.0262269	0.0749066	0.0171595	3.34924e-05	0.0706203	0.0265534	0.0088577	0.0882526	0.026017	0.000735181	1	0	1	0	1
cg17907520	chr15	31680189	KLF13 (+61132); OTUD7A (+267352)	NA	NA	NA	N_Shelf	Enhancers	0.0368839	0.00565162	6.74391e-11	6.74391e-11	0.923404	++++	6.74391e-11	3.61823e-07	0.0414279	0.0197536	0.0414977	0.0342733	0.00882737	0.000195545	0.0455832	0.0153801	0.00364477	0.035607	0.00925119	0.000130228	0	0	0	0	0
cg16191087	chr9	116225764	ZNF618 (-412797); RGS3 (+18754)	Body;TSS1500	NM_017790;NM_144488	RGS3	Island	Active TSS	0.0234999	0.00360453	7.05173e-11	3.93887e-05	0.0647113	++++	7.05173e-11	3.71677e-07	0.0211924	0.0161038	0.194697	0.0350076	0.00711122	3.78516e-06	0.0348622	0.00912901	0.000210743	0.0149118	0.0049185	0.0025268	0	0	0	0	0
cg05258935	chr19	39086923	MAP4K1 (+21640); RYR1 (+162454)	Body	NM_001042600;NM_007181	MAP4K1	Island	Flanking Active TSS	0.0667291	0.0102366	7.09252e-11	5.40469e-06	0.122624	++++	7.09252e-11	3.71677e-07	0.029923	0.0315627	0.348059	0.0521426	0.0155827	0.00119207	0.110788	0.023894	8.84108e-06	0.0741637	0.0193547	0.000139408	0	0	0	0	0
cg26264232	chr7	27138751	HOXA1 (-3159)	NA	NA	NA	S_Shelf	Repressed PolyComb	0.0444457	0.00682575	7.44175e-11	7.44175e-11	0.874257	++++	7.44175e-11	3.81115e-07	0.035762	0.0238055	0.139866	0.0395476	0.0104648	0.000280825	0.0508802	0.0188982	0.00807632	0.049857	0.0113465	1.29693e-05	0	0	0	0	0
cg24670552	chr13	110436780	IRS2 (+2134)	1stExon	NM_003749	IRS2	Island	Transcr. at gene 5' and 3'	0.0448237	0.00688356	7.42976e-11	7.42976e-11	0.903646	++++	7.42976e-11	3.81115e-07	0.032523	0.0239323	0.180785	0.0447412	0.012084	0.000365634	0.0541447	0.0171856	0.00204276	0.0437807	0.0104688	3.28148e-05	0	0	0	0	0
cg19048532	chr7	27148002	HOXA2 (-5573); HOXA3 (+11211)	Body	NM_030661;NM_153631;NM_153632	HOXA3	Island	Repressed PolyComb	0.0478658	0.00735668	7.69553e-11	5.77221e-05	0.0554116	++++	7.69553e-11	3.89683e-07	0.0291853	0.0266039	0.278337	0.0474211	0.0124942	0.000265345	0.0954922	0.0195236	3.06927e-06	0.0359545	0.011156	0.00133186	0	1	0	0	1
cg04520340	chr1	2005132	PRKCZ (+23224); C1orf86 (+121080)	1stExon;5'UTR;Body	NM_001033581;NM_002744	PRKCZ	N_Shore	Active TSS	0.0674022	0.0103766	8.27006e-11	8.27006e-11	0.638694	++++	8.27006e-11	4.14123e-07	0.0849728	0.0324571	0.0119335	0.0613339	0.0168796	0.000462238	0.0901795	0.0241535	0.000286344	0.0563487	0.0179195	0.00173847	0	0	0	0	0
cg02106682	chr7	27184461	HOXA5 (-1175)	TSS1500	NM_019102	HOXA5	Island	Repressed PolyComb	0.0448814	0.00693168	9.49248e-11	1.729e-10	0.382376	++++	9.49248e-11	4.70112e-07	0.0167729	0.0325248	0.608537	0.0551351	0.011848	1.10452e-05	0.0564736	0.0156498	0.000444977	0.0340497	0.0107457	0.00160229	0	0	0	0	0
cg02956248	chr6	32120901	PRRT1 (-1173); PPT2-EGFL8 (-1097); PPT2 (-398)	TSS1500	NM_005155;NM_030651;NM_138717	PPT2;PRRT1	N_Shore	Active TSS	0.0460401	0.00711907	9.98697e-11	5.68994e-09	0.325107	++++	9.98697e-11	4.89226e-07	0.0760985	0.030225	0.0153564	0.0366341	0.00909292	0.000116082	0.0688065	0.0204487	0.00101975	0.0524043	0.0155222	0.000778564	0	0	0	0	0
cg06889108	chr5	173317342	ENSG00000170091 (-155264); CPEB4 (+2060)	1stExon	NM_030627	CPEB4	S_Shore	Active TSS	0.0758006	0.0117347	1.05022e-10	6.7039e-06	0.144039	++++	1.05022e-10	5.00799e-07	0.00487658	0.0327945	0.882439	0.0838698	0.0209541	0.000127608	0.0907061	0.024683	0.000352723	0.0853739	0.020356	3.11638e-05	0	0	0	0	0
cg11041817	chr17	46685327	HOXB6 (-2974)	Body	NM_004502	HOXB7	Island	Repressed PolyComb	0.0402614	0.00623152	1.04066e-10	1.04066e-10	0.396435	++++	1.04066e-10	5.00799e-07	0.0640094	0.0218805	0.00532669	0.0480136	0.0124705	0.000219187	0.0457619	0.0145255	0.00204354	0.0302143	0.00894662	0.000775551	0	0	0	0	0
cg08027484	chr6	10556523	GCNT6 (-77469); GCNT2 (+27935)	1stExon;5'UTR;Body	NM_001491;NM_145649	GCNT2	OpenSea	Active TSS	0.0805001	0.0124779	1.1082e-10	1.1082e-10	0.464862	++++	1.1082e-10	5.20247e-07	0.0605761	0.0417125	0.153225	0.0718919	0.0180341	0.000135198	0.122629	0.0295273	6.05649e-05	0.0741039	0.0247977	0.00290966	0	0	0	0	0
cg25432336	chr2	20648580	RHOB (+1746); HS1BP3 (+202268)	1stExon;3'UTR	NM_004040	RHOB	S_Shore	Transcr. at gene 5' and 3'	0.0688708	0.0107064	1.25366e-10	1.25366e-10	0.853841	++++	1.25366e-10	5.82465e-07	0.0441322	0.0321138	0.176025	0.0748658	0.0142399	9.5946e-07	0.0669074	0.0269501	0.0143782	0.0668832	0.0262984	0.011211	0	0	0	0	0
cg07737292	chr16	56892460	SLC12A3 (-6658); NUP93 (+128444)	Body	NR_029680	MIR138-2	OpenSea	Quiescent/Low	-0.0460855	0.00717009	1.29759e-10	1.29759e-10	0.904375	----	1.29759e-10	5.96725e-07	-0.0276342	0.0289899	0.345454	-0.0506705	0.0131163	0.000209395	-0.0478443	0.0143874	0.00116155	-0.0443535	0.0114574	0.000119132	0	1	0	0	1
cg18046677	chr19	49220142	MAMSTR (+2835); FUT2 (+20911)	1stExon;5'UTR;Body	NM_001130915;NM_182574	MAMSTR	N_Shelf	Flanking Active TSS	0.05137	0.00800525	1.38957e-10	1.38957e-10	0.412428	++++	1.38957e-10	6.32571e-07	0.0279024	0.0251943	0.27384	0.0435829	0.0130561	0.00122325	0.0749975	0.0186603	0.000101947	0.0541671	0.013748	9.02088e-05	0	0	0	0	0
cg00979931	chr11	72533664	ATG16L2 (+8312); FCHSD2 (+319641)	Body	NM_033388	ATG16L2	Island	Active TSS	0.064677	0.0100822	1.40857e-10	3.24687e-06	0.158535	++++	1.40857e-10	6.34806e-07	0.0516185	0.037307	0.173154	0.037118	0.0171191	0.0327505	0.07092	0.0202608	0.00064631	0.0916462	0.0174852	2.15092e-07	0	0	0	0	0
cg13912311	chr9	127265348	NR5A1 (+4360); GPR144 (+51926)	Body	NM_004959	NR5A1	Island	Repressed PolyComb	0.0371232	0.00580222	1.57319e-10	3.22756e-08	0.263931	++++	1.57319e-10	7.01673e-07	0.0572815	0.0139139	0.000157772	0.0393485	0.0102065	0.000215327	0.0435375	0.0186948	0.0214848	0.0252138	0.00909929	0.00574717	0	0	0	0	0
cg11839415	chr1	43814764	CDC20 (-9919); MPL (+11287)	Body	NM_005373	MPL	Island	Active TSS	0.0882151	0.013837	1.82577e-10	1.82577e-10	0.988083	++++	1.82577e-10	7.90869e-07	0.0733951	0.0440816	0.102714	0.0886171	0.0250404	0.000634976	0.0909983	0.0302629	0.00319564	0.0901672	0.0222407	5.63482e-05	0	0	0	0	0
cg00162806	chr10	135051929	VENTX (+1022); ADAM8 (+38442)	Body	NM_014468	VENTX	Island	Repressed PolyComb	0.026223	0.00411377	1.83644e-10	1.83644e-10	0.466054	++++	1.83644e-10	7.90869e-07	0.0205948	0.0185316	0.272199	0.0344927	0.00793597	3.59763e-05	0.0318999	0.00971449	0.00133147	0.020329	0.00580217	0.000490006	0	0	0	0	0
cg00682096	chr17	46672924	HOXB5 (-1602)	Body;TSS1500	NR_033201;NR_033202;NR_033203;NR_033204;NR_033205	LOC404266	N_Shore	Repressed PolyComb	0.0422951	0.00663565	1.8426e-10	1.8426e-10	0.420184	++++	1.8426e-10	7.90869e-07	0.0463446	0.0223938	0.0441405	0.0456867	0.0111193	8.68652e-05	0.0648376	0.0180814	0.00048157	0.03138	0.0102222	0.00223045	0	0	0	0	0
cg07349815	chr3	123751269	CCDC14 (-70706); KALRN (-62258)	NA	NA	NA	N_Shore	Active TSS	0.0639181	0.0100348	1.89486e-10	1.33266e-07	0.247677	+++.	1.89486e-10	8.0563e-07	0.0613839	0.0256653	0.0209147	0.0505445	0.0136999	0.000382384	0.0882659	0.0180054	2.90449e-06	NA	NA	NA	0	1	0	0	1
cg19240213	chr7	27163095	HOXA3 (-3882)	5'UTR	NM_153631	HOXA3	N_Shore	Repressed PolyComb	0.0595202	0.00935091	1.95062e-10	2.33775e-08	0.279025	++++	1.95062e-10	8.21585e-07	0.0741893	0.0285912	0.0126559	0.0586677	0.0177554	0.00136312	0.0991664	0.0252061	0.000138125	0.0453188	0.0135244	0.000851651	0	0	0	0	0
cg23950714	chr5	176935364	PDLIM7 (-10781); DOK3 (+1493)	Body	NM_001144875;NM_001144876;NM_024872	DOK3	S_Shelf	Weak transcription	-0.0690603	0.0108565	2.00166e-10	2.00166e-10	0.497727	----	2.00166e-10	8.35275e-07	-0.0541918	0.0420831	0.20428	-0.0818667	0.0193546	5.56397e-05	-0.0865493	0.0220821	0.000145879	-0.0497894	0.0176791	0.00500402	0	1	0	0	1
cg10752406	chr19	827776	AZU1 (-49)	TSS200	NM_001700	AZU1	OpenSea	Weak Repressed PolyComb	-0.0439185	0.00691087	2.08438e-10	2.08438e-10	0.56932	----	2.08438e-10	8.61817e-07	-0.0445455	0.0222469	0.0511655	-0.0516896	0.0118222	3.26282e-05	-0.0511013	0.0139823	0.00037864	-0.0298372	0.0122649	0.0152518	0	0	0	0	0
cg07963670	chr8	23161764	R3HCC1 (+16344); LOXL2 (+99988)	Body	NM_002318	LOXL2	OpenSea	Enhancers	0.0514223	0.00810272	2.20563e-10	6.76652e-10	0.372182	++++	2.20563e-10	9.03656e-07	0.0127137	0.0236072	0.592791	0.0537699	0.0135902	0.000150458	0.0598739	0.0183019	0.00138584	0.0576786	0.0140899	4.7761e-05	0	0	0	0	0
cg15610437	chr19	827821	AZU1 (-4)	TSS200	NM_001700	AZU1	OpenSea	Weak Repressed PolyComb	-0.0455386	0.00718278	2.29819e-10	1.58451e-08	0.30671	----	2.29819e-10	9.33098e-07	-0.0160325	0.0248303	0.521693	-0.0497625	0.0128292	0.000198161	-0.0648168	0.0152664	4.2341e-05	-0.0373535	0.0116292	0.00138231	0	0	0	0	0
cg27078890	chr11	128457459	ETS1 (-23)	TSS200	NM_001143820	ETS1	OpenSea	Flanking Bivalent TSS/Enh	0.03968	0.00626231	2.35312e-10	1.06315e-06	0.185083	++++	2.35312e-10	9.46869e-07	0.0324664	0.0228118	0.161417	0.0399892	0.0125006	0.00189848	0.0631718	0.0129785	3.36741e-06	0.028331	0.00943162	0.00276744	0	1	0	0	1
cg05287480	chr7	27176127	HOXA4 (-5710); HOXA5 (+7159)	NA	NA	NA	N_Shelf	Repressed PolyComb	0.0520716	0.00822227	2.40437e-10	4.75668e-05	0.0734554	++++	2.40437e-10	9.58927e-07	0.0261524	0.0225844	0.252849	0.0684288	0.0144998	8.52896e-06	0.0830651	0.0199956	6.03083e-05	0.0333221	0.0133947	0.0131034	0	1	0	0	1
cg17113856	chr6	32120895	PRRT1 (-1167); PPT2-EGFL8 (-1103); PPT2 (-404)	TSS1500	NM_005155;NM_030651;NM_138717	PPT2;PRRT1	N_Shore	Active TSS	0.054754	0.00864961	2.448e-10	3.56746e-09	0.33659	++++	2.448e-10	9.67765e-07	0.0520632	0.0329987	0.121479	0.0556726	0.0147464	0.000284523	0.0827924	0.0190903	2.9778e-05	0.0393407	0.0139956	0.00508691	0	1	0	0	1
cg13374901	chr20	60639404	TAF4 (+1461); CDH4 (+811923)	Body	NM_003185	TAF4	Island	Active TSS	0.0467538	0.0073977	2.61494e-10	2.77142e-06	0.19519	++++	2.61494e-10	1.02477e-06	0.0327228	0.0333724	0.331951	0.045574	0.0120486	0.00027754	0.025198	0.0148051	0.0912651	0.0668521	0.0129922	3.52664e-07	0	0	0	0	0
cg15475323	chr19	49220102	MAMSTR (+2875); FUT2 (+20871)	1stExon;5'UTR;Body	NM_001130915;NM_182574	MAMSTR	N_Shelf	Flanking Active TSS	0.0592566	0.00938695	2.74294e-10	2.74294e-10	0.724459	++++	2.74294e-10	1.05656e-06	0.0307221	0.0361735	0.400114	0.0555702	0.0150646	0.000383189	0.0755928	0.0204628	0.000329448	0.0590023	0.0162435	0.000302739	0	0	0	0	0
cg12305431	chr7	27157855	HOXA2 (-15426); HOXA3 (+1358)	5'UTR	NM_030661;NM_153631	HOXA3	S_Shelf	Repressed PolyComb	0.0406329	0.00644142	2.82541e-10	4.62255e-05	0.0675434	++++	2.82541e-10	1.0791e-06	0.0304524	0.0222107	0.177006	0.0451405	0.0117702	0.00023103	0.0847091	0.0190945	2.00635e-05	0.0296704	0.00908603	0.00114947	0	0	0	0	0
cg12163800	chr17	74475355	RHBDF2 (+22133); AANAT (+25923)	Body	NM_001005498;NM_024599	RHBDF2	Island	Weak transcription	0.0654832	0.0103831	2.85047e-10	1.55876e-06	0.184853	++++	2.85047e-10	1.07953e-06	0.0400095	0.0392978	0.31395	0.0456076	0.0156232	0.00442212	0.0987309	0.0205411	4.35675e-06	0.0743333	0.0215108	0.000584366	1	1	0	0	1
cg27660627	chr16	89461803	ANKRD11 (+95165); ZNF778 (+177686)	5'UTR	NM_013275	ANKRD11	OpenSea	Flanking Active TSS	0.0594715	0.00943381	2.89918e-10	2.89918e-10	0.398693	++++	2.89918e-10	1.08882e-06	0.0919816	0.0335364	0.00865375	0.0459814	0.0161881	0.00555811	0.0846685	0.0230994	0.000365758	0.0541785	0.0146535	0.000236101	0	0	0	0	0
cg09825979	chr7	27179432	HOXA4 (-9015); HOXA5 (+3854)	NA	NA	NA	Island	Repressed PolyComb	0.043106	0.00687436	3.59787e-10	3.59787e-10	0.687795	++++	3.59787e-10	1.32907e-06	0.0448962	0.0242399	0.0704269	0.0386013	0.0102939	0.000310668	0.0653147	0.019921	0.00135362	0.0409068	0.0115454	0.00042343	0	0	0	0	0
cg20145009	chr14	105399175	PLD4 (+8016); AHNAK2 (+45518)	Body	NM_138790	PLD4	Island	Active TSS	0.0373069	0.00594886	3.58111e-10	3.58111e-10	0.634939	++++	3.58111e-10	1.32907e-06	0.0449916	0.0286099	0.122668	0.0274839	0.010591	0.011025	0.0485746	0.0128548	0.000243595	0.0381354	0.00910261	3.17782e-05	0	0	0	0	0
cg16988611	chr10	82224946	TSPAN14 (+11025)	5'UTR	NM_001128309;NM_030927	TSPAN14	OpenSea	Flanking Active TSS	0.0407749	0.00651446	3.87103e-10	3.87103e-10	0.619953	++++	3.87103e-10	1.41836e-06	0.0455995	0.0233053	0.0564796	0.0411533	0.0121056	0.00100372	0.0658299	0.0213044	0.00247181	0.0355237	0.00887515	6.9787e-05	0	0	0	0	0
cg14557202	chr12	54764371	GPR84 (-6101); ZNF385A (+20710)	Body	NM_001130967;NM_001130968;NM_015481	ZNF385A	Island	Flanking Active TSS	0.0710037	0.0113516	3.97572e-10	2.47697e-05	0.0838702	++++	3.97572e-10	1.44497e-06	0.0831549	0.0442593	0.0666153	0.0621186	0.0210368	0.00400567	0.131509	0.0269143	3.10877e-06	0.0517084	0.0166439	0.00197307	0	1	0	0	1
cg13579486	chr20	39314091	MAFB (+3788)	NA	NA	NA	N_Shore	Bivalent/Poised TSS	-0.0472295	0.00755572	4.08278e-10	4.08278e-10	0.460324	----	4.08278e-10	1.47201e-06	-0.069253	0.021622	0.00247078	-0.0572528	0.014921	0.000229494	-0.048325	0.0195317	0.0147063	-0.0357348	0.0109999	0.00121861	1	0	0	0	1
cg08706567	chr1	43814983	CDC20 (-9700); MPL (+11506)	Body	NM_005373	MPL	Island	Active TSS	0.0718741	0.0115144	4.31721e-10	4.31721e-10	0.570696	++++	4.31721e-10	1.53201e-06	0.0665468	0.0457281	0.152384	0.0526697	0.0184949	0.00544183	0.0916972	0.0248747	0.000338647	0.0824314	0.019902	3.89468e-05	0	0	0	0	0
cg12695465	chr6	10556147	GCNT6 (-77845); GCNT2 (+27559)	1stExon;5'UTR;Body	NM_001491;NM_145649	GCNT2	OpenSea	Active TSS	0.0691647	0.0110782	4.28337e-10	4.28337e-10	0.550481	++++	4.28337e-10	1.53201e-06	0.0687208	0.038343	0.079669	0.0638068	0.016483	0.000203671	0.102168	0.0258713	0.000130732	0.0563949	0.0208816	0.00709774	0	0	0	0	0
cg13879455	chr12	58133008	AGAP2 (-980)	Body;TSS1500	NM_001122772;NM_014770	AGAP2	S_Shore	Flanking Bivalent TSS/Enh	0.0500693	0.00803222	4.55947e-10	4.55947e-10	0.462722	++++	4.55947e-10	1.60534e-06	0.0139771	0.0295761	0.638747	0.0551606	0.0142398	0.000201792	0.0672874	0.0191261	0.000608297	0.0454489	0.0122248	0.000218136	0	0	0	0	0
cg07110356	chr17	56355431	MPO (+2864); LPO (+39645)	Body	NM_000250	MPO	Island	Weak Repressed PolyComb	-0.057578	0.00924169	4.6572e-10	3.4107e-06	0.141387	----	4.6572e-10	1.62704e-06	-0.02728	0.0190331	0.158537	-0.0653412	0.0175026	0.000329042	-0.0918218	0.0211332	2.86947e-05	-0.0522417	0.0170387	0.00225805	0	0	0	0	0
cg23618477	chr6	169334872	THBS2 (+319266); SMOC2 (+493042)	NA	NA	NA	S_Shelf	Quiescent/Low	-0.0570182	0.00915483	4.71773e-10	4.71773e-10	0.595556	----	4.71773e-10	1.63551e-06	-0.038909	0.0219931	0.0834994	-0.0580787	0.0152201	0.000247076	-0.0807827	0.0222405	0.000409722	-0.0527121	0.0168413	0.00182598	0	1	0	0	1
cg10095954	chr17	3848324	P2RX1 (-28531); ATP2A3 (+19260)	Body	NM_005173;NM_174953;NM_174954;NM_174955;NM_174956;NM_174957;NM_174958	ATP2A3	Island	Enhancers	0.0518479	0.00832839	4.80192e-10	4.80192e-10	0.525134	++++	4.80192e-10	1.65199e-06	0.0555598	0.0294879	0.065873	0.0596783	0.0128813	1.1972e-05	0.0646679	0.0201436	0.00168838	0.0344575	0.0144702	0.0175365	0	0	0	0	0
cg02293044	chr22	29703543	GAS2L1 (+513)	5'UTR	NM_006478;NM_152236;NM_152237	GAS2L1	Island	Active TSS	0.0313793	0.00505085	5.20868e-10	5.20868e-10	0.532487	++++	5.20868e-10	1.76498e-06	0.0215657	0.0215325	0.321806	0.0410778	0.00911596	1.95748e-05	0.0216885	0.010485	0.040669	0.0309148	0.0079275	0.000106219	0	0	0	0	0
cg02798280	chr19	39087135	MAP4K1 (+21428); RYR1 (+162666)	Body	NM_001042600;NM_007181	MAP4K1	Island	Flanking Active TSS	0.0534668	0.00860809	5.25705e-10	5.25705e-10	0.981944	++++	5.25705e-10	1.76807e-06	0.0640023	0.0315796	0.0485128	0.0540909	0.0145907	0.000359778	0.0545071	0.0185273	0.00389298	0.0500818	0.0143118	0.000497924	0	0	0	0	0
cg03684062	chr19	3179364	S1PR4 (+629)	1stExon	NM_003775	S1PR4	Island	Quiescent/Low	-0.0509782	0.00821167	5.36597e-10	4.92165e-05	0.0865874	----	5.36597e-10	1.79134e-06	-0.038736	0.0277869	0.170004	-0.0468291	0.0166023	0.00588325	-0.0848611	0.015904	4.35837e-07	-0.033668	0.0129606	0.00959501	0	0	0	0	0
cg25595793	chr19	10736117	SLC44A2 (+184)	Body;TSS200	NM_001145056;NM_020428	SLC44A2	Island	Flanking Active TSS	0.0563371	0.00908051	5.49842e-10	1.19141e-06	0.195918	++++	5.49842e-10	1.82206e-06	0.0573025	0.0281953	0.0479164	0.0645744	0.0144642	2.2972e-05	0.0944666	0.0255785	0.000330553	0.0346632	0.0148062	0.0195237	0	0	0	0	0
cg19645616	chr19	10444917	RAVER1 (-602)	Body;TSS1500	NM_002162;NM_133452	ICAM3;RAVER1	Island	Flanking Active TSS	0.052229	0.00842055	5.55514e-10	5.55514e-10	0.527186	++++	5.55514e-10	1.82742e-06	0.0101711	0.038352	0.792038	0.0645458	0.0135672	7.3334e-06	0.0457587	0.0181529	0.0129798	0.0484588	0.0142048	0.000685827	0	0	0	0	0
cg12706938	chr19	1566839	MEX3D (+1217); PLK5 (+41882)	Body	NM_203304	MEX3D	Island	Flanking Active TSS	0.0540952	0.00874018	6.04479e-10	6.04479e-10	0.413401	++++	6.04479e-10	1.95988e-06	0.0789677	0.0280016	0.00706059	0.041912	0.0140541	0.00367228	0.079112	0.0224596	0.00059935	0.0499792	0.0144791	0.000592547	0	0	0	0	0
cg11532431	chr7	27169674	HOXA4 (+743)	Body	NM_002141	HOXA4	Island	Repressed PolyComb	0.0697979	0.0112833	6.17313e-10	6.17313e-10	0.724656	++++	6.17313e-10	1.9872e-06	0.0463515	0.0350225	0.192217	0.0583391	0.0202952	0.00503735	0.0740808	0.0261715	0.00542227	0.0827061	0.0178128	4.14658e-06	0	0	0	0	0
cg00931644	chr13	77461368	KCTD12 (-844)	TSS1500	NM_138444	KCTD12	S_Shore	Active TSS	0.0398169	0.00643994	6.29725e-10	6.29725e-10	0.895317	++++	6.29725e-10	2.01278e-06	0.0379522	0.0173897	0.034219	0.0335192	0.0110276	0.00309305	0.0446195	0.0144168	0.00243342	0.0443012	0.011344	0.000103864	0	0	0	0	0
cg15751948	chr11	74870268	TPBGL (-81681); SLCO2B1 (+8237)	Body;TSS1500	NM_001145211;NM_001145212;NM_007256	SLCO2B1	OpenSea	Weak transcription	0.0409813	0.00663124	6.40886e-10	6.40886e-10	0.550364	++++	6.40886e-10	2.03402e-06	0.0610555	0.0201191	0.0039529	0.0442026	0.0119726	0.000379037	0.0448532	0.0144314	0.002336	0.0303066	0.0108512	0.00537534	0	0	0	0	0
cg03608224	chr12	124773995	NCOR2 (+205802); ZNF664 (+316326)	5'UTR	NM_181709	FAM101A	OpenSea	Flanking Active TSS	0.0446784	0.00723701	6.67509e-10	3.50712e-09	0.359434	++++	6.67509e-10	2.1037e-06	0.0243554	0.0237999	0.311498	0.0485056	0.0127119	0.000247204	0.0698553	0.0182512	0.000204275	0.0368888	0.0110855	0.00092466	0	0	0	0	0
cg23669081	chr17	46685353	HOXB6 (-3000)	Body	NM_004502	HOXB7	Island	Repressed PolyComb	0.0531692	0.00861898	6.87863e-10	6.87863e-10	0.418116	++++	6.87863e-10	2.1528e-06	0.0446173	0.026811	0.102882	0.0404655	0.0123701	0.00151346	0.0668508	0.0206599	0.00155574	0.0728616	0.0176991	4.33314e-05	0	0	0	0	0
cg27217474	chr17	46697543	HOXB8 (-5243); HOXB9 (+6295)	NA	NA	NA	Island	Repressed PolyComb	0.040282	0.006535	7.09109e-10	7.09109e-10	0.755267	++++	7.09109e-10	2.18889e-06	0.0283154	0.0314706	0.372944	0.0499916	0.0121962	9.00319e-05	0.042305	0.0137937	0.0026553	0.0341611	0.0097929	0.000518436	0	0	0	0	0
cg05066959	chr8	41519308	NKX6-3 (-14431); ANK1 (+234971)	Body;TSS1500	NM_000037;NM_001142445;NM_001142446;NM_020475;NM_020476;NM_020477;NM_020478;NM_020480;NR_030161	ANK1;MIR486	OpenSea	Weak transcription	0.0704045	0.0114323	7.34937e-10	1.76999e-08	0.327655	++++	7.34937e-10	2.23072e-06	0.0298243	0.0327516	0.367242	0.0570867	0.0196452	0.00459803	0.0789051	0.0261282	0.00307071	0.0928926	0.019378	2.02651e-06	1	0	0	0	1
cg01291088	chr16	67687648	ACD (+6997); RLTPR (+8827)	Body	NM_001013838	RLTPR	Island	Active TSS	0.0666286	0.0108202	7.37511e-10	7.37511e-10	0.995285	++++	7.37511e-10	2.23072e-06	0.0755024	0.0422615	0.0806011	0.0672102	0.0191221	0.000688026	0.0673823	0.0211192	0.00179876	0.0638833	0.0182431	0.000493463	0	0	0	0	0
cg18871253	chr7	114055137	FOXP2 (+86)	1stExon;5'UTR	NM_014491;NM_148898;NM_148899	FOXP2	OpenSea	Active TSS	0.0383625	0.00625972	8.87294e-10	8.87294e-10	0.90949	++++	8.87294e-10	2.6136e-06	0.0283186	0.0194469	0.152129	0.0447003	0.0124187	0.000518701	0.0370475	0.0118918	0.00228258	0.0378005	0.0103579	0.000283692	0	0	0	0	0
cg09498948	chr8	93116100	RUNX1T1 (-8395); TRIQK (+862272)	NA	NA	NA	S_Shore	Active TSS	0.0523842	0.00854676	8.83617e-10	5.34623e-05	0.107092	++++	8.83617e-10	2.6136e-06	0.0305304	0.0251094	0.230227	0.0777358	0.0144615	5.85597e-07	0.0629912	0.0232804	0.00777463	0.033007	0.0135122	0.0148384	0	0	0	0	0
cg05726756	chr17	46608288	HOXB1 (+70)	TSS200	NM_002144	HOXB1	Island	Repressed PolyComb	0.0751805	0.0122629	8.74903e-10	8.74903e-10	0.761606	++++	8.74903e-10	2.6136e-06	0.0369756	0.0380348	0.336059	0.07951	0.0219039	0.000468011	0.0757304	0.0257791	0.00394391	0.0821682	0.0205432	7.06046e-05	0	0	0	0	0
cg17965690	chr19	10736049	SLC44A2 (+116)	Body;TSS200	NM_001145056;NM_020428	SLC44A2	Island	Flanking Active TSS	0.0575596	0.00938994	8.79251e-10	2.93202e-08	0.315344	++++	8.79251e-10	2.6136e-06	0.0815227	0.0415809	0.0559998	0.0691608	0.0164446	6.08433e-05	0.0808275	0.0239955	0.00100758	0.0393237	0.0136992	0.00423004	0	0	0	0	0
cg01132696	chr6	33048558	HLA-DPA1 (-72)	Body	NM_002121	HLA-DPB1	Island	Active TSS	0.0689467	0.0112669	9.39409e-10	9.39409e-10	0.950169	++++	9.39409e-10	2.74914e-06	0.0589367	0.0309676	0.0632866	0.070048	0.0183792	0.00025112	0.0827755	0.0297109	0.00617478	0.0658507	0.0190988	0.000601033	0	0	0	0	0
cg21334513	chr6	30095248	TRIM31 (-14366); TRIM40 (-9538)	NA	NA	NA	Island	Repressed PolyComb	0.0492416	0.00806623	1.03017e-09	1.03017e-09	0.872908	++++	1.03017e-09	2.97611e-06	0.0632099	0.0212609	0.00468047	0.0473269	0.0141485	0.00119659	0.0535246	0.0191267	0.0059564	0.043154	0.0135729	0.00154498	0	0	0	0	0
cg09233429	chr15	40583241	PLCB2 (+16881); PAK6 (+51621)	Body	NM_004573	PLCB2	Island	Active TSS	0.0471153	0.00771933	1.03741e-09	5.92025e-07	0.237283	++++	1.03741e-09	2.97792e-06	0.0221544	0.024597	0.372443	0.0494352	0.0133309	0.00035843	0.0780054	0.0189087	6.73355e-05	0.0384362	0.0122123	0.00172227	0	0	0	0	0
cg06108383	chr6	32120899	PRRT1 (-1171); PPT2-EGFL8 (-1099); PPT2 (-400)	TSS1500	NM_005155;NM_030651;NM_138717	PPT2;PRRT1	N_Shore	Active TSS	0.0523123	0.00858235	1.09211e-09	1.09211e-09	0.943748	++++	1.09211e-09	3.11511e-06	0.0594449	0.0334693	0.0823309	0.056139	0.0141591	0.000146044	0.0551751	0.0184706	0.00339443	0.0452086	0.0144872	0.00188405	0	0	0	0	0
cg13928306	chr16	3162397	ZNF205 (-163)	Body;TSS200	NM_001042428;NM_003456;NR_024166;NR_024167	MGC3771;ZNF205	OpenSea	Flanking Active TSS	0.0635218	0.0104314	1.13276e-09	4.67341e-05	0.117342	++++	1.13276e-09	3.21073e-06	0.0122298	0.0352988	0.730573	0.0675365	0.0165024	9.21704e-05	0.108614	0.0254817	3.96709e-05	0.0499729	0.0177462	0.00500868	0	0	0	0	0
cg10822172	chr7	28338757	JAZF1 (-118396); CREB5 (-113386)	TSS200	NM_182899	CREB5	OpenSea	Quiescent/Low	0.0419162	0.00689332	1.1966e-09	1.1966e-09	0.508619	++++	1.1966e-09	3.37049e-06	0.0206597	0.0266222	0.441702	0.0567974	0.0130821	3.66285e-05	0.0436366	0.0171835	0.0123387	0.0358813	0.00980394	0.000272589	0	0	0	0	0
cg17824906	chr12	1700011	FBXL14 (+3319); ERC1 (+599608)	Body	NM_152441	FBXL14	N_Shelf	Flanking Active TSS	0.0437616	0.00720087	1.22252e-09	1.22252e-09	0.507518	++++	1.22252e-09	3.4221e-06	0.0240254	0.0268163	0.374957	0.0559324	0.0130495	4.51018e-05	0.0555316	0.0199812	0.00630554	0.0360385	0.0102502	0.000468438	0	0	0	0	0
cg14019523	chr14	94407033	PRIMA1 (-152207); ASB2 (+36103)	Body	NM_016150	ASB2	S_Shore	Quiescent/Low	-0.039887	0.0065688	1.2618e-09	1.2618e-09	0.931852	----	1.2618e-09	3.44644e-06	-0.0222654	0.0310639	0.477144	-0.0407971	0.0155185	0.0100548	-0.0448252	0.0148731	0.0031285	-0.0393046	0.00861746	6.07318e-06	0	0	0	0	0
cg08202399	chr16	14280512	MKL2 (+107368); PARN (+443611)	Body	NM_014048	MKL2	OpenSea	Active TSS	0.0479838	0.00790175	1.25889e-09	1.25889e-09	0.488035	++++	1.25889e-09	3.44644e-06	0.0405759	0.0273438	0.144651	0.0568967	0.0146744	0.000199262	0.0700548	0.0208813	0.00105615	0.0373782	0.0113657	0.00106024	0	0	0	0	0
cg25143652	chr20	62168670	PTK6 (+24)	1stExon;5'UTR	NM_005975	PTK6	Island	Repressed PolyComb	-0.0474083	0.00780686	1.25821e-09	1.25821e-09	0.734648	----	1.25821e-09	3.44644e-06	-0.0479638	0.0262564	0.0742307	-0.039469	0.0155205	0.0126784	-0.0656352	0.0185916	0.00058321	-0.0448074	0.0112418	7.47998e-05	0	0	0	0	0
cg08481112	chr19	2544100	GADD45B (+67976); GNG7 (+158606)	5'UTR	NM_052847	GNG7	S_Shore	Enhancers	0.0537191	0.00886043	1.33763e-09	1.3948e-07	0.280654	++++	1.33763e-09	3.63154e-06	0.0403867	0.0275689	0.14974	0.0395814	0.0130109	0.00306902	0.0598826	0.0210893	0.00528245	0.0804158	0.0174974	5.16834e-06	0	0	0	0	0
cg25487405	chr22	46473039	WNT7B (-100031); PPARA (-73459)	NA	NA	NA	OpenSea	Flanking Active TSS	0.0420114	0.00695141	1.50735e-09	4.51178e-09	0.370276	++++	1.50735e-09	4.06782e-06	0.0411445	0.0249412	0.105825	0.0507137	0.0113479	2.25756e-05	0.0594078	0.0183787	0.00157264	0.0279356	0.0109364	0.0108623	0	0	0	0	0
cg05417607	chr17	1373605	CRK (-14054); MYO1C (+22500)	Body	NM_001080779;NM_001080950;NM_033375	MYO1C	N_Shore	Weak transcription	0.0593043	0.00981452	1.5174e-09	1.5174e-09	0.791433	++++	1.5174e-09	4.07055e-06	0.0675878	0.0276324	0.0183309	0.0480028	0.0172733	0.00662365	0.0762185	0.0234738	0.00150046	0.0583653	0.0160016	0.000285819	1	0	0	0	1
cg03536885	chr7	27163820	HOXA3 (-4607)	5'UTR	NM_153631	HOXA3	Island	Repressed PolyComb	0.0340997	0.00564563	1.54099e-09	1.54099e-09	0.861832	++++	1.54099e-09	4.10939e-06	0.0284614	0.0280544	0.315647	0.0383365	0.0084705	1.81411e-05	0.036389	0.0128748	0.00548955	0.0276166	0.00993385	0.00559072	0	0	0	0	0
cg16748008	chr7	27155002	HOXA2 (-12573); HOXA3 (+4211)	5'UTR;TSS1500	NM_030661;NM_153631;NM_153632	HOXA3	Island	Repressed PolyComb	0.0442579	0.00733243	1.5807e-09	1.5807e-09	0.542384	++++	1.5807e-09	4.16597e-06	0.0240539	0.02258	0.292313	0.0410069	0.0111143	0.000382207	0.0676226	0.0210354	0.00166489	0.0463494	0.0126158	0.000258318	0	0	0	0	0
cg11724984	chr12	121890864	RNF34 (+52943); KDM2B (+128024)	Body	NM_001005366;NM_032590	KDM2B	Island	Weak transcription	0.0319821	0.00529856	1.57977e-09	1.57977e-09	0.745932	++++	1.57977e-09	4.16597e-06	0.0252772	0.0287137	0.383263	0.035909	0.00854778	6.19135e-05	0.0383528	0.011548	0.001178	0.0249188	0.00869692	0.00430002	1	0	1	0	1
cg01226614	chr13	44947593	SERP2 (-384)	TSS1500	NM_001010897	SERP2	Island	Active TSS	0.0334681	0.00554628	1.59615e-09	1.59615e-09	0.89373	++++	1.59615e-09	4.18224e-06	0.0358942	0.0224589	0.116842	0.0293874	0.00948353	0.00258524	0.0411731	0.0121248	0.000919944	0.0325282	0.00890698	0.000280935	0	0	0	0	0
cg13172549	chr7	27153636	HOXA2 (-11207); HOXA3 (+5577)	5'UTR;TSS200	NM_030661;NM_153631;NM_153632	HOXA3	Island	Repressed PolyComb	0.0683713	0.0113348	1.61949e-09	0.000104161	0.093055	++++	1.61949e-09	4.21887e-06	0.0361511	0.0442702	0.418366	0.0956298	0.0191647	2.88574e-06	0.0953301	0.0268753	0.000550577	0.0383339	0.0177721	0.0313702	0	0	0	0	0
cg05895618	chr11	19222395	CSRP3 (+9724); ZDHHC13 (+83720)	5'UTR	NM_001127656;NM_003476	CSRP3	OpenSea	Quiescent/Low	-0.0365399	0.00605948	1.63754e-09	1.63754e-09	0.455178	----	1.63754e-09	4.24138e-06	-0.00233743	0.0303126	0.93887	-0.0421016	0.0132054	0.00196312	-0.0499495	0.0140662	0.000543216	-0.032474	0.00806921	6.37618e-05	0	0	0	0	0
cg08433504	chr15	39872071	THBS1 (-1222)	TSS1500	NM_003246	THBS1	N_Shore	Active TSS	0.0446576	0.00740999	1.67373e-09	6.36497e-06	0.165898	++++	1.67373e-09	4.31032e-06	0.033653	0.025102	0.186619	0.049084	0.0120422	9.78766e-05	0.0765913	0.0183448	5.56493e-05	0.0286838	0.0121645	0.018666	0	0	0	0	0
cg24211976	chr15	60285744	BNIP2 (-304012); FOXB1 (-10676)	NA	NA	NA	N_Shore	Repressed PolyComb	0.0473724	0.00786376	1.70017e-09	5.63827e-06	0.17298	++++	1.70017e-09	4.35354e-06	0.0384806	0.0288944	0.189499	0.0514938	0.0126158	9.58734e-05	0.0805711	0.0192863	5.51108e-05	0.0299615	0.012908	0.0205831	0	0	0	0	0
cg06811467	chr1	154299179	ATP8B2 (-1096)	5'UTR;TSS1500	NM_001005855;NM_020452	ATP8B2	N_Shore	Flanking Active TSS	0.0404318	0.00671294	1.71247e-09	7.72532e-06	0.201968	++++	1.71247e-09	4.36027e-06	0.0454921	0.027889	0.10968	0.0302383	0.0104739	0.00485803	0.0235754	0.0167178	0.160984	0.0582997	0.0110353	1.73041e-07	0	0	0	0	0
cg24338091	chr19	46270244	SIX5 (+2239); ENSG00000237452 (+33736)	Body	NM_175875	SIX5	Island	Active TSS	0.0320338	0.00532937	1.84599e-09	1.84599e-09	0.758968	++++	1.84599e-09	4.67383e-06	0.0541761	0.023002	0.0228293	0.0320763	0.00900364	0.000586879	0.0252759	0.0136189	0.0658363	0.0316529	0.00800864	8.5776e-05	0	0	0	0	0
cg06166490	chr7	27143334	HOXA2 (-905)	TSS1500	NM_006735	HOXA2	Island	Repressed PolyComb	0.0408379	0.00679652	1.87086e-09	0.000247646	0.0600358	++++	1.87086e-09	4.68416e-06	0.0377461	0.02706	0.169744	0.0193467	0.0124045	0.122313	0.0711897	0.0144849	2.75282e-06	0.0407524	0.0105306	0.000119737	0	0	0	0	0
cg05719612	chr10	18629545	CACNB2 (+199940); NSUN6 (+311005)	Body;TSS200	NM_000724;NM_001167945;NM_201571;NM_201572;NM_201590;NM_201593;NM_201596;NM_201597	CACNB2	OpenSea	Active TSS	0.0344592	0.00573425	1.86241e-09	9.63156e-08	0.30754	++++	1.86241e-09	4.68416e-06	0.0505113	0.022088	0.026857	0.0488317	0.0108142	1.88808e-05	0.0231281	0.0139028	0.098727	0.0278206	0.00826531	0.000807238	0	0	0	0	0
cg17233506	chr17	46608293	HOXB1 (+65)	TSS200	NM_002144	HOXB1	Island	Repressed PolyComb	0.0682769	0.0113765	1.95432e-09	1.24554e-06	0.238825	++++	1.95432e-09	4.86611e-06	0.0102969	0.0394037	0.795015	0.0634161	0.0197362	0.00181615	0.101898	0.0239804	4.17636e-05	0.0651631	0.0189792	0.000633525	0	0	0	0	0
cg05800416	chr8	19460097	CSGALNACT1 (-92)	5'UTR;Body;TSS200	NM_001130518;NM_018371;NR_024040	CSGALNACT1	Island	Active TSS	0.0593157	0.00989055	2.00741e-09	2.00741e-09	0.563487	++++	2.00741e-09	4.97083e-06	0.0417188	0.0263215	0.119824	0.047087	0.0179052	0.0100312	0.0588315	0.0224941	0.0100176	0.0768254	0.0164764	3.78049e-06	0	0	0	0	0
cg15033653	chr12	113587581	RASAL1 (-13553); DDX54 (+35702)	TSS200	NM_001144872	CCDC42B	N_Shelf	Flanking Active TSS	0.0424552	0.0070832	2.05017e-09	2.01784e-08	0.354186	++++	2.05017e-09	5.04895e-06	0.0504029	0.0257978	0.0568254	0.0371586	0.0117087	0.00205425	0.0171918	0.0188299	0.363013	0.0542352	0.0109669	9.66393e-07	0	0	0	0	0
cg11823178	chr8	41519399	NKX6-3 (-14522); ANK1 (+234880)	Body;TSS1500	NM_000037;NM_001142445;NM_001142446;NM_020475;NM_020476;NM_020477;NM_020478;NM_020480;NR_030161	ANK1;MIR486	OpenSea	Weak transcription	0.0698616	0.0116625	2.09506e-09	2.09506e-09	0.697495	++++	2.09506e-09	5.13148e-06	0.060754	0.0359359	0.0976759	0.0535891	0.019309	0.00669285	0.0826249	0.0244484	0.000971022	0.0830639	0.0212111	9.94203e-05	1	0	0	0	1
cg23035449	chr15	90578555	ZNF710 (+33932); IDH2 (+67180)	5'UTR	NM_198526	ZNF710	OpenSea	Enhancers	-0.0347459	0.00580476	2.15375e-09	3.55336e-07	0.285274	----	2.15375e-09	5.24671e-06	-0.00668145	0.0291911	0.819972	-0.0459355	0.0105481	3.48408e-05	-0.0465397	0.0143544	0.00152386	-0.0262299	0.0082582	0.00156189	0	0	0	0	0
cg21660452	chr11	64397807	SLC22A12 (+39526); NRXN2 (+92852)	Body	NM_015080;NM_138732;NM_138734	NRXN2	Island	Genic enhancers	0.0322951	0.0054	2.2235e-09	4.63002e-05	0.071111	++++	2.2235e-09	5.3875e-06	0.0347502	0.0124836	0.00777375	0.0391387	0.0097594	0.000124074	0.0566863	0.0141656	0.000107474	0.0154196	0.00898239	0.0865146	0	0	0	0	0
cg14795572	chr12	58131681	AGAP2 (+347)	1stExon;Body	NM_001122772;NM_014770	AGAP2	Island	Bivalent/Poised TSS	0.044046	0.00736965	2.27742e-09	3.37302e-08	0.332482	++++	2.27742e-09	5.45946e-06	0.0228321	0.0240524	0.347446	0.0541935	0.0125856	4.1873e-05	0.0595205	0.0163767	0.000407693	0.0312341	0.0122704	0.01114	0	1	0	0	1
cg26360402	chr14	105973994	TMEM121 (-18945); CRIP1 (+21341)	NA	NA	NA	OpenSea	Weak Repressed PolyComb	-0.0488114	0.0081666	2.27345e-09	2.44412e-05	0.124578	----	2.27345e-09	5.45946e-06	-0.0527196	0.0273392	0.0599966	-0.0685171	0.0138803	3.58551e-06	-0.0626085	0.0204302	0.00267576	-0.0256534	0.0128355	0.0460597	0	0	0	0	0
cg11914795	chr10	63422555	ARID5B (-238503); TMEM26 (-209348)	TSS200	NM_173554	C10orf107	Island	Active TSS	0.0491599	0.00823049	2.33077e-09	1.74662e-08	0.347931	++++	2.33077e-09	5.55779e-06	0.0373384	0.0221232	0.0982295	0.0493503	0.0124287	0.000143038	0.0809436	0.0207378	0.000154875	0.0361532	0.015972	0.023928	0	0	0	0	0
cg02803819	chr7	27141067	HOXA1 (-5475); HOXA2 (+1362)	Body	NM_006735	HOXA2	N_Shelf	Repressed PolyComb	0.0450874	0.00755155	2.36364e-09	0.000129591	0.095149	++++	2.36364e-09	5.60648e-06	0.00411441	0.0225336	0.855922	0.0542479	0.0133008	9.69706e-05	0.0757634	0.0202266	0.000274199	0.0389199	0.0115705	0.000813669	0	0	0	0	0
cg19402991	chr2	164204915	KCNH7 (-509788); FIGN (+387601)	NA	NA	NA	Island	Active TSS	0.0637885	0.0106914	2.42622e-09	2.25464e-06	0.233022	++++	2.42622e-09	5.72481e-06	0.00870201	0.0315306	0.783795	0.0653415	0.0179386	0.000448541	0.0599269	0.0233173	0.011351	0.0844216	0.0189125	9.47482e-06	0	0	0	0	0
cg22429121	chr1	27901805	WASF2 (-85137); AHDC1 (+28337)	5'UTR	NM_001029882	AHDC1	Island	Flanking Active TSS	0.042416	0.00712634	2.64882e-09	7.65707e-06	0.232097	++++	2.64882e-09	6.21749e-06	0.0251579	0.0301467	0.408304	0.0486789	0.0121435	0.00012485	0.0131927	0.0169731	0.438481	0.0517655	0.0109513	2.79055e-06	0	0	0	0	0
cg04252044	chr3	188664747	TPRG1 (-225015); LPP (+734027)	NA	NA	NA	N_Shore	Flanking Active TSS	-0.0463837	0.00779834	2.71605e-09	2.71605e-09	0.65202	----	2.71605e-09	6.34226e-06	-0.0419435	0.0293456	0.159676	-0.0643118	0.0170212	0.000281578	-0.0295578	0.026804	0.272293	-0.0431933	0.00978753	1.19094e-05	1	0	0	0	1
cg15962969	chr6	138866887	ECT2L (-250175); HEBP2 (+141532)	Body	NM_020464	NHSL1	OpenSea	Flanking Active TSS	0.0322066	0.00541613	2.74082e-09	2.74082e-09	0.547515	++++	2.74082e-09	6.36711e-06	0.0589417	0.021407	0.00841634	0.0371478	0.0119587	0.00252629	0.026192	0.0125024	0.0382094	0.029268	0.0073487	7.57342e-05	0	0	0	0	0
cg10045881	chr1	111770291	CHIA (-63246); CHI3L2 (+26899)	1stExon;5'UTR	NM_001025197;NM_004000	CHI3L2	OpenSea	Weak transcription	-0.049673	0.00835662	2.77895e-09	2.77895e-09	0.590573	----	2.77895e-09	6.40852e-06	-0.0483111	0.0205769	0.0232395	-0.0713312	0.0180252	0.000150048	-0.0404816	0.021444	0.0613923	-0.0431927	0.0122118	0.000433239	0	0	0	0	0
cg19863740	chr22	44576869	PARVG (+8034); KIAA1644 (+131861)	1stExon;5'UTR;Body;TSS1500	NM_001137605;NM_001137606;NM_022141;NR_024426;NR_024427;NR_024428	PARVG	OpenSea	Weak Repressed PolyComb	-0.0459324	0.00772796	2.78709e-09	1.0546e-05	0.19403	----	2.78709e-09	6.40852e-06	-0.00477765	0.0329387	0.885308	-0.0643771	0.0145566	2.69565e-05	-0.061486	0.0197546	0.00230339	-0.0355154	0.0108205	0.00108447	0	0	0	0	0
cg18449062	chr10	104679468	CNNM2 (+1355); NT5C2 (+273587)	1stExon	NM_017649;NM_199076;NM_199077	CNNM2	S_Shore	Flanking Active TSS	0.0468611	0.00788621	2.81304e-09	2.81304e-09	0.829177	++++	2.81304e-09	6.43537e-06	0.0420054	0.0298667	0.166317	0.0437919	0.012157	0.000513905	0.0646667	0.0205516	0.00206897	0.0441231	0.0131033	0.000803289	0	0	0	0	0
cg23460145	chr11	73073425	RELT (-13883); ARHGEF17 (+54092)	Body	NM_014786	ARHGEF17	Island	Strong transcription	0.0267319	0.00450939	3.06541e-09	3.06541e-09	0.713597	++++	3.06541e-09	6.94224e-06	0.0258859	0.016673	0.12738	0.0323608	0.00724097	2.25636e-05	0.0284727	0.0114112	0.013905	0.0204816	0.00728784	0.00509569	0	0	0	0	0
cg25594100	chr7	4786943	AP5Z1 (-28309); FOXK1 (+65004)	Body	NM_001037165	FOXK1	Island	Weak transcription	0.0410428	0.00692569	3.10097e-09	3.10097e-09	0.960132	++++	3.10097e-09	6.95289e-06	0.0416425	0.0261665	0.11836	0.0417009	0.0148869	0.00621928	0.0339461	0.0150071	0.025438	0.0436939	0.00978914	9.48781e-06	1	0	0	0	1
cg04027736	chr7	27143403	HOXA2 (-974)	TSS1500	NM_006735	HOXA2	Island	Repressed PolyComb	0.0570107	0.00961995	3.09838e-09	3.09838e-09	0.868169	++++	3.09838e-09	6.95289e-06	0.0545669	0.0315103	0.0900265	0.0493047	0.0163363	0.00329903	0.0780642	0.0304572	0.0115698	0.058748	0.0141798	3.87454e-05	0	0	0	0	0
cg19647567	chr5	176935305	PDLIM7 (-10722); DOK3 (+1552)	Body	NM_001144875;NM_001144876;NM_024872	DOK3	S_Shelf	Weak transcription	-0.0537454	0.00907806	3.21236e-09	1.03426e-05	0.189808	----	3.21236e-09	7.14839e-06	-0.00809246	0.03347	0.810023	-0.0476683	0.0175562	0.00792556	-0.0857971	0.0195627	2.44081e-05	-0.0494213	0.0136283	0.000309696	0	0	0	0	0
cg11629889	chr17	40839022	CNTNAP1 (+4392); EZH1 (+58025)	Body	NM_003632	CNTNAP1	Island	Weak transcription	0.025006	0.00422483	3.24262e-09	7.94027e-05	0.0929357	++++	3.24262e-09	7.16358e-06	0.0130891	0.013462	0.335987	0.0331477	0.00765901	3.85627e-05	0.0454164	0.0121391	0.000278532	0.0170751	0.00612295	0.0054453	0	0	1	0	1
cg17353337	chr6	138866898	ECT2L (-250164); HEBP2 (+141543)	Body	NM_020464	NHSL1	OpenSea	Flanking Active TSS	0.029579	0.00499841	3.26532e-09	3.26532e-09	0.430788	++++	3.26532e-09	7.17009e-06	0.0603769	0.0194682	0.00328689	0.0281852	0.0107338	0.0101403	0.029637	0.0110377	0.00824355	0.0261819	0.00698442	0.000193476	0	0	0	0	0
cg21464565	chr7	27141139	HOXA1 (-5547); HOXA2 (+1290)	Body	NM_006735	HOXA2	N_Shelf	Repressed PolyComb	0.0440669	0.00744743	3.27739e-09	0.000237966	0.0751499	++++	3.27739e-09	7.17009e-06	0.0323407	0.0249764	0.201834	0.0714122	0.0131982	5.04348e-07	0.0392342	0.0142451	0.00676885	0.0242032	0.0131787	0.0667289	0	0	0	0	0
cg08578641	chr9	34457440	DNAI1 (-1392)	Body;TSS1500	NM_012144;NM_147202	C9orf25;DNAI1	Island	Active TSS	0.0665932	0.0112595	3.33052e-09	3.4538e-05	0.12408	++++	3.33052e-09	7.25113e-06	0.0294906	0.035549	0.411063	0.0646562	0.018912	0.000942869	0.119163	0.0261683	1.24154e-05	0.0518087	0.0187634	0.00592048	0	1	0	0	1
cg22514173	chr22	20146278	ZDHHC8 (+26808); RTN4R (+109775)	NA	NA	NA	S_Shelf	Quiescent/Low	-0.0467739	0.00791172	3.38018e-09	5.26907e-06	0.173972	----	3.38018e-09	7.32386e-06	-0.031725	0.0238943	0.19082	-0.0614399	0.0157873	0.000189366	-0.0727488	0.0182637	0.000115136	-0.0314766	0.0117737	0.00769364	0	0	0	0	0
cg12109823	chr8	67454595	MYBL1 (+70888); ADHFE1 (+109875)	NA	NA	NA	Island	Active TSS	0.0497817	0.00842162	3.39677e-09	3.39677e-09	0.43067	++++	3.39677e-09	7.3246e-06	0.0515562	0.0251241	0.04588	0.0305787	0.0145755	0.0386815	0.0651123	0.0251048	0.0106398	0.0599484	0.0126779	2.76836e-06	0	0	0	0	0
cg07264048	chr6	10556326	GCNT6 (-77666); GCNT2 (+27738)	1stExon;5'UTR;Body	NM_001491;NM_145649	GCNT2	OpenSea	Active TSS	0.0489553	0.0082911	3.53576e-09	3.53576e-09	0.481171	++++	3.53576e-09	7.55203e-06	0.0478517	0.0264485	0.0769513	0.044829	0.0133602	0.00115733	0.0758495	0.019404	0.000153348	0.0393378	0.0143455	0.00626967	0	0	0	0	0
cg26504110	chr19	41130041	LTBP4 (+26901); NUMBL (+66514)	Body	NM_001042544;NM_001042545;NM_003573	LTBP4	Island	Weak transcription	0.0378593	0.00641182	3.53476e-09	8.7543e-06	0.169906	++++	3.53476e-09	7.55203e-06	0.0217854	0.0204966	0.293384	0.0410999	0.0107612	0.000244198	0.0651092	0.0154179	4.62549e-05	0.0263936	0.0104819	0.0120381	0	0	0	0	0
cg04301614	chr4	37585993	RELL1 (+102004)	1stExon;5'UTR	NM_001104629;NM_018302	C4orf19	OpenSea	Quiescent/Low	-0.0495595	0.00840591	3.72884e-09	3.72884e-09	0.449521	----	3.72884e-09	7.92687e-06	-0.0261946	0.022955	0.259722	-0.0514941	0.0156683	0.001442	-0.0752003	0.0208714	0.000453682	-0.0457537	0.0130348	0.0004785	0	0	0	0	0
cg22798849	chr7	27155234	HOXA2 (-12805); HOXA3 (+3979)	5'UTR	NM_030661;NM_153631	HOXA3	Island	Repressed PolyComb	0.042865	0.00727281	3.7724e-09	3.7724e-09	0.665619	++++	3.7724e-09	7.98182e-06	0.0387682	0.0221752	0.08709	0.0390951	0.0126746	0.00269985	0.0595315	0.0152325	0.000152615	0.0365486	0.0125615	0.00374167	0	0	0	0	0
cg15974867	chr11	69464012	CCND1 (+8158); ORAOV1 (+26102)	Body	NM_053056	CCND1	S_Shelf	Weak transcription	0.0490925	0.0083326	3.82434e-09	1.85533e-05	0.103284	++++	3.82434e-09	8.05391e-06	0.062155	0.0180212	0.00121473	0.0224822	0.0136372	0.102678	0.0628066	0.0191207	0.00132719	0.0694456	0.0176473	9.19862e-05	0	0	0	0	0
cg19803550	chr17	1637391	SERPINF2 (-8738); WDR81 (+9138)	Body	NM_001163673;NM_001163809;NM_001163811;NM_152348	WDR81	Island	Strong transcription	0.0685285	0.0116452	3.98795e-09	3.98795e-09	0.869951	++++	3.98795e-09	8.35939e-06	0.0569834	0.0379631	0.140184	0.061203	0.0171852	0.000589259	0.0837886	0.0235074	0.000518826	0.0720311	0.0259543	0.00567184	1	0	0	0	1
cg15626350	chr6	152130207	ESR1 (+118577); SYNE1 (+828326)	Body	NM_000125;NM_001122740;NM_001122741;NM_001122742	ESR1	S_Shore	Repressed PolyComb	0.0502919	0.00855675	4.16612e-09	4.16612e-09	0.842357	++++	4.16612e-09	8.69244e-06	0.0266736	0.0344915	0.443278	0.0449342	0.0156338	0.00504253	0.0580455	0.0178201	0.00145103	0.0534043	0.0133908	7.40732e-05	0	0	0	0	0
cg18887230	chr7	98739627	SMURF1 (+2095); TRRAP (+263515)	Body	NM_020429;NM_181349	SMURF1	N_Shore	Active TSS	0.0511486	0.0087078	4.25693e-09	1.96653e-06	0.201755	++++	4.25693e-09	8.84098e-06	0.0359617	0.0194625	0.0710751	0.0558263	0.015575	0.000545647	0.0924751	0.023065	0.000104439	0.0386385	0.0148314	0.00939065	0	0	0	0	0
cg23377551	chr12	58130154	AGAP2 (+1874); OS9 (+42251)	Body	NM_001122772;NM_014770	AGAP2	Island	Bivalent/Poised TSS	0.0659477	0.011236	4.37602e-09	8.75924e-05	0.107726	++++	4.37602e-09	9.04661e-06	0.0233075	0.0377184	0.539666	0.0665414	0.0203856	0.00154771	0.109299	0.0225842	3.78843e-06	0.0461477	0.0187282	0.0139915	0	1	0	0	1
cg16109423	chr1	38022718	SNIP1 (-2816); DNALI1 (+199)	Body	NM_003462	DNALI1	Island	Active TSS	0.033421	0.00569764	4.47095e-09	4.47095e-09	0.798548	++++	4.47095e-09	9.20066e-06	0.0223244	0.0272254	0.416455	0.0399283	0.00983808	0.00010427	0.0353427	0.0115818	0.00278517	0.0277141	0.00925761	0.00286009	0	0	0	0	0
cg19522050	chr10	101281275	GOT1 (-90926); NKX2-3 (-11414)	NA	NA	NA	Island	Repressed PolyComb	0.0370689	0.00632372	4.57681e-09	4.57681e-09	0.479339	++++	4.57681e-09	9.37569e-06	0.027028	0.0210185	0.204909	0.0436857	0.0115554	0.000279428	0.0561464	0.0172388	0.00145259	0.0294128	0.00917128	0.0014061	0	0	0	0	0
cg09809672	chr1	236557682	EDARADD (+105)	1stExon;5'UTR;TSS1500	NM_080738;NM_145861	EDARADD	N_Shore	Repressed PolyComb	-0.0543409	0.00927194	4.6067e-09	4.6067e-09	0.507005	----	4.6067e-09	9.39424e-06	-0.0385667	0.0245466	0.122999	-0.0660008	0.0168791	0.000177382	-0.0709261	0.0202008	0.000623129	-0.040535	0.0157878	0.0104637	0	0	0	0	0
cg14845962	chr12	58120237	AGAP2 (+11791); OS9 (+32334)	3'UTR;Body	NM_001122772;NM_014770;NR_027032	AGAP2;LOC100130776	Island	Flanking Active TSS	0.0524027	0.00894267	4.63277e-09	4.63277e-09	0.946521	++++	4.63277e-09	9.40485e-06	0.0453932	0.023609	0.0607209	0.0531668	0.0172176	0.00267218	0.0627064	0.020914	0.0032811	0.0497184	0.0140708	0.000438944	0	0	0	0	0
cg14938587	chr7	155790392	SHH (-185426); C7orf13 (+642955)	NA	NA	NA	OpenSea	Weak Repressed PolyComb	-0.0282735	0.00482876	4.7636e-09	4.7636e-09	0.823541	----	4.7636e-09	9.62707e-06	-0.0271774	0.0159609	0.0953646	-0.0360187	0.00950478	0.000270846	-0.0250453	0.0103202	0.0166697	-0.0255107	0.00735141	0.000554147	0	0	0	0	0
cg26321999	chr6	30854011	GTF2H4 (-21949); DDR1 (+2151)	5'UTR	NM_001954;NM_013993	DDR1	S_Shore	Flanking Active TSS	0.053324	0.00911381	4.88922e-09	4.88922e-09	0.537156	++++	4.88922e-09	9.79311e-06	0.0470517	0.0317077	0.14465	0.0358559	0.0156617	0.0243693	0.0675239	0.0215581	0.00216879	0.0630619	0.0144096	1.40335e-05	0	0	0	0	0
cg09448088	chr13	113635690	F7 (-124430); MCF2L (+12156)	Body	NM_001112732;NM_024979	MCF2L	Island	Active TSS	0.0413895	0.00707326	4.8702e-09	4.8702e-09	0.682604	++++	4.8702e-09	9.79311e-06	0.0555775	0.0284952	0.0572349	0.0288121	0.0153212	0.0632331	0.0548168	0.0177393	0.00247454	0.0408097	0.00939965	1.63757e-05	1	0	0	0	1
cg14913610	chr12	9142341	KLRG1 (+205)	Body	NM_005810	KLRG1	OpenSea	Quiescent/Low	-0.051885	0.0088711	4.95237e-09	4.95237e-09	0.847143	----	4.95237e-09	9.87571e-06	-0.0439119	0.0233982	0.066908	-0.0577689	0.0169898	0.00100152	-0.063895	0.020555	0.00233254	-0.0451026	0.0140729	0.00141638	0	0	0	0	0
cg23936031	chr7	27183133	HOXA5 (+153)	1stExon	NM_019102	HOXA5	Island	Bivalent/Poised TSS	0.0498897	0.00853611	5.07937e-09	3.13729e-06	0.243093	++++	5.07937e-09	9.96671e-06	0.0119576	0.0326617	0.715966	0.0618628	0.0136175	1.69867e-05	0.0727245	0.0224565	0.00154524	0.0361598	0.0135946	0.00800777	0	0	0	0	0
cg17126555	chr19	10445516	RAVER1 (-1201)	Body;TSS1500	NM_002162;NM_133452	ICAM3;RAVER1	Island	Flanking Active TSS	0.0313295	0.00536068	5.08647e-09	5.08647e-09	0.663125	++++	5.08647e-09	9.96671e-06	0.0332332	0.0261994	0.211011	0.0332854	0.00969635	0.00090089	0.0451884	0.0138099	0.00138259	0.0258178	0.00756752	0.000685262	0	0	0	0	0
cg21629821	chr19	46713473	IGFL1 (-19535); IGFL2 (+62435)	TSS200	NR_027003	DKFZp434J0226	OpenSea	Weak Repressed PolyComb	-0.0469681	0.00803547	5.06246e-09	5.06246e-09	0.765401	----	5.06246e-09	9.96671e-06	-0.0322207	0.0185628	0.0893	-0.0566523	0.0145233	0.000183385	-0.0508318	0.0195394	0.0104111	-0.0444353	0.0138343	0.00138264	0	0	0	0	0
cg00582562	chr17	46388465	SKAP1 (+119086); SNX11 (+203546)	Body	NM_001075099;NM_003726	SKAP1	OpenSea	Weak Repressed PolyComb	0.0346295	0.00593003	5.23011e-09	5.23011e-09	0.520623	++++	5.23011e-09	1.01918e-05	0.0396603	0.0252029	0.122424	0.0287501	0.0111576	0.0115828	0.0555303	0.0156065	0.000531455	0.031471	0.00824103	0.000146788	0	0	0	0	0
cg03984375	chr22	46484046	WNT7B (-111038); PPARA (-62452)	Body	NR_027033	LOC400931	S_Shelf	Enhancers	0.0339539	0.00581487	5.24656e-09	4.79511e-06	0.224902	++++	5.24656e-09	1.01918e-05	0.0131246	0.0188366	0.489459	0.0531821	0.0116483	1.55562e-05	0.0269786	0.0131907	0.0429438	0.0308071	0.00856267	0.000344983	0	0	0	0	0
cg08659179	chr5	27038707	CDH9 (-15)	TSS200	NM_016279	CDH9	OpenSea	Active TSS	0.0536974	0.00920731	5.47516e-09	5.47516e-09	0.863008	++++	5.47516e-09	1.05902e-05	0.0357286	0.0243706	0.149437	0.0547209	0.0148232	0.000379565	0.062607	0.0205156	0.00278424	0.0550876	0.0177185	0.0019581	0	0	0	0	0
cg05905531	chr19	8591721	ZNF414 (-12678); MYO1F (+50739)	Body	NM_012335	MYO1F	Island	Flanking Active TSS	0.0217947	0.0037384	5.54417e-09	0.000160748	0.14023	-+++	5.54417e-09	1.06779e-05	-0.00632014	0.0179987	0.727083	0.0313097	0.0062065	2.30867e-06	0.0199645	0.00842415	0.019335	0.0170636	0.00593236	0.0041532	0	0	0	0	0
cg23953831	chr1	117544416	CD101 (+35)	1stExon;5'UTR	NM_004258	CD101	OpenSea	Quiescent/Low	-0.041051	0.00704988	5.78206e-09	5.78206e-09	0.420219	----	5.78206e-09	1.10604e-05	-0.0238515	0.0224378	0.293328	-0.058936	0.0132246	2.36771e-05	-0.0330468	0.0171132	0.0557563	-0.0365219	0.0105399	0.000564528	0	0	0	0	0
cg20328456	chr6	32121113	PRRT1 (-1385); PPT2-EGFL8 (-885); PPT2 (-186)	TSS1500;TSS200	NM_005155;NM_030651;NM_138717	PPT2;PRRT1	N_Shore	Flanking Active TSS	0.0493081	0.00846893	5.80649e-09	5.80649e-09	0.848564	++++	5.80649e-09	1.10604e-05	0.0699876	0.0290789	0.0201642	0.0426949	0.0128944	0.00133352	0.0513742	0.0186911	0.00687953	0.0517303	0.0160476	0.00132878	0	0	0	0	0
cg02225599	chr7	27143252	HOXA2 (-823)	TSS1500	NM_006735	HOXA2	Island	Repressed PolyComb	0.0430656	0.00739711	5.81642e-09	2.32181e-07	0.301903	++++	5.81642e-09	1.10604e-05	0.0192637	0.0206314	0.35533	0.0339174	0.0120095	0.00582322	0.0624197	0.0187383	0.00113992	0.0535176	0.0127568	3.10049e-05	0	0	0	0	0
cg14083015	chr6	25042090	LRRC16A (-237565); FAM65B (-130896)	NA	NA	NA	OpenSea	Weak Repressed PolyComb	-0.0533618	0.00917182	5.95481e-09	5.95481e-09	0.589817	----	5.95481e-09	1.1276e-05	-0.0345111	0.0215777	0.116581	-0.0459686	0.0158533	0.00468277	-0.0698313	0.0196742	0.000546309	-0.0619715	0.0177407	0.000509322	0	0	0	0	0
cg21696012	chr1	24131000	GALE (-4109)	Body	NM_000191;NM_001166059	HMGCL	S_Shelf	Weak transcription	-0.0394825	0.00678882	6.03421e-09	6.03421e-09	0.590108	----	6.03421e-09	1.13785e-05	-0.0380791	0.0212234	0.0793545	-0.0383428	0.0145315	0.00979291	-0.0582818	0.0155748	0.00027783	-0.0329862	0.00970396	0.000716555	0	0	0	0	0
cg08379738	chr19	6477033	DENND1C (+4785); CRB3 (+12740)	Body	NM_024898	DENND1C	Island	Weak transcription	0.046935	0.00807534	6.16797e-09	4.50458e-05	0.128261	++++	6.16797e-09	1.15823e-05	0.0290969	0.0307703	0.349285	0.0612701	0.01402	3.28808e-05	0.0761232	0.0204418	0.000296411	0.0287032	0.0121286	0.0182425	0	0	0	0	0
cg08813888	chr2	662396	FAM150B (-374101); TMEM18 (+15042)	NA	NA	NA	S_Shore	Quiescent/Low	-0.04787	0.00823952	6.25468e-09	6.25468e-09	0.657425	----	6.25468e-09	1.16964e-05	-0.0717292	0.021319	0.00155417	-0.0421943	0.0139021	0.00313501	-0.0397107	0.0187438	0.036119	-0.047891	0.0148921	0.00136432	0	0	0	0	0
cg19443920	chr17	40075879	ACLY (-640)	TSS1500	NM_001096;NM_198830	ACLY	S_Shore	Flanking Active TSS	0.0425091	0.00732136	6.39153e-09	6.39153e-09	0.681668	++++	6.39153e-09	1.19029e-05	0.0228505	0.0225708	0.316646	0.0464224	0.0127614	0.000455881	0.0537405	0.0157749	0.000888942	0.0378299	0.0123712	0.00231948	0	0	0	0	0
cg26402660	chr7	27179268	HOXA4 (-8851); HOXA5 (+4018)	NA	NA	NA	Island	Repressed PolyComb	0.0590914	0.0101814	6.48104e-09	6.48104e-09	0.456861	++++	6.48104e-09	1.20199e-05	0.039203	0.0296106	0.19206	0.0506686	0.0159099	0.00198451	0.100334	0.0304519	0.00128677	0.0623938	0.0169582	0.000253077	0	0	0	0	0
cg06962918	chr7	18127112	HDAC9 (-408813); PRPS1L1 (-59627)	NA	NA	NA	S_Shore	Active TSS	0.0459073	0.0079178	6.71164e-09	6.71164e-09	0.716582	++++	6.71164e-09	1.23966e-05	0.019304	0.0246585	0.437725	0.0468723	0.0142867	0.0014681	0.0520921	0.0170207	0.00270916	0.0488754	0.0129582	0.000176727	0	0	0	0	0
cg22568423	chr19	8590567	ZNF414 (-11524); MYO1F (+51893)	Body	NM_012335	MYO1F	N_Shore	Active TSS	0.0698646	0.0120527	6.7666e-09	6.7666e-09	0.819972	.+++	6.7666e-09	1.24471e-05	NA	NA	NA	0.0720946	0.0169986	5.33334e-05	0.079982	0.0267308	0.00334355	0.0590538	0.02223	0.00808749	0	0	0	0	0
cg25015038	chr14	89604062	TTC8 (+313057); FOXN3 (+481411)	NA	NA	NA	OpenSea	Quiescent/Low	-0.0226692	0.00391335	6.92271e-09	3.93981e-06	0.269588	----	6.92271e-09	1.26825e-05	-0.0276467	0.0199794	0.17311	-0.0134552	0.00924813	0.149135	-0.0393943	0.0100778	0.000151583	-0.0209865	0.00492336	2.31626e-05	0	0	0	0	0
cg16402452	chr12	58129855	AGAP2 (+2173); OS9 (+41952)	Body	NM_001122772;NM_014770	AGAP2	Island	Bivalent/Poised TSS	0.0377616	0.00652686	7.22719e-09	7.22719e-09	0.450952	++++	7.22719e-09	1.31867e-05	0.0094536	0.0200296	0.639171	0.0430154	0.0120645	0.000581285	0.0482365	0.0157174	0.00263878	0.0369728	0.00996857	0.000225719	0	0	0	0	0
cg24636368	chr17	46388447	SKAP1 (+119104); SNX11 (+203528)	Body	NM_001075099;NM_003726	SKAP1	OpenSea	Weak Repressed PolyComb	0.0446211	0.00771922	7.44724e-09	7.44724e-09	0.576647	++++	7.44724e-09	1.35334e-05	0.044633	0.0268321	0.103028	0.0433197	0.0138183	0.00231441	0.0682638	0.0191542	0.000519604	0.0368636	0.0116008	0.00155416	0	0	0	0	0
cg01027532	chr7	27155974	HOXA2 (-13545); HOXA3 (+3239)	5'UTR	NM_030661;NM_153631	HOXA3	S_Shore	Repressed PolyComb	0.0393693	0.00681381	7.56536e-09	7.56536e-09	0.414995	++++	7.56536e-09	1.36617e-05	0.0186534	0.0287963	0.520354	0.0309179	0.0126863	0.01675	0.0590133	0.014407	7.52596e-05	0.0375257	0.0103687	0.000318319	0	0	0	0	0
cg25599198	chr17	3848156	P2RX1 (-28363); ATP2A3 (+19428)	Body	NM_005173;NM_174953;NM_174954;NM_174955;NM_174956;NM_174957;NM_174958	ATP2A3	Island	Enhancers	0.0397551	0.00688093	7.57847e-09	5.55302e-07	0.291315	++++	7.57847e-09	1.36617e-05	0.0192086	0.0224854	0.397382	0.0576387	0.0123577	1.05924e-05	0.0422326	0.0170968	0.014863	0.0304951	0.0104409	0.00361183	0	0	0	0	0
cg19990651	chr6	33048555	HLA-DPA1 (-69)	Body	NM_002121	HLA-DPB1	Island	Active TSS	0.0621746	0.0107901	8.30293e-09	8.30293e-09	0.506905	++++	8.30293e-09	1.49081e-05	0.0669425	0.0257988	0.0126573	0.0547082	0.0185569	0.00406196	0.0988818	0.0277378	0.000517889	0.050662	0.0186242	0.00669634	0	0	0	0	0
cg19256813	chr12	117627286	FBXO21 (+974)	Body	NM_015002;NM_033624	FBXO21	N_Shore	Active TSS	0.049401	0.00857738	8.43893e-09	0.000135789	0.1028	++++	8.43893e-09	1.50921e-05	0.00948217	0.0260353	0.717375	0.0533117	0.0152662	0.00074148	0.092167	0.0228476	9.60038e-05	0.0426648	0.0130074	0.0010927	0	0	0	0	0
cg05767404	chr1	247712591	OR2G2 (-39070); OR2C3 (-15451)	Body	NM_145278	C1orf150	OpenSea	Weak Repressed PolyComb	-0.0520163	0.00903416	8.52507e-09	6.9026e-05	0.124026	----	8.52507e-09	1.51859e-05	-0.00862403	0.0217906	0.694105	-0.0775875	0.0213864	0.000471273	-0.0633746	0.0189416	0.00108613	-0.0527546	0.0139038	0.000161757	0	0	0	0	0
cg06800235	chr1	7692367	VAMP3 (-138961); CAMTA1 (+846984)	Body	NM_015215	CAMTA1	OpenSea	Quiescent/Low	-0.0476793	0.00829084	8.88036e-09	1.67268e-07	0.316101	----	8.88036e-09	1.5679e-05	-0.0191287	0.0194442	0.330371	-0.0649929	0.0149921	3.75304e-05	-0.0504758	0.018139	0.00623423	-0.0454106	0.0150507	0.00264999	0	0	0	0	0
cg08486903	chr7	98739496	SMURF1 (+2226); TRRAP (+263384)	Body	NM_020429;NM_181349	SMURF1	N_Shore	Active TSS	0.0437045	0.00760034	8.90626e-09	1.66088e-05	0.145956	++++	8.90626e-09	1.5679e-05	0.0527124	0.0290055	0.0756849	0.0508516	0.0138989	0.0004246	0.0713412	0.0174382	7.67242e-05	0.0256072	0.0114274	0.025368	0	0	0	0	0
cg11324650	chr3	194014745	CPN2 (+57311); HES1 (+160812)	NA	NA	NA	Island	Weak Repressed PolyComb	0.0505385	0.00879228	9.02742e-09	5.68726e-06	0.221424	++++	9.02742e-09	1.58305e-05	0.0176586	0.0284586	0.537991	0.0519157	0.0155644	0.00123347	0.0924163	0.0247313	0.000283076	0.0448878	0.0129768	0.00057707	0	0	0	0	0
cg09889997	chr1	7692321	VAMP3 (-139007); CAMTA1 (+846938)	Body	NM_015215	CAMTA1	OpenSea	Quiescent/Low	-0.0519105	0.00903745	9.24987e-09	9.24987e-09	0.962844	----	9.24987e-09	1.61577e-05	-0.0432606	0.0239486	0.0774007	-0.0519132	0.0166378	0.00242143	-0.0607042	0.0224593	0.00783909	-0.0514292	0.0142784	0.000339759	0	0	0	0	0
cg16215084	chr6	30853948	GTF2H4 (-22012); DDR1 (+2088)	5'UTR	NM_001954;NM_013993	DDR1	S_Shore	Flanking Active TSS	0.0551679	0.00960804	9.365e-09	9.365e-09	0.749787	++++	9.365e-09	1.62956e-05	0.0356512	0.030189	0.2437	0.0469381	0.016474	0.00541944	0.0701758	0.0238352	0.00387223	0.0610699	0.0152669	7.04998e-05	0	0	0	0	0
cg23279355	chr5	78985592	CMYA5 (-107)	TSS200	NM_153610	CMYA5	OpenSea	Active TSS	0.055882	0.00973571	9.47343e-09	3.0696e-06	0.241339	++++	9.47343e-09	1.64209e-05	0.0291858	0.0291259	0.321558	0.0417967	0.0163745	0.0123597	0.0999131	0.0282942	0.000581515	0.0624841	0.015088	3.90374e-05	0	0	0	0	0
cg17316649	chr6	32552016	HLA-DRB5 (-53953); HLA-DRB1 (+5608)	Body	NM_002124	HLA-DRB1	Island	Weak Repressed PolyComb	0.0596055	0.0103943	9.78338e-09	9.78338e-09	0.571842	++++	9.78338e-09	1.68932e-05	0.0868699	0.026551	0.00203048	0.050484	0.0176267	0.00519224	0.0731964	0.0241805	0.00300388	0.0484095	0.0185428	0.00924217	0	0	0	0	0
cg08688548	chr15	83317398	CPEB1 (-671)	TSS1500	NM_030594	CPEB1	Island	Flanking Active TSS	0.0309229	0.00539379	9.86344e-09	8.57305e-07	0.292361	-+++	9.86344e-09	1.69664e-05	-0.00115115	0.0178335	0.948812	0.0311178	0.0104296	0.00365681	0.0335945	0.0107265	0.00216692	0.0366064	0.00865684	2.68506e-05	0	0	0	0	0
cg01753263	chr5	171879957	UBTD2 (-168883); SH3PXD2B (+1569)	Body	NM_001017995	SH3PXD2B	N_Shore	Enhancers	0.0342802	0.00598245	1.0035e-08	9.52157e-07	0.309145	++++	1.0035e-08	1.7196e-05	0.00473226	0.0226789	0.835633	0.023845	0.0113574	0.0385404	0.0420745	0.015014	0.00588885	0.0417954	0.00851005	1.14311e-06	0	0	0	0	0
cg02776498	chr11	73054185	RELT (-33123); ARHGEF17 (+34852)	Body	NM_014786	ARHGEF17	Island	Active TSS	0.0302134	0.00527373	1.00997e-08	1.00997e-08	0.787338	++++	1.00997e-08	1.72412e-05	0.0354874	0.0211596	0.100301	0.0373327	0.0092755	0.00011776	0.0256047	0.0100879	0.0124027	0.0262011	0.00902688	0.00382529	0	0	0	0	0
cg00645579	chr11	617140	IRF7 (-1413)	3'UTR;TSS1500	NM_001572;NM_004029;NM_004031;NM_021924;NM_031264	IRF7;MUPCDH	N_Shore	Weak transcription	-0.0449649	0.00785364	1.03216e-08	1.03216e-08	0.724943	----	1.03216e-08	1.75241e-05	-0.0364971	0.0303505	0.235315	-0.0373042	0.0153964	0.0173765	-0.0609838	0.016446	0.000313528	-0.0425082	0.0117758	0.000329756	0	0	0	0	0
cg01874730	chr16	57406425	CX3CL1 (+56)	1stExon;5'UTR	NM_002996	CX3CL1	OpenSea	Active TSS	0.0311536	0.00544167	1.03432e-08	2.4933e-07	0.322947	++++	1.03432e-08	1.75241e-05	0.00349565	0.031757	0.912829	0.0461677	0.0104408	2.70262e-05	0.0297957	0.0109609	0.00750099	0.0246749	0.00808932	0.0023781	0	0	0	0	0
cg15967278	chr8	29886272	DUSP4 (-678088); TMEM66 (+54450)	NA	NA	NA	S_Shore	Weak Repressed PolyComb	-0.0343356	0.00600106	1.05529e-08	1.05529e-08	0.758312	----	1.05529e-08	1.78124e-05	-0.0223221	0.0222879	0.321809	-0.0382682	0.010985	0.000762449	-0.0441316	0.0140397	0.00209013	-0.0296479	0.00898222	0.00101649	0	0	0	0	0
cg15467503	chr4	1727234	TMEM129 (-4177); TACC3 (+3969)	Body	NM_006342	TACC3	S_Shelf	Weak transcription	-0.0316767	0.00553923	1.07403e-08	4.18737e-05	0.134398	----	1.07403e-08	1.80146e-05	-0.022302	0.0204945	0.282179	-0.048088	0.0111514	4.08989e-05	-0.0479008	0.014627	0.00137079	-0.0210744	0.0075604	0.00546568	0	0	0	0	0
cg01987516	chr10	101282726	GOT1 (-92377); NKX2-3 (-9963)	NA	NA	NA	Island	Repressed PolyComb	0.0547402	0.00957507	1.08453e-08	4.14135e-05	0.188709	-+++	1.08453e-08	1.81027e-05	-0.0152675	0.0339282	0.654828	0.0626687	0.0166399	0.000293693	0.0537142	0.0207081	0.0106325	0.0631835	0.0156269	5.89676e-05	0	0	0	0	0
cg14798653	chr19	6475497	DENND1C (+6321); CRB3 (+11204)	Body	NM_024898	DENND1C	Island	Flanking Bivalent TSS/Enh	0.0426219	0.0074572	1.09356e-08	1.09356e-08	0.423986	++++	1.09356e-08	1.8186e-05	0.0341634	0.031297	0.280699	0.0441045	0.0121675	0.000476275	0.0697509	0.0192968	0.000435707	0.0327523	0.0115305	0.00464386	0	0	0	0	0
cg25426302	chr6	32120826	PPT2-EGFL8 (-1172); PRRT1 (-1098); PPT2 (-473)	TSS1500	NM_005155;NM_030651;NM_138717	PPT2;PRRT1	N_Shore	Active TSS	0.0564726	0.00988207	1.0993e-08	1.0993e-08	0.903762	++++	1.0993e-08	1.82142e-05	0.0590046	0.0366413	0.114167	0.0600671	0.0156552	0.000229622	0.0649448	0.0217671	0.00343145	0.0460522	0.017396	0.0083085	0	0	0	0	0
cg12554483	chr10	135051351	VENTX (+444)	TSS200	NM_014468	VENTX	Island	Repressed PolyComb	0.0486213	0.00851094	1.11133e-08	1.11133e-08	0.979586	++++	1.11133e-08	1.83461e-05	0.0491067	0.0332773	0.146843	0.0518256	0.0161456	0.00183495	0.0556137	0.0255467	0.031379	0.0455094	0.011521	8.65619e-05	0	0	0	0	0
cg02308560	chr19	1071176	HMHA1 (+5255); POLR2E (+24421)	Body	NM_012292	HMHA1	Island	Repressed PolyComb	0.0512491	0.0089735	1.12208e-08	1.12208e-08	0.872383	++++	1.12208e-08	1.8456e-05	0.0395342	0.0272351	0.153402	0.0623163	0.0182103	0.000932986	0.0551084	0.021301	0.0108317	0.0467909	0.0130732	0.000370121	1	0	0	0	1
cg00990385	chr12	113587690	RASAL1 (-13662); DDX54 (+35593)	1stExon	NM_001144872	CCDC42B	N_Shelf	Flanking Active TSS	0.0403106	0.00706534	1.16068e-08	1.16068e-08	0.524598	++++	1.16068e-08	1.8884e-05	0.0674872	0.0200257	0.00152975	0.0339632	0.0139091	0.0165476	0.0422501	0.0183474	0.0229575	0.0359785	0.0103146	0.000518918	0	0	0	0	0
cg26619671	chr16	89638625	CPNE7 (-3550)	NA	NA	NA	N_Shelf	Repressed PolyComb	-0.0261735	0.00458656	1.15283e-08	1.76146e-07	0.338928	----	1.15283e-08	1.8884e-05	-0.0328384	0.0194126	0.0974861	-0.0140069	0.0099235	0.161509	-0.0396463	0.0102639	0.000179652	-0.0253005	0.00629496	6.51664e-05	0	0	0	0	0
cg07450210	chr13	99880947	UBAC2 (+27920); GPR18 (+33050)	Body	NM_001144072;NM_177967;NR_026644	UBAC2	OpenSea	Weak transcription	-0.0455436	0.00799004	1.19776e-08	3.1978e-05	0.146742	----	1.19776e-08	1.94173e-05	-0.0304762	0.0258975	0.245329	-0.0713934	0.0161662	2.76134e-05	-0.0648714	0.0216965	0.00336584	-0.0312527	0.0110282	0.00473966	0	0	0	0	0
cg08056778	chr4	38139045	KLF3 (-526771); PTTG2 (+176990)	3'UTR	NM_015173	TBC1D1	OpenSea	Strong transcription	0.0593318	0.0104142	1.21799e-08	3.36558e-05	0.14608	++++	1.21799e-08	1.96744e-05	0.039527	0.0358243	0.275611	0.0585512	0.0176729	0.00132536	0.101991	0.0223196	1.16399e-05	0.0383851	0.0175898	0.0294452	0	0	0	0	0
cg14430943	chr7	155556652	SHH (+48314); RBM33 (+119280)	Body	NM_053043	RBM33	OpenSea	Strong transcription	0.0456721	0.00802488	1.26065e-08	4.31509e-06	0.259045	++++	1.26065e-08	2.02908e-05	0.0740022	0.0254849	0.00564688	0.0333207	0.0173182	0.0574764	0.0221115	0.018245	0.227845	0.0546053	0.0114331	2.20572e-06	1	0	0	0	1
cg03169557	chr16	89598950	RPL13 (-28168); SPG7 (+24140)	Body	NM_003119;NM_199367	SPG7	OpenSea	Strong transcription	0.0779722	0.013712	1.29727e-08	1.29727e-08	0.44878	++++	1.29727e-08	2.07321e-05	0.0261478	0.0392753	0.508892	0.0728061	0.0211184	0.000858537	0.0946286	0.0293681	0.00162552	0.0983616	0.0280751	0.000490322	1	0	0	0	1
cg17342469	chr22	46473074	WNT7B (-100066); PPARA (-73424)	NA	NA	NA	OpenSea	Flanking Active TSS	0.0406566	0.00714969	1.29681e-08	1.3703e-06	0.276533	++++	1.29681e-08	2.07321e-05	0.030575	0.0253695	0.234295	0.0445306	0.0107743	7.94937e-05	0.0717528	0.0203329	0.000586176	0.0273355	0.0119731	0.0227447	0	0	0	0	0
cg13280041	chr6	138866865	ECT2L (-250197); HEBP2 (+141510)	Body	NM_020464	NHSL1	OpenSea	Flanking Active TSS	0.025591	0.00450409	1.33356e-08	4.1902e-05	0.0900016	++++	1.33356e-08	2.12367e-05	0.0432054	0.0127414	0.00143941	0.0299633	0.0085032	0.000667859	0.0415356	0.0132362	0.0021254	0.0145723	0.00651016	0.0255297	0	0	0	0	0
cg02004337	chr6	114181482	MARCKS (+2942); HDAC2 (+110966)	Body	NM_002356	MARCKS	Island	Active TSS	0.0373266	0.00657113	1.34383e-08	1.34383e-08	0.790535	++++	1.34383e-08	2.1325e-05	0.0318763	0.0187596	0.0960358	0.0412311	0.0112974	0.000437838	0.0483864	0.0162243	0.00344489	0.0307484	0.0107314	0.00429956	0	0	0	0	0
cg02637537	chr8	22447181	ENSG00000248235 (+395)	Body	NM_021630;NM_176871;NM_198042	PDLIM2	OpenSea	Active TSS	0.0363751	0.00641309	1.41139e-08	1.00335e-06	0.278729	++++	1.41139e-08	2.20742e-05	0.0369666	0.0214972	0.0922287	0.0503865	0.0113316	2.45997e-05	0.0492704	0.0189338	0.0103897	0.0237279	0.00929546	0.0109163	0	0	0	0	0
cg13348944	chr11	118047121	SCN2B (+266)	1stExon	NM_004588	SCN2B	OpenSea	Active TSS	0.041512	0.00731712	1.4009e-08	8.40772e-08	0.349383	++++	1.4009e-08	2.20742e-05	0.0250778	0.0270658	0.358996	0.0268825	0.0128798	0.0396678	0.0585765	0.0136197	3.41322e-05	0.044673	0.0130261	0.000642522	0	0	0	0	0
cg02226192	chr16	89461734	ANKRD11 (+95234); ZNF778 (+177617)	5'UTR	NM_013275	ANKRD11	OpenSea	Flanking Active TSS	0.0555935	0.00980205	1.41455e-08	1.41455e-08	0.505887	++++	1.41455e-08	2.20742e-05	0.0315726	0.0291391	0.284227	0.0541617	0.0171568	0.00216325	0.0880593	0.0257444	0.000846784	0.0519325	0.0152072	0.000677066	0	0	0	0	0
cg01526089	chr17	3819390	P2RX1 (+403)	1stExon	NM_002558	P2RX1	OpenSea	Weak transcription	-0.0367237	0.00647472	1.4126e-08	0.000233237	0.0799367	----	1.4126e-08	2.20742e-05	-0.050352	0.0324941	0.128097	-0.0288499	0.0131402	0.0306675	-0.0649267	0.0130613	2.16406e-06	-0.0249384	0.00942667	0.00835182	0	0	0	0	0
cg06607764	chr17	76719635	DNAH17 (-146160); CYTH1 (+58740)	Body	NM_004762;NM_017456	CYTH1	OpenSea	Flanking Active TSS	0.0453872	0.00800269	1.41553e-08	1.41553e-08	0.756601	++++	1.41553e-08	2.20742e-05	0.029713	0.0280936	0.29574	0.0521184	0.0132704	0.000166878	0.0569538	0.0209669	0.00754361	0.0384006	0.0125056	0.00222391	0	0	0	0	0
cg03458695	chr10	78163703	C10orf11 (+621185)	Body	NM_032024	C10orf11	OpenSea	Quiescent/Low	-0.0400595	0.00707379	1.48673e-08	1.48673e-08	0.843953	----	1.48673e-08	2.31046e-05	-0.0282078	0.0172877	0.109578	-0.0469335	0.0129477	0.000476133	-0.04316	0.0155031	0.00621202	-0.0378718	0.0123912	0.00233137	0	0	0	0	0
cg19411952	chr8	61936514	CLVS1 (-263999); CHD7 (+345178)	NA	NA	NA	OpenSea	Active TSS	0.0505854	0.0089484	1.57664e-08	1.57664e-08	0.655401	++++	1.57664e-08	2.44177e-05	0.032339	0.0243656	0.190979	0.0648215	0.015202	4.89952e-05	0.0431579	0.0192503	0.0267434	0.0477207	0.0162683	0.00347007	0	0	0	0	0
cg06305891	chr3	195897904	TFRC (-88845); ZDHHC19 (+40361)	NA	NA	NA	OpenSea	Quiescent/Low	-0.0582662	0.0103132	1.60777e-08	5.58961e-08	0.360338	----	1.60777e-08	2.48084e-05	-0.045909	0.035977	0.208339	-0.0666544	0.0184623	0.000500082	-0.0884746	0.0235548	0.000264187	-0.0404115	0.0160271	0.0119229	0	0	0	0	0
cg09294072	chr14	106366523	TMEM121 (+373584)	NA	NA	NA	OpenSea	Weak Repressed PolyComb	-0.0439714	0.00779135	1.66515e-08	1.66515e-08	0.752943	----	1.66515e-08	2.55252e-05	-0.0417031	0.0158829	0.0117032	-0.044393	0.0155941	0.00545784	-0.0653766	0.0218824	0.00338969	-0.0380356	0.0125904	0.00261726	0	0	0	0	0
cg02792168	chr10	101281924	GOT1 (-91575); NKX2-3 (-10765)	NA	NA	NA	Island	Repressed PolyComb	0.034486	0.00611271	1.68385e-08	1.68385e-08	0.698806	++++	1.68385e-08	2.57244e-05	0.0460295	0.0232215	0.0534502	0.0372255	0.0108509	0.000907195	0.0476428	0.017719	0.0081574	0.027942	0.00869395	0.00137326	0	0	0	0	0
cg02627455	chr7	27157818	HOXA2 (-15389); HOXA3 (+1395)	5'UTR	NM_030661;NM_153631	HOXA3	S_Shelf	Repressed PolyComb	0.032283	0.00572488	1.70975e-08	0.000114662	0.0802749	++++	1.70975e-08	2.59441e-05	0.0400176	0.0227496	0.0852206	0.0438397	0.0111443	0.000163123	0.0544221	0.0141109	0.000184256	0.0181471	0.00803074	0.0241663	0	0	0	0	0
cg04006327	chr11	72533487	ATG16L2 (+8135); FCHSD2 (+319818)	Body	NM_033388	ATG16L2	Island	Active TSS	0.0600481	0.0106539	1.73783e-08	1.73783e-08	0.397635	++++	1.73783e-08	2.62817e-05	0.0492742	0.0378608	0.199583	0.0374228	0.0180808	0.04131	0.081939	0.0223326	0.000360024	0.0708178	0.0181113	0.000101825	0	0	0	0	0
cg04873053	chr1	53935918	DMRTB1 (+10847); GLIS1 (+263958)	NA	NA	NA	OpenSea	Weak Repressed PolyComb	0.025871	0.00459892	1.8503e-08	1.8503e-08	0.504633	++++	1.8503e-08	2.76199e-05	0.0362615	0.0214512	0.0977145	0.0206313	0.00860171	0.0185027	0.0407634	0.0117954	0.000751724	0.0234616	0.00640118	0.000267099	0	0	0	0	0
cg25059899	chr18	60904328	BCL2 (+83032); PHLPP1 (+521646)	Body	NM_000633	BCL2	OpenSea	Quiescent/Low	-0.047576	0.00845736	1.85083e-08	6.5251e-06	0.252064	----	1.85083e-08	2.76199e-05	-0.00282937	0.0252968	0.911431	-0.0476794	0.0162913	0.00432648	-0.0460586	0.0185343	0.014286	-0.0604613	0.0132	5.55276e-06	0	0	0	0	0
cg17588455	chr6	33048485	HLA-DPA1 (+1)	Body	NM_002121	HLA-DPB1	Island	Active TSS	0.0643128	0.0114356	1.86667e-08	5.23592e-08	0.360441	++++	1.86667e-08	2.7673e-05	0.0960283	0.0312458	0.00355275	0.0543436	0.0193918	0.00619764	0.0934271	0.027282	0.000835575	0.0471013	0.0195374	0.0161897	0	0	0	0	0
cg18486815	chr6	35286315	PPARD (-24075); DEF6 (+20687)	Body	NM_022047	DEF6	OpenSea	Active TSS	0.0399637	0.00710535	1.8609e-08	1.8609e-08	0.960923	++++	1.8609e-08	2.7673e-05	0.0325637	0.018458	0.0843379	0.0399151	0.0122964	0.00163835	0.0455607	0.0152959	0.00348409	0.0396495	0.0129266	0.00224892	0	0	0	0	0
cg17046776	chr11	8832283	ST5 (+100214); RPL27A (+128326)	5'UTR;TSS200	NM_005418;NM_139157;NM_213618	ST5	OpenSea	Active TSS	0.05298	0.00943401	1.95598e-08	1.95598e-08	0.948317	++++	1.95598e-08	2.86826e-05	0.054985	0.0328076	0.100527	0.0601956	0.0184593	0.00156314	0.0582629	0.0259261	0.0263909	0.0477291	0.0130362	0.000271147	0	0	0	0	0
cg01816936	chr12	123518888	ABCB9 (-52693); PITPNM2 (+76086)	Body	NM_020845	PITPNM2	OpenSea	Weak transcription	-0.0566571	0.0100895	1.96022e-08	0.000197168	0.105632	----	1.96022e-08	2.86826e-05	-0.0223514	0.0316446	0.483549	-0.0896067	0.0186056	5.80855e-06	-0.0709088	0.0259576	0.00722023	-0.038221	0.0149874	0.0109916	0	0	0	0	0
cg07207652	chr17	45798257	TBX21 (-12352); TBKBP1 (+25628)	NA	NA	NA	OpenSea	Repressed PolyComb	0.0413306	0.00735945	1.95436e-08	1.71153e-05	0.172716	++++	1.95436e-08	2.86826e-05	0.0458396	0.0230502	0.0527036	0.0618586	0.0138589	2.30584e-05	0.0571394	0.0226442	0.0128884	0.0258183	0.0103008	0.0124363	0	0	0	0	0
cg15683970	chr21	35747081	SMIM11 (-821)	TSS1500	NM_058182	FAM165B	N_Shore	Flanking Active TSS	-0.0488742	0.00870172	1.94737e-08	3.38656e-06	0.250161	----	1.94737e-08	2.86826e-05	-0.0207321	0.0276168	0.456652	-0.0678017	0.016332	7.43044e-05	-0.0691303	0.0223613	0.00245987	-0.0367418	0.0127552	0.00409931	0	0	0	0	0
cg05928290	chr14	54418728	DDHD1 (-798913); BMP4 (+4800)	Body	NM_001202;NM_130850;NM_130851	BMP4	Island	Bivalent/Poised TSS	0.026588	0.00473729	1.99427e-08	3.8091e-06	0.239654	++++	1.99427e-08	2.90863e-05	0.0216966	0.0168173	0.20345	0.0321563	0.00853548	0.000292473	0.048025	0.0138784	0.00074024	0.0188781	0.00672585	0.00515187	0	0	0	0	0
cg20347666	chr7	137505606	PTN (-476996); DGKI (+26002)	Body	NM_004717	DGKI	OpenSea	Enhancers	0.0427536	0.00762625	2.06925e-08	2.06925e-08	0.761632	++++	2.06925e-08	3.00825e-05	0.0419349	0.0228613	0.0730802	0.0417051	0.0145646	0.00520134	0.059466	0.0178671	0.00115087	0.036587	0.0115981	0.00168069	0	0	0	0	0
cg04210566	chr3	52010381	ABHD14A (+1298); ABHD14B (+7043)	Body	NM_015407	ABHD14A	S_Shore	Flanking Active TSS	0.0360661	0.00643662	2.10361e-08	2.10361e-08	0.606689	++++	2.10361e-08	3.04837e-05	0.0338231	0.0196849	0.0924807	0.038685	0.0122591	0.00217168	0.0531876	0.0157525	0.000981123	0.0286494	0.0095904	0.00291945	0	0	0	0	0
cg09316954	chr16	67687754	ACD (+6891); RLTPR (+8933)	Body	NM_001013838	RLTPR	S_Shore	Active TSS	0.0402788	0.00718962	2.11467e-08	2.11467e-08	0.981625	++++	2.11467e-08	3.05458e-05	0.0370339	0.0216486	0.093877	0.0396539	0.0119535	0.00130732	0.0462884	0.01655	0.00598317	0.0386569	0.0123442	0.00181579	0	0	0	0	0
cg26757820	chr10	76349278	KAT6B (-237104); ADK (+438292)	Body	NM_001123;NM_006721	ADK	OpenSea	Flanking Active TSS	0.0430603	0.00768905	2.14087e-08	6.52198e-06	0.246887	-+++	2.14087e-08	3.07272e-05	-0.0014103	0.0234994	0.952404	0.0454053	0.0123612	0.000404109	0.0528923	0.0177219	0.00342149	0.0493633	0.01364	0.000318469	0	0	0	0	0
cg22552736	chr9	132258136	NTMT1 (-113026); PPP2R4 (+384540)	NA	NA	NA	N_Shore	Flanking Active TSS	0.0434157	0.00775437	2.15759e-08	2.15759e-08	0.654613	++++	2.15759e-08	3.07712e-05	0.0121604	0.0318016	0.703939	0.0541877	0.0139344	0.000191343	0.0411077	0.014333	0.00485554	0.0410439	0.0133347	0.00217088	0	0	0	0	0
cg23849826	chr15	39872186	THBS1 (-1107)	TSS1500	NM_003246	THBS1	N_Shore	Active TSS	0.0513234	0.00916671	2.15728e-08	3.08842e-06	0.256679	++++	2.15728e-08	3.07712e-05	0.019174	0.0288449	0.509544	0.0635231	0.0155686	9.63935e-05	0.0711054	0.0191467	0.000307355	0.0342498	0.0161263	0.0340557	0	0	0	0	0
cg25968569	chr13	77461335	KCTD12 (-811)	TSS1500	NM_138444	KCTD12	S_Shore	Active TSS	0.0312619	0.00558497	2.17466e-08	2.17466e-08	0.68606	++++	2.17466e-08	3.09169e-05	0.0472285	0.0150679	0.00299681	0.0316424	0.00914592	0.000824899	0.0269674	0.0133397	0.0453723	0.0262286	0.00995992	0.00865213	0	0	0	0	0
cg20225999	chr2	218843435	RUFY4 (-90542); TNS1 (-34585)	NA	NA	NA	N_Shore	Bivalent/Poised TSS	0.0381843	0.00682325	2.19103e-08	2.19103e-08	0.575357	++++	2.19103e-08	3.0972e-05	0.0181566	0.0262797	0.493102	0.0292662	0.0124413	0.0208117	0.0521787	0.01565	0.00113121	0.0412911	0.0102664	6.442e-05	0	0	0	0	0
cg17006136	chr4	186559412	PDLIM3 (-102751); SORBS2 (+318393)	Body	NM_001145670;NM_001145671;NM_001145672;NM_001145673;NM_001145674;NM_001145675;NM_003603;NM_021069	SORBS2	N_Shore	Quiescent/Low	-0.0419074	0.00748867	2.19228e-08	0.000147033	0.116515	----	2.19228e-08	3.0972e-05	-0.00852961	0.0244128	0.72839	-0.0478294	0.0128018	0.000325753	-0.0753767	0.0190251	0.000124626	-0.0319473	0.0117129	0.00655131	0	1	0	0	1
cg03814063	chr22	50025915	BRD1 (+192536)	Body	NR_026997	C22orf34	Island	Flanking Active TSS	0.0392353	0.00701654	2.24683e-08	2.24683e-08	0.440871	++++	2.24683e-08	3.16434e-05	0.0309232	0.0299554	0.307325	0.0572393	0.0130199	2.97856e-05	0.0316686	0.0168791	0.0629781	0.0320448	0.0101074	0.0015929	0	0	0	0	0
cg07505433	chr19	5037219	KDM4B (+68088); PTPRS (+303594)	Body	NM_015015	KDM4B	Island	Flanking Active TSS	0.0412575	0.00738256	2.29021e-08	2.29021e-08	0.747314	++++	2.29021e-08	3.2154e-05	0.0444568	0.0342496	0.200749	0.0486473	0.0126767	0.000229116	0.047948	0.0164662	0.00426108	0.0315814	0.0114826	0.00611654	0	0	0	0	0
cg04989278	chr1	66839134	SGIP1 (-160830); PDE4B (+580938)	3'UTR	NM_001037339;NM_001037340;NM_001037341;NM_002600	PDE4B	OpenSea	Genic enhancers	-0.0221633	0.00397109	2.38899e-08	2.38899e-08	0.699228	----	2.38899e-08	3.33859e-05	-0.0126196	0.0199328	0.5298	-0.0293149	0.00865516	0.00104532	-0.0261141	0.00969471	0.00804646	-0.0190887	0.00520525	0.000265067	0	0	0	0	0
cg18137450	chr1	224620806	WDR26 (+1194); CNIH4 (+76255)	Body	NM_001115113;NM_025160	WDR26	N_Shore	Active TSS	0.051553	0.0092374	2.39278e-08	1.94609e-05	0.15779	++++	2.39278e-08	3.33859e-05	0.0440826	0.0245696	0.0793563	0.0291197	0.0151466	0.0576683	0.0862536	0.0218344	0.00013012	0.0619154	0.016652	0.00021777	0	0	0	0	0
cg00066854	chr10	113987376	TECTB (-56116); GPAM (-43856)	NA	NA	NA	OpenSea	Quiescent/Low	-0.0419262	0.00752165	2.48858e-08	2.48858e-08	0.891713	----	2.48858e-08	3.4509e-05	-0.0366059	0.0237248	0.129697	-0.0429919	0.0129442	0.00129081	-0.0548947	0.019634	0.00600038	-0.0377622	0.0116749	0.0012797	0	0	0	0	0
cg16129132	chr11	3182119	CARS (-103453); OSBPL5 (+4464)	5'UTR	NM_001144063;NM_020896;NM_145638	OSBPL5	Island	Flanking Active TSS	0.0505846	0.00907484	2.48734e-08	2.48734e-08	0.509389	++++	2.48734e-08	3.4509e-05	0.0232635	0.0229658	0.316375	0.0516511	0.0145086	0.000591918	0.0725477	0.0233558	0.00234942	0.0523512	0.0165226	0.00160352	0	0	0	0	0
cg05142677	chr16	88601446	ZC3H18 (-35342); ZFPM1 (+81722)	3'UTR	NM_153813	ZFPM1	Island	Flanking Active TSS	0.0444555	0.00797872	2.52176e-08	0.000550241	0.0985224	-+++	2.52176e-08	3.47551e-05	-0.0121016	0.0267232	0.652784	0.047857	0.0129993	0.000392855	0.0699625	0.0194209	0.000454637	0.0429643	0.0132001	0.00119281	0	0	0	0	0
cg27228136	chr22	37608819	SSTR3 (-458)	TSS1500	NM_001051	SSTR3	OpenSea	Weak Repressed PolyComb	0.0376229	0.00675204	2.51722e-08	5.37788e-06	0.212883	++++	2.51722e-08	3.47551e-05	0.0530344	0.0255519	0.0435529	0.0358135	0.0125716	0.00542679	0.0607434	0.0145397	5.50805e-05	0.0246193	0.0103443	0.0175978	0	1	0	0	1
cg01833890	chr12	2564063	FKBP4 (-340055); CACNA1C (+401335)	Body	NM_000719;NM_001129827;NM_001129829;NM_001129830;NM_001129831;NM_001129832;NM_001129833;NM_001129834;NM_001129835;NM_001129836;NM_001129837;NM_001129838;NM_001129839;NM_001129840;NM_001129841;NM_001129842;NM_001129843;NM_001129844;NM_001129846;NM_001167623;NM_001167624;NM_001167625;NM_199460	CACNA1C	OpenSea	Weak transcription	-0.0330287	0.00593201	2.57853e-08	5.00312e-05	0.155874	----	2.57853e-08	3.54292e-05	-0.0361072	0.0306952	0.245522	-0.0358449	0.0132182	0.00800123	-0.062625	0.0150533	5.8922e-05	-0.0243184	0.00762041	0.00148424	0	0	0	0	0
cg20009327	chr12	57869031	ARHGAP9 (+4601); GLI1 (+15111)	Body	NM_001080156;NM_001080157;NM_032496	ARHGAP9	N_Shore	Flanking Bivalent TSS/Enh	0.0231628	0.00416706	2.72026e-08	0.000553203	0.092969	++++	2.72026e-08	3.7263e-05	0.00979924	0.0272526	0.720814	0.0391049	0.00775049	2.30112e-06	0.0223894	0.0100046	0.0270119	0.0150671	0.00581192	0.00974151	0	0	0	0	0
cg01545109	chr7	151087534	NUB1 (+48738); RHEB (+129475)	Body	NM_198285	WDR86	OpenSea	Weak Repressed PolyComb	-0.0425641	0.00765923	2.74084e-08	1.97697e-06	0.271088	----	2.74084e-08	3.74312e-05	-0.0297119	0.0311662	0.345403	-0.0609438	0.0149007	9.30164e-05	-0.0564661	0.0175423	0.00164287	-0.0286805	0.0110008	0.00933752	0	0	0	0	0
cg03871267	chr5	67483475	CD180 (-990849); PIK3R1 (-28072)	NA	NA	NA	OpenSea	Active TSS	0.0291114	0.00524233	2.80583e-08	2.80583e-08	0.677131	++++	2.80583e-08	3.81877e-05	0.011027	0.0180978	0.545324	0.0360524	0.00986942	0.000432944	0.0267189	0.0142502	0.0631467	0.0288764	0.00742404	0.000110633	0	0	0	0	0
cg01133215	chr6	45399681	SUPT3H (-54012); CLIC5 (+648450)	Body	NM_001015051;NM_001024630;NM_004348	RUNX2	OpenSea	Quiescent/Low	-0.0427404	0.00769799	2.82166e-08	1.16617e-05	0.212565	----	2.82166e-08	3.81877e-05	-0.0316072	0.0261143	0.232331	-0.0620309	0.0135487	1.48079e-05	-0.0549698	0.0199725	0.00680688	-0.0267203	0.0115824	0.0213661	0	0	0	0	0
cg13639901	chr7	155556590	SHH (+48376); RBM33 (+119218)	Body	NM_053043	RBM33	OpenSea	Genic enhancers	0.0425065	0.00765538	2.81618e-08	7.95547e-08	0.371091	++++	2.81618e-08	3.81877e-05	0.038675	0.0205827	0.0665891	0.0269922	0.0148247	0.071931	0.0317643	0.0186679	0.0913461	0.0576728	0.0117175	1.08481e-06	1	0	0	0	1
cg16773741	chr22	19513017	CLDN5 (+2050); CDC45 (+45604)	TSS200	NM_001130861;NM_003277	CLDN5	S_Shore	Repressed PolyComb	0.0408337	0.00735673	2.84822e-08	2.84822e-08	0.621794	++++	2.84822e-08	3.84317e-05	0.0214484	0.0273128	0.436312	0.0526717	0.0139242	0.000277314	0.0302584	0.0147171	0.0418985	0.042702	0.0116549	0.000268456	0	0	1	0	1
cg09470754	chr19	55838021	TMEM150B (-1353)	TSS1500	NM_001085488	TMEM150B	OpenSea	Quiescent/Low	-0.044617	0.00804605	2.93606e-08	2.93606e-08	0.964951	----	2.93606e-08	3.94987e-05	-0.0417352	0.0271395	0.130948	-0.0397041	0.0146677	0.00811062	-0.0519358	0.019423	0.0085069	-0.0456991	0.0121356	0.000180958	0	0	0	0	0
cg03763508	chr7	27140942	HOXA1 (-5350); HOXA2 (+1487)	Body	NM_006735	HOXA2	N_Shelf	Repressed PolyComb	0.0505222	0.00911833	3.01206e-08	0.000132529	0.133959	++++	3.01206e-08	4.04007e-05	0.00411955	0.0309129	0.894567	0.0638829	0.0181575	0.000680131	0.0833902	0.0221656	0.000258541	0.0405662	0.0130052	0.00189263	0	0	0	0	0
cg15673896	chr1	112046026	ADORA3 (+83)	1stExon;5'UTR;Body	NM_000677;NM_001081976;NM_020683	ADORA3	OpenSea	Weak transcription	-0.0424661	0.0076664	3.03784e-08	3.03784e-08	0.895854	----	3.03784e-08	4.05053e-05	-0.0389848	0.0286354	0.180012	-0.0522173	0.0159057	0.00145839	-0.0347706	0.0170022	0.0429647	-0.0415502	0.0109221	0.000155506	0	0	0	0	0
cg25386676	chr5	172175721	DUSP1 (+22476); NEURL1B (+107453)	NA	NA	NA	Island	Enhancers	0.0310839	0.00561158	3.03778e-08	3.03778e-08	0.473105	++++	3.03778e-08	4.05053e-05	0.0601133	0.0193852	0.0032897	0.0265638	0.00968383	0.0073296	0.0286626	0.0132075	0.0319001	0.0298894	0.00887395	0.000800745	0	0	0	0	0
cg24761525	chr17	46651745	HOXB3 (-20462); HOXB4 (+5727)	1stExon;5'UTR	NM_002146	HOXB3	N_Shelf	Repressed PolyComb	0.0379368	0.00685314	3.10015e-08	1.74277e-06	0.290173	++++	3.10015e-08	4.12142e-05	0.0102358	0.0253756	0.688545	0.0466891	0.0129639	0.000515198	0.0594657	0.0175409	0.000937465	0.0304381	0.00974091	0.00185781	0	0	0	0	0
cg00142036	chr10	13388442	PHYH (-46342); SEPHS1 (+1854)	5'UTR	NM_012247	SEPHS1	OpenSea	Flanking Active TSS	0.0467407	0.00844844	3.15767e-08	3.15767e-08	0.585487	++++	3.15767e-08	4.13687e-05	0.0381884	0.0318145	0.236151	0.0427576	0.0131994	0.00167323	0.0686127	0.018046	0.000223903	0.0382287	0.0154086	0.0133508	0	0	0	0	0
cg08898775	chr15	59042684	ADAM10 (-508)	TSS1500	NM_001110	ADAM10	S_Shore	Flanking Active TSS	0.0497588	0.00899323	3.14952e-08	3.14952e-08	0.709645	++++	3.14952e-08	4.13687e-05	0.043164	0.0261953	0.106214	0.0453368	0.0166396	0.00771906	0.0737501	0.0223428	0.00125916	0.0455113	0.0137464	0.000981271	0	0	0	0	0
cg25018458	chr17	980014	TIMM22 (+79658); ABR (+103153)	Body	NM_001092;NM_001159746;NM_021962	ABR	N_Shore	Weak transcription	0.0474631	0.00857744	3.1395e-08	3.1395e-08	0.422872	++++	3.1395e-08	4.13687e-05	0.0241913	0.0266257	0.368314	0.0371693	0.0130934	0.005585	0.0656401	0.0188861	0.000703154	0.0592857	0.0167959	0.000444947	0	0	0	0	0
cg13572782	chr18	74799495	MBP (+45229); ZNF236 (+263380)	Body	NM_001025100;NM_001025101	MBP	Island	Active TSS	0.0526077	0.00950704	3.13813e-08	3.13813e-08	0.843274	++++	3.13813e-08	4.13687e-05	0.0309489	0.0325474	0.346632	0.060281	0.0168277	0.000549539	0.0570923	0.018195	0.00212699	0.0469465	0.0167415	0.00519306	0	0	0	0	0
cg14080585	chr20	60639721	TAF4 (+1144); CDH4 (+812240)	1stExon	NM_003185	TAF4	Island	Weak transcription	0.0523322	0.00945753	3.14104e-08	3.14104e-08	0.474631	++++	3.14104e-08	4.13687e-05	0.0631451	0.0297957	0.0394966	0.0436821	0.0163662	0.00900736	0.0799596	0.0212788	0.000262677	0.0423846	0.0155951	0.00674475	0	0	0	0	0
cg04154027	chr5	78985588	CMYA5 (-111)	TSS200	NM_153610	CMYA5	OpenSea	Active TSS	0.0517252	0.00935218	3.18738e-08	1.06796e-05	0.195001	++++	3.18738e-08	4.16369e-05	0.0582366	0.0279597	0.0428492	0.0369888	0.0166265	0.0285743	0.102859	0.0265379	0.000171179	0.0463259	0.0139798	0.000970989	0	0	0	0	0
cg00807464	chr12	111618977	CUX2 (+147150); FAM109A (+187947)	Body	NM_015267	CUX2	OpenSea	Weak Repressed PolyComb	-0.0299286	0.00541679	3.29189e-08	2.97215e-06	0.286365	+---	3.29189e-08	4.28779e-05	0.00359582	0.0228344	0.875561	-0.0306475	0.0103414	0.00388073	-0.0456847	0.0127551	0.000488602	-0.0275722	0.00774607	0.000398349	0	0	0	0	0
cg18430152	chr7	27162401	HOXA3 (-3188)	5'UTR	NM_153631	HOXA3	Island	Repressed PolyComb	0.0329813	0.00597095	3.32074e-08	3.32074e-08	0.90107	++++	3.32074e-08	4.31289e-05	0.0373287	0.0206899	0.0777496	0.0316897	0.0103409	0.00286892	0.0440489	0.0170834	0.0111023	0.0301981	0.00879275	0.000631157	0	0	0	0	0
cg04600297	chr19	42750575	GSK3A (-3831)	NA	NA	NA	S_Shore	Flanking Active TSS	0.0473036	0.00856663	3.35458e-08	3.35458e-08	0.879228	++++	3.35458e-08	4.34432e-05	0.039131	0.0208944	0.0674599	0.0517346	0.0132309	0.000177428	0.0360152	0.0208027	0.08589	0.0531882	0.0173746	0.00229405	0	0	0	0	0
cg16038738	chr1	109103731	HENMT1 (+100416); NBPF6 (+185311)	Body	NM_001010883	FAM102B	S_Shore	Active TSS	-0.022925	0.00415281	3.38303e-08	3.38303e-08	0.467766	----	3.38303e-08	4.36861e-05	-0.0051903	0.0147172	0.725949	-0.0309242	0.00842273	0.000406434	-0.0251806	0.00905716	0.00628036	-0.0207696	0.0060766	0.000669888	0	0	0	0	0
cg24075175	chr11	128560240	FLI1 (-3649)	NA	NA	NA	Island	Repressed PolyComb	0.0340176	0.00616799	3.48419e-08	6.75594e-05	0.0948812	++++	3.48419e-08	4.48639e-05	0.0571974	0.0210117	0.00912982	0.03929	0.0121859	0.00175465	0.0650008	0.0185966	0.000657508	0.0216796	0.00833493	0.009503	0	0	0	0	0
cg18205668	chr7	45066895	CCM2 (+271)	Body;TSS1500	NM_001029835;NM_001167934;NM_001167935;NM_031443;NR_030770	CCM2	OpenSea	Weak transcription	-0.0384473	0.00697355	3.52153e-08	3.52153e-08	0.533082	----	3.52153e-08	4.52156e-05	-0.0128227	0.0296702	0.667635	-0.047233	0.0127747	0.000372118	-0.0518251	0.0180275	0.00475968	-0.0320017	0.00989049	0.00127476	0	0	0	0	0
cg07012687	chr17	80195180	SLC16A3 (+3618); CSNK1D (+36426)	Body	NM_001042422;NM_001042423;NM_004207	SLC16A3	Island	Weak transcription	0.0391653	0.00711211	3.6533e-08	3.6533e-08	0.967721	++++	3.6533e-08	4.67742e-05	0.0420745	0.0250703	0.100078	0.0356042	0.0112624	0.00213369	0.0452328	0.0159586	0.00536213	0.0391058	0.0125309	0.00188303	1	0	0	0	1
cg24874003	chr19	2602614	GNG7 (+100092); GADD45B (+126490)	5'UTR	NM_052847	GNG7	OpenSea	Flanking Active TSS	0.0519119	0.00943225	3.71971e-08	3.71971e-08	0.798458	++++	3.71971e-08	4.74447e-05	0.0217562	0.0340077	0.525513	0.0590135	0.0177139	0.00124957	0.0482133	0.0204125	0.0197366	0.0544846	0.014451	0.000177749	0	0	0	0	0
cg26549330	chr22	46471442	WNT7B (-98434); PPARA (-75056)	NA	NA	NA	S_Shelf	Flanking Active TSS	0.0411275	0.00747319	3.72673e-08	3.72673e-08	0.652111	++++	3.72673e-08	4.74447e-05	0.0392195	0.0179141	0.0336863	0.0512917	0.0127998	0.000125474	0.0213921	0.0198956	0.284364	0.0401149	0.0127418	0.00171663	0	0	0	0	0
cg17826530	chr1	59280290	FGGY (-482362); JUN (-30506)	NA	NA	NA	Island	Quiescent/Low	0.0390121	0.00709168	3.774e-08	3.774e-08	0.812962	++++	3.774e-08	4.7842e-05	0.0424318	0.0204699	0.0438118	0.0287564	0.0129136	0.0284255	0.0412216	0.0147083	0.00588438	0.045282	0.0120576	0.000188366	0	0	0	0	0
cg20161965	chr7	27171401	HOXA4 (-984)	TSS1500	NM_002141	HOXA4	S_Shore	Repressed PolyComb	0.0306839	0.005578	3.77916e-08	3.77916e-08	0.711321	++++	3.77916e-08	4.7842e-05	0.0365376	0.0146436	0.0162428	0.0330047	0.0100284	0.00142099	0.039477	0.0138141	0.00500579	0.0228373	0.00901941	0.0115726	0	0	0	0	0
cg13985518	chr7	27143788	HOXA2 (-1359)	TSS1500	NM_006735	HOXA2	S_Shore	Repressed PolyComb	0.0314874	0.00572821	3.86533e-08	1.18675e-05	0.187081	++++	3.86533e-08	4.87957e-05	0.0416581	0.0206211	0.0492114	0.0374713	0.0107089	0.000724727	0.0520528	0.0142655	0.000386513	0.0192622	0.00830715	0.0207145	0	0	0	0	0
cg22180580	chr6	138867046	ECT2L (-250016); HEBP2 (+141691)	Body	NM_020464	NHSL1	OpenSea	Flanking Active TSS	0.0312578	0.00569139	3.97133e-08	3.97133e-08	0.584266	++++	3.97133e-08	4.98546e-05	0.0403954	0.0201068	0.0504224	0.0242812	0.0129594	0.0641904	0.0439556	0.011948	0.000347685	0.0267232	0.00804804	0.0009484	0	0	0	0	0
cg14359292	chr7	27170892	HOXA4 (-475)	TSS1500	NM_002141	HOXA4	S_Shore	Bivalent/Poised TSS	0.03934	0.00717119	4.11527e-08	0.00012926	0.0703416	++++	4.11527e-08	5.15181e-05	0.0694236	0.0173949	0.000234372	0.0265568	0.0110277	0.0180485	0.0688395	0.020782	0.00121213	0.0281639	0.0133605	0.0354088	0	0	0	1	1
cg06784824	chr11	47376985	MYBPC3 (-2733)	Body	NM_001080547;NM_003120	SPI1	Island	Active TSS	0.0569668	0.0103853	4.12711e-08	4.12711e-08	0.944068	++++	4.12711e-08	5.15232e-05	0.0699478	0.0387377	0.077515	0.0526616	0.016808	0.00232736	0.0671239	0.0244927	0.00703964	0.0539237	0.0171532	0.00174373	0	0	0	0	0
cg01588592	chr1	157069325	ETV3L (+274)	1stExon;5'UTR	NM_001004341	ETV3L	OpenSea	Quiescent/Low	-0.0384565	0.00701769	4.25487e-08	2.96164e-07	0.357717	+---	4.25487e-08	5.28255e-05	0.00722092	0.0285626	0.801541	-0.0474874	0.0135352	0.000702612	-0.0470552	0.0192018	0.0156582	-0.0369323	0.00957432	0.000125872	0	0	0	0	0
cg16651126	chr7	27170552	HOXA4 (-135)	TSS200	NM_002141	HOXA4	Island	Bivalent/Poised TSS	0.0763609	0.0139385	4.29152e-08	1.31067e-07	0.361604	++++	4.29152e-08	5.30899e-05	0.0861435	0.0384805	0.0300606	0.0423294	0.0248205	0.0915274	0.112646	0.0348779	0.00158633	0.0856404	0.0222137	0.000126948	0	0	0	0	0
cg11180921	chr11	57090226	TNKS1BP1 (-556)	5'UTR	NM_033396	TNKS1BP1	N_Shore	Flanking Active TSS	0.0299441	0.00546616	4.29973e-08	7.27342e-05	0.125501	++++	4.29973e-08	5.30899e-05	0.0474887	0.0205712	0.0255175	0.0414929	0.00947444	3.17489e-05	0.040244	0.01488	0.00780103	0.0159213	0.00804551	0.0482443	0	0	0	0	0
cg00982521	chr6	41374806	FOXP4 (-139357); NCR2 (+71280)	NA	NA	NA	Island	Weak Repressed PolyComb	0.0383499	0.0070028	4.34135e-08	4.34135e-08	0.730766	++++	4.34135e-08	5.34574e-05	0.0182969	0.0253976	0.474912	0.0430695	0.0130753	0.00140832	0.0498033	0.017587	0.00540266	0.0349125	0.0101226	0.000598688	0	0	0	0	0
cg16653138	chr1	2005180	PRKCZ (+23272); C1orf86 (+121032)	1stExon;5'UTR;Body	NM_001033581;NM_002744	PRKCZ	Island	Active TSS	0.0394488	0.00720963	4.45783e-08	4.45783e-08	0.610116	++++	4.45783e-08	5.43789e-05	0.0282954	0.0225196	0.215286	0.0461555	0.0126379	0.000434086	0.0536277	0.0171495	0.00220031	0.0304805	0.0114666	0.00804726	0	0	0	0	0
cg16258854	chr2	20648194	RHOB (+1360); HS1BP3 (+202654)	1stExon;3'UTR	NM_004040	RHOB	S_Shore	Transcr. at gene 5' and 3'	0.0776817	0.0141967	4.45478e-08	4.45478e-08	0.465714	+++.	4.45478e-08	5.43789e-05	0.0344303	0.037972	0.369276	0.0862998	0.018967	1.65277e-05	0.0817402	0.0259207	0.00202413	NA	NA	NA	0	0	0	0	0
cg23579062	chr9	34457500	DNAI1 (-1332)	Body;TSS1500	NM_012144;NM_147202	C9orf25;DNAI1	Island	Active TSS	0.0437626	0.00799835	4.46378e-08	4.46378e-08	0.733447	++++	4.46378e-08	5.43789e-05	0.0294141	0.0243124	0.232521	0.035814	0.0138668	0.011398	0.0549897	0.0154112	0.00051203	0.0478121	0.0148597	0.00135639	0	0	0	0	0
cg19011001	chr14	93539613	ITPK1 (+42534); CHGA (+150189)	Body	NM_001142593;NM_001142594;NM_014216	ITPK1	OpenSea	Enhancers	-0.028035	0.0051239	4.46445e-08	4.46445e-08	0.853662	----	4.46445e-08	5.43789e-05	-0.0261983	0.0213192	0.225374	-0.0344787	0.00956698	0.000510936	-0.029207	0.0118857	0.0153803	-0.0238606	0.00747762	0.00148568	0	0	0	0	0
cg23641707	chr2	151341348	MMADHC (-897233); RND3 (+2832)	Body	NM_005168	RND3	N_Shore	Active TSS	0.0361601	0.00662409	4.79138e-08	0.000109531	0.120106	++++	4.79138e-08	5.82036e-05	0.0361517	0.025113	0.156762	0.0488757	0.0117005	6.75827e-05	0.0537762	0.0147795	0.000400738	0.0175466	0.0103573	0.090714	0	0	0	0	0
cg10078511	chr15	39872032	THBS1 (-1261)	TSS1500	NM_003246	THBS1	N_Shore	Active TSS	0.0495672	0.00908499	4.8712e-08	3.25026e-05	0.180821	++++	4.8712e-08	5.90142e-05	0.0175992	0.0269893	0.517593	0.0553233	0.0158633	0.000752897	0.0836732	0.0209945	0.000114175	0.0370423	0.0149066	0.0132047	0	0	0	0	0
cg10673833	chr7	45018849	MYO1G (-153)	TSS200	NM_033054	MYO1G	OpenSea	Weak transcription	-0.0402407	0.0073776	4.91274e-08	0.000182817	0.138138	----	4.91274e-08	5.91992e-05	-0.00476914	0.0271333	0.861248	-0.0621576	0.0135473	1.42517e-05	-0.0454535	0.0161394	0.00565391	-0.0284305	0.0113765	0.0126957	0	0	0	0	0
cg16021126	chr13	44947611	SERP2 (-366)	TSS1500	NM_001010897	SERP2	Island	Active TSS	0.0427024	0.00782828	4.9004e-08	4.9004e-08	0.683395	++++	4.9004e-08	5.91992e-05	0.0455348	0.0241351	0.0655262	0.0326356	0.0127392	0.0120564	0.058257	0.0168125	0.000728585	0.0431388	0.0142835	0.00262424	0	0	0	0	0
cg04438074	chr10	63422539	ARID5B (-238519); TMEM26 (-209332)	TSS200	NM_173554	C10orf107	Island	Active TSS	0.0329645	0.00604542	4.95813e-08	0.000204015	0.1033	++++	4.95813e-08	5.95868e-05	0.0199917	0.0245232	0.41915	0.0388874	0.0105907	0.000406001	0.0603395	0.0146371	6.8115e-05	0.0198407	0.00908492	0.0293214	0	0	0	0	0
cg25882256	chr1	25257759	RUNX3 (+33741); CLIC4 (+185912)	Body;TSS1500	NM_001031680;NM_004350	RUNX3	Island	Repressed PolyComb	0.0340924	0.00625976	5.14332e-08	3.07434e-07	0.358544	++++	5.14332e-08	6.16481e-05	0.00630299	0.023858	0.792815	0.0420951	0.0095572	2.88668e-05	0.0502013	0.0206794	0.0166358	0.0267943	0.00976978	0.0062622	0	0	0	0	0
cg15443535	chr14	93154317	LGMN (+60706); RIN3 (+174200)	Body	NM_024832	RIN3	Island	Active TSS	0.0386547	0.00710097	5.22193e-08	6.19533e-08	0.387649	++++	5.22193e-08	6.24242e-05	0.0102203	0.0223889	0.650186	0.0400713	0.012173	0.00141795	0.0577629	0.0165606	0.000674174	0.0356304	0.0115917	0.00220109	0	0	0	0	0
cg14292870	chr12	6887543	CD4 (-11094); LAG3 (+5858)	Body	NM_002286	LAG3	OpenSea	Active TSS	0.0396047	0.00727715	5.25881e-08	0.000227916	0.119458	++++	5.25881e-08	6.26988e-05	0.0118409	0.028307	0.677672	0.0358285	0.0130099	0.00710988	0.068644	0.0146499	7.32238e-06	0.0285196	0.0118949	0.0167792	0	0	0	0	0
cg25738176	chr17	3848506	P2RX1 (-28713); ATP2A3 (+19078)	Body	NM_005173;NM_174953;NM_174954;NM_174955;NM_174956;NM_174957;NM_174958	ATP2A3	Island	Enhancers	0.0510827	0.00938773	5.28544e-08	5.28544e-08	0.953742	++++	5.28544e-08	6.285e-05	0.0643461	0.033801	0.0632197	0.0499426	0.0170285	0.00424824	0.0565152	0.0199742	0.00544096	0.046368	0.0148798	0.00191197	0	0	0	0	0
cg05923197	chr14	54418804	DDHD1 (-798989); BMP4 (+4724)	Body	NM_001202;NM_130850;NM_130851	BMP4	Island	Bivalent/Poised TSS	0.0281476	0.00517687	5.41273e-08	0.000113027	0.0853534	++++	5.41273e-08	6.41943e-05	0.04044	0.0160944	0.0155509	0.0371776	0.00974269	0.000247054	0.0519335	0.0159344	0.00144213	0.0156989	0.00725874	0.03092	0	0	0	0	0
cg14736365	chr5	173947646	MSX2 (-203889); ENSG00000170091 (+475040)	NA	NA	NA	OpenSea	Weak Repressed PolyComb	0.0283677	0.00521955	5.48301e-08	5.48301e-08	0.842926	++++	5.48301e-08	6.48571e-05	0.0225951	0.0195182	0.252986	0.0224414	0.00952104	0.0205659	0.0345663	0.0120971	0.00501085	0.0307215	0.00785286	0.000101004	0	0	0	0	0
cg26297005	chr7	27162090	HOXA3 (-2877)	5'UTR	NM_153631	HOXA3	Island	Repressed PolyComb	0.0391628	0.00720705	5.51173e-08	5.51173e-08	0.441308	++++	5.51173e-08	6.50262e-05	0.0341105	0.0303565	0.266986	0.0503374	0.011674	4.09511e-05	0.0495245	0.0185346	0.00855305	0.025691	0.0112377	0.0225633	0	0	0	0	0
cg12042264	chr20	44448693	TNNC2 (+7286); UBE2C (+7479)	NA	NA	NA	N_Shelf	Quiescent/Low	-0.043707	0.00804611	5.57062e-08	8.93082e-08	0.38302	----	5.57062e-08	6.55493e-05	-0.0228068	0.0242145	0.351182	-0.0583549	0.0119871	4.71728e-06	-0.0394199	0.0180176	0.0305548	-0.0293628	0.0164374	0.0745048	0	0	0	0	0
cg11866719	chr14	60336433	RTN1 (+1250); JKAMP (+385273)	Body	NM_021136	RTN1	N_Shore	Active TSS	0.0482583	0.00888978	5.68265e-08	5.68265e-08	0.417448	++++	5.68265e-08	6.66934e-05	0.0396535	0.0264758	0.141036	0.0479253	0.0152447	0.00225266	0.0776174	0.0205348	0.000242649	0.0359763	0.0148205	0.0154724	0	0	0	0	0
cg02054431	chr6	31589593	PRRC2A (+1092); BAG6 (+30883)	5'UTR;TSS1500	NM_080686;NR_002971	BAT2;SNORA38	S_Shore	Flanking Active TSS	0.0413538	0.00761891	5.70569e-08	1.35358e-05	0.244932	++++	5.70569e-08	6.679e-05	0.0355414	0.0250991	0.163498	0.0494981	0.012112	9.41364e-05	0.0130565	0.0164074	0.427688	0.0528693	0.0139912	0.000171947	0	0	0	0	0
cg14962509	chr1	36039655	TFAP2E (+685)	Body	NM_178548	TFAP2E	Island	Weak Repressed PolyComb	0.0413125	0.00761455	5.78042e-08	5.78042e-08	0.756517	++++	5.78042e-08	6.74894e-05	0.0466459	0.0254059	0.0728215	0.0299789	0.013189	0.0253785	0.0504665	0.015898	0.00189401	0.0447624	0.0129182	0.000564609	0	0	0	0	0
cg07925670	chr17	7253489	KCTD11 (-1718)	Body	NM_014716	ACAP1	Island	Flanking Active TSS	0.0498836	0.00919649	5.8214e-08	5.8214e-08	0.735493	++++	5.8214e-08	6.77923e-05	0.0775495	0.0387364	0.0512039	0.0496568	0.0147483	0.00111513	0.0624692	0.0218253	0.00493976	0.0400607	0.0149729	0.00764655	0	0	0	0	0
cg04904318	chr17	46607828	HOXB1 (+530)	1stExon	NM_002144	HOXB1	Island	Repressed PolyComb	0.0464314	0.0085736	6.10763e-08	2.13483e-05	0.232459	++++	6.10763e-08	7.07598e-05	0.00796335	0.0272618	0.771518	0.0621105	0.0141397	3.02014e-05	0.062719	0.0234714	0.00855826	0.0360986	0.0135559	0.00793592	0	0	0	0	0
cg23359665	chr6	32120907	PRRT1 (-1179); PPT2-EGFL8 (-1091); PPT2 (-392)	TSS1500	NM_005155;NM_030651;NM_138717	PPT2;PRRT1	N_Shore	Active TSS	0.0360098	0.00665611	6.30119e-08	6.30119e-08	0.719811	++++	6.30119e-08	7.27374e-05	0.0494094	0.0241887	0.0468402	0.0319697	0.00979302	0.00154572	0.0273232	0.0151625	0.0739713	0.0453779	0.012819	0.000428556	0	0	0	0	0
cg13240116	chr7	27147513	HOXA2 (-5084); HOXA3 (+11700)	3'UTR	NM_030661;NM_153631;NM_153632	HOXA3	N_Shore	Repressed PolyComb	0.0337448	0.00623775	6.31061e-08	6.31061e-08	0.92306	++++	6.31061e-08	7.27374e-05	0.0239438	0.0269548	0.379004	0.0341644	0.0118729	0.00499392	0.0403934	0.0128432	0.00207846	0.031077	0.00946269	0.00107716	0	0	0	0	0
cg03724423	chr7	27170755	HOXA4 (-338)	TSS1500	NM_002141	HOXA4	S_Shore	Bivalent/Poised TSS	0.0424117	0.00785085	6.58375e-08	0.000326686	0.05206	++++	6.58375e-08	7.56922e-05	0.0884807	0.0290661	0.00385173	0.0194025	0.0127166	0.130537	0.0657767	0.0168015	0.000148326	0.0433499	0.0137175	0.00164904	0	0	0	0	0
cg06401979	chr7	27143717	HOXA2 (-1288)	TSS1500	NM_006735	HOXA2	S_Shore	Repressed PolyComb	0.0438807	0.00812372	6.6066e-08	6.6066e-08	0.901862	++++	6.6066e-08	7.57616e-05	0.0370529	0.0235158	0.121957	0.0403631	0.0141627	0.00540788	0.0572205	0.0203594	0.00575031	0.0434942	0.0129681	0.000842455	0	0	0	0	0
cg21899500	chr3	51740850	GRM2 (-235)	TSS1500	NM_000839;NM_001130063	GRM2	Island	Weak transcription	0.0261383	0.00484186	6.72412e-08	0.000161155	0.130216	++++	6.72412e-08	7.69135e-05	0.0198501	0.0147586	0.185225	0.0117893	0.00951457	0.218503	0.0445155	0.01031	3.19439e-05	0.0269609	0.00753558	0.000371971	0	0	0	0	0
cg15171154	chr3	30722557	TGFBR2 (+74465); GADL1 (+213699)	Body	NM_001024847;NM_003242	TGFBR2	OpenSea	Weak Repressed PolyComb	0.0437423	0.00811173	6.9492e-08	6.9492e-08	0.877458	++++	6.9492e-08	7.88874e-05	0.0291052	0.0222137	0.196621	0.0461217	0.0146966	0.00229087	0.0520577	0.0180302	0.00458656	0.0424739	0.0135271	0.00176572	0	0	0	0	0
cg09482050	chr16	67686832	ACD (+7813); RLTPR (+8011)	Body	NM_001013838	RLTPR	N_Shore	Active TSS	0.0691697	0.0128266	6.94147e-08	1.32819e-06	0.311838	++++	6.94147e-08	7.88874e-05	0.0894751	0.0538038	0.103115	0.0662865	0.0188177	0.000670516	0.122781	0.0342946	0.000491173	0.0475741	0.0220406	0.0312527	0	0	0	0	0
cg16643542	chr19	827843	AZU1 (+18)	1stExon;5'UTR	NM_001700	AZU1	OpenSea	Weak Repressed PolyComb	-0.0270322	0.00501476	7.02536e-08	7.02536e-08	0.755325	----	7.02536e-08	7.95516e-05	-0.0360967	0.0201243	0.0794372	-0.0329808	0.00849444	0.00019553	-0.0212359	0.0102404	0.0401734	-0.0234675	0.00848168	0.00581942	0	0	0	0	0
cg04536829	chr3	127771995	SEC61A1 (+784)	Body	NM_013336	SEC61A1	S_Shore	Active TSS	0.0372282	0.00691165	7.19267e-08	8.18839e-05	0.170442	++++	7.19267e-08	8.1242e-05	0.00152175	0.0181047	0.933379	0.0438406	0.0114639	0.000240014	0.0510965	0.0155442	0.00131672	0.0374274	0.0127675	0.00349102	0	0	0	0	0
cg00561739	chr5	1807733	NDUFS6 (+6220); IRX4 (+79598)	Body	NM_004553	NDUFS6	OpenSea	Strong transcription	-0.0438497	0.0081426	7.23543e-08	7.963e-08	0.389289	----	7.23543e-08	8.15207e-05	-0.040059	0.0299086	0.187028	-0.0457331	0.0178689	0.0121362	-0.0690828	0.0175504	0.000137091	-0.032832	0.0114812	0.00437608	0	0	0	0	0
cg27504369	chr22	39353550	APOBEC3B (-24863); APOBEC3A (+4795)	1stExon;5'UTR	NM_145699	APOBEC3A	OpenSea	Weak Repressed PolyComb	-0.0425482	0.00790189	7.26221e-08	7.26221e-08	0.471427	----	7.26221e-08	8.16184e-05	-0.0408	0.0221425	0.0718364	-0.0484376	0.0137172	0.000651691	-0.0640646	0.019697	0.0014767	-0.0288737	0.0128208	0.0246452	0	0	0	0	0
cg21445230	chr16	67969367	CTRL (-3051)	Body	NM_002801	PSMB10	Island	Flanking Active TSS	0.0402855	0.00748481	7.35383e-08	7.35383e-08	0.458682	++++	7.35383e-08	8.24425e-05	0.023251	0.0241007	0.339718	0.0329298	0.0132649	0.0148809	0.0666046	0.0197008	0.000967014	0.0407074	0.0112733	0.000328303	0	0	0	0	0
cg17342132	chr5	142780254	NR3C1 (+2999); ARHGAP26 (+630306)	Body	NM_000176;NM_001018074;NM_001018075;NM_001018076;NM_001018077;NM_001020825;NM_001024094	NR3C1	N_Shore	Active TSS	0.0301983	0.0056125	7.42561e-08	0.000770669	0.0642594	++++	7.42561e-08	8.28557e-05	0.0318569	0.0238603	0.188399	0.0191156	0.0117542	0.107348	0.0625934	0.0134862	8.67303e-06	0.0243553	0.00761314	0.00144478	0	0	0	0	0
cg13647973	chr19	56061337	ENSG00000231274 (-4429)	NA	NA	NA	Island	Repressed PolyComb	0.0325297	0.00604583	7.42746e-08	3.41343e-05	0.156467	++++	7.42746e-08	8.28557e-05	0.0594725	0.0232356	0.0138331	0.0284806	0.0107414	0.00945351	0.0614043	0.0172464	0.000525904	0.0242274	0.00861402	0.00506185	0	0	0	0	0
cg26634219	chr17	46608277	HOXB1 (+81)	TSS200	NM_002144	HOXB1	Island	Repressed PolyComb	0.0533182	0.00991201	7.48392e-08	2.13975e-05	0.232936	-+++	7.48392e-08	8.32794e-05	-0.00885879	0.0387006	0.819957	0.051477	0.0167977	0.00286882	0.0814015	0.0218329	0.000291708	0.050507	0.0160774	0.00175639	0	0	0	0	0
cg15080939	chr6	30881560	VARS2 (-547)	Body;TSS1500	NM_001167733;NM_001167734;NM_001517;NM_020442	GTF2H4;VARS2	Island	Flanking Active TSS	0.0237092	0.0044102	7.61651e-08	7.61651e-08	0.657553	++++	7.61651e-08	8.45461e-05	0.0198186	0.0168257	0.244903	0.0268657	0.0068492	0.000169848	0.0356929	0.0140149	0.0120951	0.0183746	0.00682407	0.00727023	0	0	0	0	0
cg11623339	chr5	138725482	MZB1 (+120)	1stExon	NM_016459	MGC29506	N_Shelf	Weak transcription	-0.0426818	0.00794385	7.74612e-08	4.31012e-07	0.348178	----	7.74612e-08	8.55633e-05	-0.0162495	0.0222202	0.468308	-0.0576109	0.013362	4.10139e-05	-0.0494993	0.0182106	0.00750513	-0.0329532	0.0138608	0.017719	0	0	0	0	0
cg02645368	chr10	135051233	VENTX (+326)	TSS200	NM_014468	VENTX	Island	Repressed PolyComb	0.0377025	0.00701663	7.73024e-08	7.73024e-08	0.577143	++++	7.73024e-08	8.55633e-05	0.00479405	0.0249815	0.848662	0.040347	0.0111184	0.000469726	0.0457671	0.0193838	0.0197798	0.0389435	0.0112096	0.000546207	0	0	0	0	0
cg24668061	chr17	43318760	FMNL1 (+19605); SPATA32 (+20718)	Body	NM_005892	FMNL1	Island	Flanking Active TSS	0.0297966	0.00554997	7.92722e-08	9.85655e-06	0.245354	++++	7.92722e-08	8.73497e-05	0.00871793	0.019413	0.655485	0.0302087	0.00976847	0.00263545	0.0488275	0.0120892	9.34524e-05	0.0235031	0.00894793	0.00882386	0	0	0	0	0
cg27531366	chr1	27627058	TMEM222 (-21592); WDTC1 (+65900)	Body	NM_015023	WDTC1	OpenSea	Genic enhancers	-0.0304441	0.00567144	7.96282e-08	7.96282e-08	0.783767	----	7.96282e-08	8.75279e-05	-0.0118265	0.0203955	0.564841	-0.0292896	0.0104768	0.00631762	-0.0363353	0.0135639	0.00839019	-0.0320888	0.00840977	0.000148644	0	0	0	0	0
cg05810363	chr17	74475270	RHBDF2 (+22218); AANAT (+25838)	Body	NM_001005498;NM_024599	RHBDF2	Island	Weak transcription	0.0896271	0.0166989	7.99481e-08	7.99481e-08	0.966993	++++	7.99481e-08	8.76657e-05	0.0706039	0.0501955	0.166273	0.0978626	0.0279638	0.000723434	0.0829944	0.0383876	0.0325379	0.0908606	0.0284924	0.00149579	1	0	0	0	1
cg12128839	chr7	27183436	HOXA5 (-150)	TSS200	NM_019102	HOXA5	Island	Bivalent Enhancer	0.0542338	0.0101096	8.11461e-08	8.10488e-05	0.169912	++++	8.11461e-08	8.87634e-05	0.00681658	0.0281504	0.809742	0.0674399	0.0173266	0.000189	0.0787151	0.0220706	0.000514961	0.0432695	0.0178501	0.0156173	0	0	0	0	0
cg10794973	chr6	43692678	VEGFA (-45765); MRPS18A (-37151)	NA	NA	NA	OpenSea	Quiescent/Low	-0.0350125	0.0065306	8.26266e-08	3.49295e-05	0.168955	----	8.26266e-08	8.93097e-05	-0.0321298	0.0230186	0.16947	-0.043047	0.0127956	0.00112505	-0.0608001	0.0156967	0.000172742	-0.0219969	0.00936847	0.0191717	0	0	0	0	0
cg06119452	chr6	169621662	THBS2 (+32476); SMOC2 (+779832)	Body	NM_003247	THBS2	N_Shore	Strong transcription	-0.0523085	0.0097575	8.28285e-08	8.28285e-08	0.517899	----	8.28285e-08	8.93097e-05	-0.0243644	0.0217425	0.268281	-0.0637928	0.0194932	0.00150706	-0.0626324	0.0198332	0.00199561	-0.0531309	0.0176391	0.00269412	0	0	0	0	0
cg08166729	chr7	155079250	INSIG1 (-10235); HTR5A (+217217)	NA	NA	NA	OpenSea	Weak Repressed PolyComb	-0.0315746	0.00588912	8.25251e-08	1.04778e-05	0.286583	+---	8.25251e-08	8.93097e-05	0.0156535	0.03704	0.674548	-0.0456375	0.011619	0.00016664	-0.038415	0.0167137	0.0232122	-0.0260697	0.00764324	0.000687361	0	0	0	0	0
cg27648238	chr8	120685601	ENPP2 (-34532); TAF2 (+159501)	NA	NA	NA	OpenSea	Active TSS	0.0242832	0.0045295	8.27058e-08	9.73377e-08	0.387896	++++	8.27058e-08	8.93097e-05	0.033504	0.0199122	0.099231	0.0352932	0.0100007	0.0006562	0.0306448	0.010896	0.00571739	0.0175588	0.00599782	0.00353481	0	0	0	0	0
cg15282973	chr12	125346253	NCOR2 (-366456); SCARB1 (+2139)	Body	NM_001082959;NM_005505	SCARB1	N_Shore	Flanking Active TSS	0.0375154	0.00699805	8.28346e-08	4.1183e-07	0.348103	++++	8.28346e-08	8.93097e-05	0.0455967	0.0214589	0.039004	0.0537663	0.0122667	3.13119e-05	0.0295689	0.0169329	0.0832452	0.0254587	0.0111012	0.0221443	0	0	0	0	0
cg04340258	chr19	3398706	NFIC (+32123); C19orf77 (+81833)	Body	NM_005597;NM_205843	NFIC	Island	Flanking Active TSS	0.0277072	0.00516637	8.18556e-08	8.18556e-08	0.862657	++++	8.18556e-08	8.93097e-05	0.0377424	0.0225922	0.101594	0.027859	0.00998999	0.00644421	0.0370514	0.0153224	0.017055	0.0248342	0.00686371	0.000319449	0	0	0	0	0
cg06093152	chr1	212662017	ATF3 (-119994); NENF (+55789)	NA	NA	NA	OpenSea	Enhancers	-0.023906	0.00446099	8.37254e-08	0.000123508	0.178273	----	8.37254e-08	9.00548e-05	-0.0494148	0.0166829	0.00482366	-0.0274797	0.0103955	0.0096645	-0.00771499	0.0103787	0.458677	-0.024816	0.00596336	3.58362e-05	0	0	0	0	0
cg07942135	chr7	27154262	HOXA2 (-11833); HOXA3 (+4951)	5'UTR;TSS1500	NM_030661;NM_153631;NM_153632	HOXA3	N_Shore	Repressed PolyComb	0.047976	0.00895866	8.54315e-08	8.54315e-08	0.6642	++++	8.54315e-08	9.15792e-05	0.0160806	0.0279127	0.567354	0.0506414	0.0137589	0.000394021	0.046824	0.0213915	0.0304768	0.0558967	0.0164207	0.00070434	0	0	0	0	0
cg02827029	chr12	121890907	RNF34 (+52986); KDM2B (+127981)	Body	NM_001005366;NM_032590	KDM2B	Island	Weak transcription	0.0368605	0.00688336	8.55491e-08	8.55491e-08	0.912878	++++	8.55491e-08	9.15792e-05	0.0382782	0.0305814	0.217013	0.0374384	0.0132534	0.00581317	0.0285648	0.0138286	0.0409457	0.041093	0.0104748	9.6644e-05	0	0	0	0	0
cg11744304	chr7	100875822	PLOD3 (-14869); CLDN15 (+6278)	Body	NM_014343	CLDN15	Island	Weak transcription	0.0327746	0.00612087	8.57628e-08	8.57628e-08	0.620412	++++	8.57628e-08	9.15904e-05	0.0475916	0.021054	0.0285696	0.023756	0.00941471	0.0133618	0.0370466	0.0139857	0.00912603	0.0385551	0.0111518	0.000580795	0	0	0	0	0
cg11113066	chr10	101281981	GOT1 (-91632); NKX2-3 (-10708)	NA	NA	NA	Island	Repressed PolyComb	0.0411506	0.00768931	8.71494e-08	8.71494e-08	0.568272	++++	8.71494e-08	9.28512e-05	0.0321424	0.025635	0.216233	0.0558215	0.0146517	0.000252316	0.0503202	0.0205765	0.0158798	0.0320372	0.0109296	0.00349338	0	0	0	0	0
cg22090150	chr17	4098227	CYB5D2 (+51678); ANKFY1 (+68914)	Body	NM_016376;NM_020740	ANKFY1	OpenSea	Enhancers	0.042267	0.00790041	8.79672e-08	0.000385306	0.0652172	++++	8.79672e-08	9.35014e-05	0.0623023	0.0241932	0.0132991	0.014304	0.0137602	0.301317	0.0687856	0.0175984	0.000152374	0.0470628	0.0131277	0.000362056	0	0	0	0	0
cg11372934	chr4	1195318	SPON2 (-28658); CTBP1 (+47606)	Body	NR_024569;NR_033182	LOC100130872;LOC100130872-SPON2	OpenSea	Weak transcription	-0.035086	0.00655932	8.84252e-08	8.84252e-08	0.637356	----	8.84252e-08	9.37671e-05	-0.0341683	0.0252746	0.183023	-0.0471694	0.0118148	0.000132351	-0.0336665	0.0141192	0.0186207	-0.0268724	0.0102614	0.00902806	0	0	0	0	0
cg13393721	chr1	43815035	CDC20 (-9648); MPL (+11558)	Body	NM_005373	MPL	Island	Flanking Active TSS	0.0366203	0.00685247	9.08642e-08	9.08642e-08	0.99007	++++	9.08642e-08	9.57643e-05	0.0425328	0.0339764	0.216959	0.0336998	0.0117039	0.00496688	0.0383266	0.0142855	0.00829425	0.0375728	0.0110233	0.000693134	0	0	0	0	0
cg19463078	chr4	122099598	NDNF (-105926); TNIP3 (+49022)	5'UTR	NM_001128843	TNIP3	OpenSea	Quiescent/Low	-0.0453449	0.00848472	9.07665e-08	9.07665e-08	0.96666	----	9.07665e-08	9.57643e-05	-0.0435898	0.0193952	0.0294494	-0.0509287	0.0157319	0.00168411	-0.0469058	0.0182044	0.0111488	-0.0399294	0.0154777	0.010102	0	0	0	0	0
cg25004071	chr20	60639474	TAF4 (+1391); CDH4 (+811993)	Body	NM_003185	TAF4	Island	Active TSS	0.026683	0.00499312	9.09461e-08	9.09461e-08	0.592915	++++	9.09461e-08	9.57643e-05	0.0055511	0.0177085	0.75534	0.0327063	0.0100614	0.00161475	0.0239257	0.0107691	0.0281187	0.0284017	0.00736801	0.000127235	0	0	0	0	0
cg05745631	chr6	30095178	TRIM31 (-14296); TRIM40 (-9608)	NA	NA	NA	Island	Bivalent Enhancer	0.0330728	0.00619525	9.37641e-08	6.72967e-06	0.248344	++++	9.37641e-08	9.85015e-05	0.0729513	0.0234614	0.00321335	0.0253553	0.0126254	0.0475783	0.0425913	0.0140628	0.00298948	0.0274821	0.0088019	0.00187331	0	0	0	0	0
cg06381803	chr19	46119475	GPR4 (-14010); EML2 (+29411)	Body	NM_012155	EML2	Island	Strong transcription	0.0322552	0.00604334	9.43335e-08	9.43335e-08	0.905828	++++	9.43335e-08	9.88692e-05	0.0202451	0.0191667	0.296364	0.0310867	0.00955355	0.00159829	0.0355776	0.0138556	0.0114235	0.0355742	0.0108508	0.00109867	0	0	0	0	0
cg23392845	chr7	2660962	TTYH3 (-10622); IQCE (+62331)	NA	NA	NA	OpenSea	Enhancers	0.0358126	0.00671231	9.53535e-08	9.53535e-08	0.65943	++++	9.53535e-08	9.97063e-05	0.0500459	0.0191142	0.0119259	0.0450665	0.0138315	0.00157668	0.0260881	0.0166896	0.12057	0.0308866	0.00969427	0.00151051	0	0	0	0	0
cg25251478	chr6	30853959	GTF2H4 (-22001); DDR1 (+2099)	5'UTR	NM_001954;NM_013993	DDR1	S_Shore	Flanking Active TSS	0.0385035	0.0072187	9.61478e-08	9.61478e-08	0.607528	++++	9.61478e-08	0.000100304	0.00953157	0.0273749	0.729288	0.0377672	0.0126235	0.00356869	0.0542453	0.0186782	0.00436045	0.0382924	0.0107124	0.000376497	0	0	0	0	0
cg06902698	chr1	151137676	SCNM1 (-841); LYSMD1 (+718)	1stExon;Body;TSS1500	NM_001136543;NM_024041;NM_212551	LYSMD1;SCNM1	OpenSea	Flanking Active TSS	0.0472898	0.0088722	9.81549e-08	9.81549e-08	0.568769	++++	9.81549e-08	0.000100765	0.0422215	0.0378999	0.271055	0.035884	0.0157142	0.0247262	0.0772062	0.024651	0.00216652	0.0473669	0.0125864	0.000182652	0	0	0	0	0
cg18745317	chr5	81063103	ATG10 (-204740); SSBP2 (-16032)	NA	NA	NA	OpenSea	Quiescent/Low	0.0318875	0.0059821	9.79491e-08	9.79491e-08	0.939461	++++	9.79491e-08	0.000100765	0.0391999	0.0177017	0.0317905	0.0305091	0.0114371	0.00904452	0.035982	0.0130629	0.00676309	0.0286163	0.00942901	0.00250102	0	0	0	0	0
cg00502509	chr7	1956121	ELFN1 (+228367); MAD1L1 (+316756)	Body	NM_001013836;NM_001013837;NM_003550	MAD1L1	OpenSea	Quiescent/Low	-0.0434464	0.00814755	9.68964e-08	2.48698e-07	0.361455	----	9.68964e-08	0.000100765	-0.0192626	0.0160765	0.236985	-0.0508937	0.0155294	0.00148494	-0.0582619	0.0193019	0.00308471	-0.0486988	0.0151369	0.00135797	0	0	0	0	0
cg13228467	chr15	77324758	PSTPIP1 (+37333); TSPAN3 (+38811)	Body	NM_003978	PSTPIP1	Island	Weak transcription	0.0304864	0.00571906	9.78479e-08	2.19781e-05	0.175132	++++	9.78479e-08	0.000100765	0.0436531	0.0182351	0.020804	0.0365631	0.0122471	0.00363682	0.0455437	0.0118243	0.000187006	0.0168249	0.00852892	0.0489495	0	0	0	0	0
cg04173586	chr19	2167496	SF3A2 (-69023); DOT1L (+3349)	Body	NM_032482	DOT1L	S_Shore	Enhancers	0.0329433	0.00617924	9.75201e-08	9.75201e-08	0.655718	++++	9.75201e-08	0.000100765	0.044446	0.0211873	0.0414488	0.0352518	0.0117418	0.00345938	0.0483243	0.0182471	0.00914065	0.0264814	0.0085419	0.00201676	0	0	0	0	0
cg16970323	chr20	42697667	JPH2 (+118550); TOX2 (+154176)	3'UTR	NM_001098796;NM_001098797;NM_001098798;NM_032883	TOX2	OpenSea	Weak Repressed PolyComb	-0.05621	0.0105422	9.71934e-08	9.71934e-08	0.984382	.--.	9.71934e-08	0.000100765	NA	NA	NA	-0.0564241	0.0151901	0.000350866	-0.056011	0.0146429	0.000206694	NA	NA	NA	0	0	0	0	0
cg22952459	chr10	85932784	C10orf99 (-709)	TSS1500	NM_207373	C10orf99	OpenSea	Quiescent/Low	-0.0367361	0.00689509	9.93741e-08	9.93741e-08	0.787313	----	9.93741e-08	0.000101785	-0.0296016	0.0251347	0.244966	-0.0285087	0.0151558	0.0631632	-0.0300774	0.0156485	0.0568913	-0.0434826	0.00952868	6.0091e-06	0	0	0	0	0
cg05267955	chr6	30881562	VARS2 (-545)	Body;TSS1500	NM_001167733;NM_001167734;NM_001517;NM_020442	GTF2H4;VARS2	Island	Flanking Active TSS	0.0295517	0.00554925	1.00753e-07	1.00753e-07	0.398461	++++	1.00753e-07	0.000102964	0.00902431	0.0179621	0.617777	0.0269515	0.00951644	0.00569307	0.0493815	0.0158636	0.00230068	0.0304946	0.00834537	0.000278704	0	0	0	0	0
cg08760493	chr4	109994039	ETNPPL (-309831); COL25A1 (+229759)	Body	NM_032518;NM_198721	COL25A1	OpenSea	Quiescent/Low	-0.0423548	0.00795507	1.01371e-07	3.13552e-06	0.28812	----	1.01371e-07	0.00010336	-0.0229578	0.0233256	0.33015	-0.0610412	0.0152984	0.000133466	-0.0590764	0.0207763	0.00522119	-0.0311094	0.0116447	0.00773747	0	0	0	0	0
cg10138352	chr7	64336120	ZNF273 (-27504); ZNF138 (+81318)	NA	NA	NA	OpenSea	Heterochromatin	-0.0329255	0.00618677	1.02674e-07	0.000337764	0.154382	----	1.02674e-07	0.000104453	-0.00369905	0.0169441	0.828153	-0.0445386	0.00933063	6.88551e-06	-0.0383737	0.0140494	0.00722802	-0.0232064	0.0128138	0.0705899	0	0	0	0	0
cg09234582	chr6	33048286	HLA-DPA1 (+200)	Body	NM_002121	HLA-DPB1	N_Shore	Active TSS	0.0572562	0.0107616	1.03524e-07	1.106e-05	0.245617	++++	1.03524e-07	0.00010508	0.0610184	0.0349716	0.0876983	0.0678492	0.0169226	0.000124512	0.0822219	0.0240461	0.000850138	0.0251861	0.019628	0.199884	0	0	0	0	0
cg19051015	chr17	46697414	HOXB8 (-5114); HOXB9 (+6424)	NA	NA	NA	Island	Repressed PolyComb	0.0344402	0.00647924	1.06387e-07	1.06387e-07	0.753686	++++	1.06387e-07	0.000107502	0.0247105	0.0260498	0.347788	0.0374045	0.0116957	0.00190347	0.0464896	0.0150099	0.00241611	0.0287017	0.00971384	0.00324144	0	0	0	0	0
cg11236550	chr1	167090757	POU2F1 (-99308); DUSP27 (+27476)	Body	NM_001080426	DUSP27	Island	Active TSS	-0.0738765	0.0139008	1.06922e-07	9.85452e-07	0.330524	----	1.06922e-07	0.000107801	-0.0381064	0.0561949	0.501098	-0.0606602	0.0225593	0.008526	-0.12562	0.0321383	0.000151745	-0.0672279	0.0227901	0.00329208	0	0	0	0	0
cg21524899	chr1	225662606	LBR (-46088); ENAH (+178237)	NA	NA	NA	N_Shore	Flanking Active TSS	0.030416	0.00572473	1.07782e-07	1.07782e-07	0.697872	++++	1.07782e-07	0.000108425	0.0181091	0.025375	0.479043	0.0379281	0.00919994	8.25776e-05	0.0323947	0.0143345	0.0255715	0.0239601	0.00902453	0.00812313	0	0	0	0	0
cg13661519	chr7	27141088	HOXA1 (-5496); HOXA2 (+1341)	Body	NM_006735	HOXA2	N_Shelf	Repressed PolyComb	0.0286906	0.00540296	1.09526e-07	0.000262819	0.135103	++++	1.09526e-07	0.000109934	0.0108214	0.0195138	0.581891	0.0411531	0.00916447	2.07871e-05	0.0459094	0.0162326	0.00546004	0.0182183	0.00792347	0.0218018	0	0	0	0	0
cg23184070	chr7	149156562	ZNF777 (+1651); ZNF783 (+197301)	5'UTR	NM_015694	ZNF777	Island	Active TSS	0.0398004	0.00750478	1.13698e-07	1.13698e-07	0.895815	++++	1.13698e-07	0.000113855	0.032814	0.0251492	0.198459	0.0456861	0.0121566	0.00030198	0.042998	0.0172939	0.014238	0.0332911	0.0128418	0.00974281	0	0	0	0	0
cg26816421	chr22	32022314	PISD (+1892); SFI1 (+129766)	5'UTR	NM_014338	PISD	N_Shelf	Flanking Active TSS	0.0225629	0.00425477	1.13937e-07	0.00117145	0.0596552	++++	1.13937e-07	0.000113855	0.0133647	0.0214781	0.53685	0.0300291	0.00740911	0.000106386	0.0381369	0.00948376	9.98603e-05	0.010378	0.00649069	0.110321	0	0	0	0	0
cg05812266	chr6	29595194	GABBR1 (+5767); OR2H2 (+39512)	Body	NM_001470;NM_021903;NM_021904	GABBR1	N_Shore	Active TSS	0.0328786	0.00620223	1.15109e-07	1.15109e-07	0.874831	++++	1.15109e-07	0.000114772	0.0467993	0.0224006	0.0422495	0.035331	0.0109604	0.00175844	0.0272526	0.011122	0.0156679	0.0325262	0.0114749	0.00472985	0	0	0	0	0
cg25685359	chr22	46473721	WNT7B (-100713); PPARA (-72777)	NA	NA	NA	OpenSea	Flanking Active TSS	0.0452925	0.00854826	1.16789e-07	5.619e-06	0.283203	++++	1.16789e-07	0.00011619	0.00825026	0.0222321	0.712269	0.0497056	0.0143754	0.000830457	0.0419505	0.0197526	0.0356736	0.0598837	0.0153217	0.000102539	0	0	0	0	0
cg25414746	chr10	105978956	GSTO1 (-35536); SFR1 (+97034)	Body;TSS1500	NM_025145;NR_030340	C10orf79;MIR609	OpenSea	Weak Repressed PolyComb	-0.0274932	0.00519335	1.19724e-07	1.19724e-07	0.437132	----	1.19724e-07	0.000118586	-0.0199629	0.0202632	0.32969	-0.0400512	0.0108189	0.000366313	-0.0337542	0.0117849	0.00491145	-0.0204008	0.00727435	0.00518853	0	0	0	0	0
cg04602992	chr17	62009628	CD79B (+67)	1stExon;5'UTR	NM_000626;NM_001039933;NM_021602	CD79B	OpenSea	Quiescent/Low	-0.0312154	0.00589645	1.19709e-07	1.19709e-07	0.563706	----	1.19709e-07	0.000118586	-0.0397676	0.0237629	0.101013	-0.0362955	0.0120051	0.00324778	-0.041824	0.0125307	0.00111537	-0.0225953	0.00854864	0.0084099	0	0	0	0	0
cg12959048	chr11	73096162	PLEKHB1 (-261060); RELT (+8854)	5'UTR	NM_032871;NM_152222	RELT	OpenSea	Enhancers	-0.0349648	0.00660675	1.20797e-07	1.20797e-07	0.855238	----	1.20797e-07	0.000119387	-0.0352746	0.0193949	0.0754626	-0.0405187	0.0114851	0.000658678	-0.0396024	0.0155389	0.0120459	-0.0276796	0.0108281	0.0108037	0	0	0	0	0
cg21747160	chr12	49504981	LMBR1L (-301)	TSS1500	NM_018113	LMBR1L	S_Shore	Active TSS	0.0412647	0.00780037	1.22257e-07	1.22257e-07	0.707805	++++	1.22257e-07	0.000120565	0.0166024	0.0226393	0.467069	0.0431678	0.0117126	0.000387391	0.0443177	0.0185424	0.0183507	0.0471829	0.0152748	0.00209352	0	0	0	0	0
cg17007896	chr11	69261044	CCND1 (-194810); TPCN2 (+444680)	NA	NA	NA	S_Shelf	Weak transcription	-0.0496589	0.00939075	1.23617e-07	1.23617e-07	0.813705	----	1.23617e-07	0.00012164	-0.0307075	0.0364609	0.404031	-0.0615367	0.0210858	0.00443285	-0.0589456	0.0214326	0.00684606	-0.0443554	0.0127398	0.00053138	0	0	0	0	0
cg18757087	chr5	173317332	ENSG00000170091 (-155274); CPEB4 (+2050)	1stExon	NM_030627	CPEB4	S_Shore	Active TSS	0.0637187	0.0120545	1.25095e-07	9.13568e-07	0.33916	++++	1.25095e-07	0.000122559	0.00854512	0.0331937	0.797993	0.0750144	0.0211146	0.000606539	0.0789398	0.0276538	0.00505287	0.0657135	0.020313	0.0012772	0	0	0	0	0
cg26680608	chr6	136915556	MAP7 (-67947); MAP3K5 (+198099)	Body	NM_005923	MAP3K5	OpenSea	Weak transcription	-0.0492159	0.00931761	1.27759e-07	1.27759e-07	0.521715	----	1.27759e-07	0.000124898	-0.0168161	0.027361	0.541847	-0.0573311	0.0142973	0.00012427	-0.0415884	0.0178952	0.0217525	-0.061854	0.0214776	0.00410721	0	0	0	0	0
cg04213841	chr13	49792685	MLNR (-1788)	NA	NA	NA	N_Shore	Repressed PolyComb	0.0387052	0.00733017	1.29005e-07	1.29005e-07	0.396676	++++	1.29005e-07	0.000125672	0.053107	0.0182686	0.00559773	0.0349929	0.0134448	0.0107982	0.0587636	0.0179811	0.00140394	0.0265938	0.0119611	0.0265312	0	0	0	0	0
cg07823492	chr17	46608099	HOXB1 (+259)	1stExon	NM_002144	HOXB1	Island	Repressed PolyComb	0.0579743	0.0109798	1.29109e-07	1.70514e-05	0.228381	++++	1.29109e-07	0.000125672	0.0240933	0.0322554	0.458892	0.0612822	0.0198142	0.00263251	0.103636	0.0273107	0.000230717	0.0472139	0.017035	0.00573641	0	0	0	0	0
cg10091752	chr6	3455459	TUBB2B (-227491); SLC22A23 (+1333)	Body	NM_015482	SLC22A23	N_Shore	Active TSS	0.0488391	0.00925223	1.30157e-07	1.30157e-07	0.459805	++++	1.30157e-07	0.000126148	0.0199082	0.0211018	0.350387	0.049515	0.0169168	0.0043227	0.0551281	0.0237156	0.021722	0.0611907	0.0154976	8.7168e-05	0	0	0	0	0
cg09315367	chr19	10736006	SLC44A2 (+73)	Body;TSS200	NM_001145056;NM_020428	SLC44A2	Island	Flanking Active TSS	0.0353528	0.00669691	1.29913e-07	1.29913e-07	0.832139	++++	1.29913e-07	0.000126148	0.0596866	0.0315737	0.0650155	0.0294301	0.0124963	0.0206661	0.0392859	0.0169947	0.0224468	0.035344	0.00935438	0.000172222	0	0	0	0	0
cg00621289	chr21	47855916	DIP2A (-23107); PCNT (+111881)	Body	NM_006031	PCNT	Island	Weak transcription	0.0443606	0.00840939	1.32667e-07	1.32667e-07	0.81706	++++	1.32667e-07	0.000128305	0.0300165	0.0225397	0.189515	0.0462119	0.0159191	0.00463802	0.0378283	0.0173071	0.0307152	0.0531042	0.0143035	0.000222498	1	0	0	0	1
cg15194531	chr17	43318900	FMNL1 (+19745); SPATA32 (+20578)	Body	NM_005892	FMNL1	Island	Active TSS	0.0403608	0.00765198	1.33074e-07	4.92833e-05	0.172821	++++	1.33074e-07	0.000128422	0.0215363	0.0213792	0.319037	0.0466799	0.0143618	0.00161677	0.0730094	0.0186764	0.0001515	0.0287867	0.0118051	0.0150124	0	0	0	0	0
cg04497889	chr4	7046407	TADA2B (+1290); GRPEL1 (+23516)	Body	NM_152293	TADA2B	S_Shore	Flanking Active TSS	0.0353956	0.00671548	1.3587e-07	1.3587e-07	0.993297	++++	1.3587e-07	0.000129732	0.0387561	0.0216387	0.0798651	0.0337099	0.0125106	0.00839477	0.0381194	0.0144941	0.0096203	0.0343413	0.0106065	0.00126533	0	0	0	0	0
cg13313598	chr6	136672985	BCLAF1 (-61997); MAP7 (+174624)	Body	NM_003980	MAP7	OpenSea	Enhancers	0.0397283	0.00753729	1.3575e-07	0.000317131	0.104185	++++	1.3575e-07	0.000129732	0.0166194	0.0255884	0.519252	0.0477062	0.0148917	0.00187167	0.0716033	0.0169763	4.71817e-05	0.0259826	0.0111139	0.0196947	0	1	0	0	1
cg00106345	chr7	27138396	HOXA1 (-2804)	NA	NA	NA	S_Shore	Repressed PolyComb	0.0349859	0.00663747	1.35706e-07	0.000666642	0.139085	-+++	1.35706e-07	0.000129732	-0.00896709	0.0237993	0.708071	0.038022	0.0109709	0.000808851	0.0241452	0.0143134	0.0941387	0.0485829	0.011364	2.19329e-05	0	0	0	0	0
cg16744314	chr20	30446221	FOXS1 (-12802); TTLL9 (-12283)	NA	NA	NA	N_Shelf	Weak Repressed PolyComb	-0.0236635	0.00448893	1.35294e-07	2.51841e-05	0.236954	----	1.35294e-07	0.000129732	-0.0198181	0.0206111	0.341314	-0.019771	0.00954388	0.0411346	-0.0447811	0.0111985	0.000108625	-0.0195461	0.00594228	0.00105792	0	0	0	0	0
cg15262954	chr20	62198872	SRMS (-20016); HELZ2 (+4935)	1stExon;Body	NM_001037335;NM_033405	PRIC285	Island	Weak transcription	-0.0521448	0.0098927	1.35655e-07	0.000812936	0.0959686	+---	1.35655e-07	0.000129732	0.000902351	0.0329072	0.978242	-0.0746133	0.017656	5.64454e-05	-0.0727587	0.0213626	0.000889341	-0.0346224	0.016022	0.0310612	0	0	0	0	0
cg15503752	chr17	74639731	ST6GALNAC1 (+188)	1stExon;5'UTR	NM_018414	ST6GALNAC1	OpenSea	Quiescent/Low	0.034289	0.00650671	1.3658e-07	2.46565e-06	0.334942	++++	1.3658e-07	0.000130134	0.0432537	0.0207579	0.0427686	0.0122133	0.0136729	0.374083	0.0391505	0.0176739	0.0285754	0.0406987	0.00885661	5.18233e-06	0	0	0	0	0
cg02742969	chr5	172175604	DUSP1 (+22593); NEURL1B (+107336)	NA	NA	NA	Island	Enhancers	0.0188326	0.00357565	1.38735e-07	1.38735e-07	0.403283	++++	1.38735e-07	0.000131742	0.018583	0.0108134	0.0924271	0.0150578	0.00577046	0.0106022	0.0361239	0.0109961	0.00132536	0.0179556	0.00564685	0.00154329	0	0	0	0	0
cg24217894	chr12	58120635	AGAP2 (+11393); OS9 (+32732)	Body	NM_001122772;NM_014770;NR_027032	AGAP2;LOC100130776	Island	Flanking Active TSS	0.0484675	0.00920252	1.38853e-07	1.38853e-07	0.684983	++++	1.38853e-07	0.000131742	0.0145443	0.0326579	0.658154	0.0488379	0.015471	0.00216415	0.0609557	0.019567	0.00229145	0.0478895	0.015654	0.00230922	0	0	0	0	0
cg08820801	chr19	39465821	FBXO17 (+728)	5'UTR	NM_024907	FBXO17	N_Shore	Active TSS	0.0379017	0.00719788	1.39671e-07	1.39671e-07	0.910366	++++	1.39671e-07	0.00013224	0.0361372	0.0275681	0.19642	0.0310464	0.0124778	0.0146613	0.0395319	0.0144088	0.00697874	0.0436086	0.012175	0.000366423	0	0	0	0	0
cg00864618	chr8	141518479	CHRAC1 (-2917)	NA	NA	NA	N_Shelf	Enhancers	0.0504465	0.00958174	1.403e-07	1.403e-07	0.791956	+++.	1.403e-07	0.000132557	0.0435623	0.0339212	0.205496	0.0567747	0.0133289	4.9819e-05	0.0437018	0.0150854	0.00445577	NA	NA	NA	0	0	0	0	0
cg02993991	chr19	4064177	ENSG00000205147 (-21024); ZBTB7A (+2765)	5'UTR	NM_015898	ZBTB7A	Island	Active TSS	0.0417192	0.00792731	1.41943e-07	1.41943e-07	0.619836	++++	1.41943e-07	0.000133829	0.0357515	0.0163031	0.0334075	0.0343168	0.0143298	0.0186798	0.0672322	0.0217781	0.00249774	0.0426296	0.0139048	0.00225973	0	0	0	0	0
cg05766948	chr2	136783356	DARS (-40103); CXCR4 (+90456)	NA	NA	NA	OpenSea	Active TSS	0.0381114	0.0072461	1.44384e-07	1.44384e-07	0.703887	++++	1.44384e-07	0.000135563	0.0454664	0.0273565	0.103315	0.0364565	0.0116734	0.00240051	0.0622449	0.0230534	0.00790193	0.0330352	0.0108534	0.00242975	0	0	0	0	0
cg03389133	chr22	37608611	SSTR3 (-250)	TSS1500	NM_001051	SSTR3	OpenSea	Weak Repressed PolyComb	0.0169126	0.0032154	1.44157e-07	5.84174e-07	0.35289	++++	1.44157e-07	0.000135563	0.0261828	0.0121778	0.0368427	0.0247365	0.00632018	0.00017508	0.0153419	0.00791607	0.0548876	0.0121498	0.00451814	0.00734576	0	0	0	0	0
cg06704969	chr3	194797099	LSG1 (-403894); XXYLT1 (+194796)	Body	NM_152531	C3orf21	OpenSea	Weak transcription	-0.0695333	0.0132317	1.47984e-07	1.47984e-07	0.465435	----	1.47984e-07	0.000138367	-0.0453465	0.0393105	0.254645	-0.0448308	0.0248839	0.0749201	-0.0983482	0.0288938	0.000897681	-0.0788725	0.0210733	0.000197937	0	0	0	0	0
cg09827249	chr10	135051256	VENTX (+349)	TSS200	NM_014468	VENTX	Island	Repressed PolyComb	0.0338368	0.00643876	1.47884e-07	1.47884e-07	0.564324	++++	1.47884e-07	0.000138367	0.00149842	0.0246119	0.951717	0.0341652	0.0104771	0.0015634	0.032975	0.0158544	0.0395978	0.0395737	0.0103242	0.000138694	0	0	0	0	0
cg23184252	chr12	125139714	NCOR2 (-159917); SCARB1 (+208678)	NA	NA	NA	OpenSea	Flanking Active TSS	0.0481291	0.00916197	1.49527e-07	9.58653e-05	0.133233	++++	1.49527e-07	0.00013952	0.0431818	0.022946	0.0661866	0.0504626	0.0154263	0.00151351	0.0906981	0.0223893	8.93096e-05	0.0257718	0.0161867	0.111831	0	1	0	0	1
cg13220900	chr6	35285967	PPARD (-24423); DEF6 (+20339)	Body	NM_022047	DEF6	OpenSea	Active TSS	0.0425598	0.00810457	1.51001e-07	1.51001e-07	0.626219	++++	1.51001e-07	0.000140604	0.0481363	0.0287614	0.100989	0.0430204	0.0123356	0.00075291	0.0653146	0.0218114	0.00331927	0.0317771	0.0136822	0.0205104	0	0	0	0	0
cg19268695	chr1	111743411	DENND2D (-101); CHI3L2 (+19)	TSS200	NM_024901	DENND2D	N_Shelf	Quiescent/Low	-0.041385	0.00788389	1.5267e-07	4.62252e-07	0.364242	----	1.5267e-07	0.000141865	-0.0204752	0.0293188	0.488465	-0.0443919	0.0152099	0.00442994	-0.071008	0.0201279	0.000588304	-0.0337885	0.0110876	0.00240086	0	0	0	0	0
cg04345034	chr15	70797389	TLE3 (-406875); UACA (+258542)	NA	NA	NA	OpenSea	Enhancers	-0.0453396	0.00863828	1.53193e-07	1.53193e-07	0.80337	----	1.53193e-07	0.000142058	-0.0298776	0.0264933	0.265278	-0.0464874	0.015521	0.00353359	-0.0609989	0.0206378	0.00373513	-0.0417793	0.0135115	0.00207148	0	0	0	0	0
cg26644853	chr16	57406257	CX3CL1 (-112)	TSS200	NM_002996	CX3CL1	OpenSea	Active TSS	0.0501975	0.00956465	1.53566e-07	7.27895e-07	0.357192	++++	1.53566e-07	0.000142112	0.0127729	0.0465149	0.784855	0.0735457	0.0172557	4.93425e-05	0.0334665	0.020736	0.109126	0.0455567	0.0144567	0.00169963	0	0	0	0	0
cg11442608	chr15	81456832	MESDC2 (-174614); IL16 (-60908)	NA	NA	NA	OpenSea	Quiescent/Low	-0.0437557	0.00834354	1.56913e-07	9.55584e-05	0.198959	+---	1.56913e-07	0.000144912	0.00202229	0.0239	0.932935	-0.0417186	0.0152216	0.00737847	-0.0525935	0.019222	0.00713019	-0.0553828	0.013373	3.90253e-05	0	0	0	0	0
cg11743675	chr12	41221855	PDZRN4 (-360394); CNTN1 (+135502)	5'UTR	NM_001843;NM_175038	CNTN1	OpenSea	Active TSS	0.0494473	0.00943109	1.57974e-07	1.57974e-07	0.603817	++++	1.57974e-07	0.00014559	0.0147583	0.0327915	0.654778	0.0514661	0.0160333	0.00183467	0.0686783	0.0231834	0.00366002	0.0469544	0.014805	0.00158705	0	0	0	0	0
cg00147172	chr22	46423604	PPARA (-122894); WNT7B (-50596)	NA	NA	NA	Island	Flanking Active TSS	0.0387453	0.00739042	1.58294e-07	1.58294e-07	0.444297	++++	1.58294e-07	0.00014559	0.0159986	0.0159462	0.320972	0.0427029	0.0114107	0.000318852	0.0477415	0.0199918	0.0184467	0.0474606	0.0154416	0.00220289	0	0	0	0	0
cg17531288	chr2	11482819	ROCK2 (+1891); PQLC3 (+187322)	Body	NM_004850	ROCK2	N_Shore	Active TSS	0.0370196	0.00706637	1.61587e-07	1.61587e-07	0.694672	++++	1.61587e-07	0.000148316	0.049763	0.0170245	0.0053612	0.0266659	0.0117239	0.0252866	0.0406907	0.0164887	0.0149583	0.0401953	0.0133359	0.002677	0	0	0	0	0
cg05845757	chr1	36039885	TFAP2E (+915)	Body	NM_178548	TFAP2E	Island	Weak Repressed PolyComb	0.0344717	0.00658462	1.64819e-07	1.64819e-07	0.956604	++++	1.64819e-07	0.000150975	0.0423267	0.0331223	0.2077	0.0315899	0.0115392	0.0074435	0.0410833	0.0154627	0.00892292	0.0332127	0.00977761	0.000722879	0	0	0	0	0
cg19153828	chr2	127782651	BIN1 (+82279); GYPC (+369143)	NA	NA	NA	Island	Active TSS	0.0580654	0.0110942	1.66032e-07	1.07035e-05	0.260854	++++	1.66032e-07	0.000151554	0.0361444	0.0369402	0.332966	0.0427064	0.0192588	0.0290787	0.109099	0.0293825	0.000308065	0.0576024	0.0168136	0.000650828	0	0	0	0	0
cg04110902	chr6	45500999	SUPT3H (-155330); CLIC5 (+547132)	Body	NM_001015051;NM_001024630;NM_004348	RUNX2	OpenSea	Quiescent/Low	0.0277525	0.00530263	1.66124e-07	0.000436972	0.0591532	++++	1.66124e-07	0.000151554	0.0687462	0.0182669	0.000473556	0.0362887	0.0104969	0.000832079	0.0175454	0.0113203	0.123735	0.0200607	0.00798373	0.0122197	0	0	0	0	0
cg02145668	chr1	151300723	PI4KB (-591)	NA	NA	NA	Island	Flanking Active TSS	0.0408931	0.00781598	1.67695e-07	1.67695e-07	0.948957	++++	1.67695e-07	0.000152679	0.048162	0.0174429	0.00824756	0.0347604	0.0146979	0.0201548	0.0426598	0.0183872	0.021971	0.0407607	0.013489	0.00261081	0	0	0	0	0
cg05507697	chr16	89421700	ANKRD11 (+135268); ZNF778 (+137583)	5'UTR	NM_013275	ANKRD11	OpenSea	Enhancers	0.0343359	0.00656344	1.68244e-07	1.68244e-07	0.834901	++++	1.68244e-07	0.00015287	0.0264624	0.0211502	0.2172	0.0309578	0.0131978	0.0211653	0.044665	0.0132581	0.00100607	0.032056	0.0102342	0.00181177	0	0	0	0	0
cg27125093	chr19	3179828	NCLN (-5769); S1PR4 (+1093)	1stExon	NM_003775	S1PR4	Island	Quiescent/Low	-0.0406101	0.00776357	1.68736e-07	1.68736e-07	0.812134	----	1.68736e-07	0.000153008	-0.0288057	0.0269582	0.290856	-0.0453884	0.0127278	0.000580091	-0.0493711	0.0168541	0.00404436	-0.0326244	0.0134573	0.0156067	0	0	0	0	0
cg02059317	chr16	89024511	PABPN1L (-91486); CBFA2T3 (+19100)	Body	NM_005187	CBFA2T3	OpenSea	Quiescent/Low	-0.0287808	0.00550512	1.71346e-07	1.05712e-06	0.345359	----	1.71346e-07	0.000155063	-0.00969074	0.0230598	0.676264	-0.0422799	0.00977626	3.90279e-05	-0.0277259	0.0116547	0.0188885	-0.0214395	0.00867409	0.0137009	0	0	0	0	0
cg11949335	chr1	55247408	PARS2 (-17222); DHCR24 (+105482)	Body	NM_001114108	TTC22	Island	Repressed PolyComb	0.0411083	0.00786424	1.72064e-07	1.72064e-07	0.976366	++++	1.72064e-07	0.000155401	0.0391244	0.0339797	0.255516	0.0409537	0.015602	0.0101661	0.0343551	0.0180988	0.0599949	0.0439292	0.0110823	8.18191e-05	0	0	0	0	0
cg18623216	chr3	155421970	PLCH1 (-28143); C3orf33 (+102084)	1stExon;5'UTR	NM_014996	PLCH1	OpenSea	Quiescent/Low	-0.0219503	0.00420485	1.78706e-07	1.29818e-06	0.349914	----	1.78706e-07	0.000161076	-0.0462285	0.0148624	0.00320421	-0.0219173	0.00936858	0.0215003	-0.0134223	0.0114414	0.243009	-0.0206051	0.0055049	0.000197726	0	0	0	0	0
cg18185116	chr7	598729	PDGFA (-39699); PRKAR1B (+154114)	Body	NM_001164758;NM_001164759;NM_001164760;NM_001164761;NM_001164762;NM_002735	PRKAR1B	N_Shore	Weak transcription	0.0484379	0.00928185	1.80317e-07	1.80317e-07	0.773362	++++	1.80317e-07	0.000162205	0.0323913	0.022641	0.15929	0.0545678	0.0144849	0.000292637	0.042026	0.0176769	0.0189615	0.0618145	0.0243246	0.011275	0	0	0	0	0
cg14644204	chr12	123518833	ABCB9 (-52638); PITPNM2 (+76141)	Body	NM_020845	PITPNM2	OpenSea	Weak transcription	-0.0412513	0.00791229	1.85241e-07	1.85241e-07	0.588652	----	1.85241e-07	0.000166302	-0.0202878	0.0351133	0.566231	-0.0547388	0.015452	0.00062753	-0.0483724	0.0162688	0.00354071	-0.0320249	0.0117886	0.00676906	0	0	0	0	0
cg15821544	chr1	43473840	SLC2A1 (-49340); EBNA1BP2 (+164400)	NA	NA	NA	S_Shore	Weak Repressed PolyComb	0.0374067	0.0071783	1.87742e-07	1.87742e-07	0.826642	++++	1.87742e-07	0.000168212	0.0125277	0.0281532	0.658419	0.0416332	0.0126761	0.0014517	0.0374704	0.0164687	0.0246077	0.0379959	0.0110198	0.000600917	1	0	0	0	1
cg10271819	chr7	139426030	HIPK2 (+51486); CLEC2L (+217429)	Body	NM_001113239;NM_022740	HIPK2	OpenSea	Enhancers	-0.0275949	0.00529583	1.88149e-07	1.88149e-07	0.721778	----	1.88149e-07	0.000168242	-0.0314139	0.0231447	0.181314	-0.0327215	0.0119503	0.00743254	-0.0373751	0.0126782	0.00382304	-0.0225439	0.00697318	0.00128651	0	0	0	0	0
cg23871276	chr7	1577697	MAFK (+7348); TMEM184A (+18368)	5'UTR	NM_002360	MAFK	S_Shore	Flanking Active TSS	0.0311691	0.00598382	1.89967e-07	1.89967e-07	0.546955	++++	1.89967e-07	0.000169531	0.0182742	0.0223601	0.417988	0.0365095	0.00989241	0.000380753	0.0450178	0.0152802	0.00384435	0.0234595	0.00935502	0.0123925	0	0	0	0	0
cg24460126	chr1	179713828	FAM163A (+1531); TOR1AIP2 (+133105)	5'UTR	NM_173509	FAM163A	Island	Repressed PolyComb	0.022581	0.00433869	1.9444e-07	1.9444e-07	0.986141	++++	1.9444e-07	0.00017227	0.0295917	0.0191115	0.128386	0.0220779	0.00791028	0.00640134	0.0226087	0.0110407	0.0426947	0.0221467	0.00617802	0.000362398	0	0	0	0	0
cg24302412	chr6	29595196	GABBR1 (+5765); OR2H2 (+39514)	Body	NM_001470;NM_021903;NM_021904	GABBR1	N_Shore	Active TSS	0.0304871	0.00585845	1.95099e-07	1.95099e-07	0.595663	++++	1.95099e-07	0.00017227	0.0413762	0.022509	0.0724947	0.0196958	0.0103758	0.0608326	0.0378639	0.00974011	0.000164115	0.0306219	0.0116777	0.00893774	0	0	0	0	0
cg14622996	chr6	32109801	FKBPL (-11734); PRRT1 (+9927)	NA	NA	NA	OpenSea	Quiescent/Low	-0.0291184	0.00559521	1.94874e-07	1.94874e-07	0.572265	----	1.94874e-07	0.00017227	-0.00825842	0.0287432	0.77516	-0.0419157	0.0121871	0.000881733	-0.0323989	0.0140673	0.0229372	-0.0250282	0.00726514	0.000607456	0	0	0	0	0
cg05133205	chr6	32121249	PRRT1 (-1521); PPT2-EGFL8 (-749); PPT2 (-50)	TSS1500;TSS200	NM_005155;NM_138717	PPT2	N_Shore	Active TSS	0.0396282	0.00761471	1.94868e-07	1.94868e-07	0.985748	++++	1.94868e-07	0.00017227	0.0440379	0.0230752	0.0625842	0.0410893	0.0111185	0.000374409	0.0342888	0.0177989	0.0563354	0.0388406	0.015575	0.0128837	0	0	0	0	0
cg06097370	chr10	21604082	NEBL (-417552); SKIDA1 (+210528)	NA	NA	NA	OpenSea	Enhancers	0.0168844	0.00324438	1.94848e-07	1.94848e-07	0.804561	++++	1.94848e-07	0.00017227	0.0151387	0.0130448	0.251826	0.0231052	0.00705438	0.00149407	0.0151808	0.00817292	0.0656188	0.0152336	0.00430091	0.000425298	0	0	0	0	0
cg01372366	chr11	48041783	OR4B1 (-196560); PTPRJ (+39671)	Body	NM_001098503;NM_002843	PTPRJ	OpenSea	Enhancers	-0.03277	0.0062978	1.95666e-07	0.000584555	0.103153	----	1.95666e-07	0.00017227	-0.0256164	0.0296493	0.392082	-0.0529691	0.0112661	9.14338e-06	-0.0414924	0.016699	0.0142985	-0.0183152	0.00890499	0.0401064	0	0	0	0	0
cg25551168	chr20	3065343	AVP (+26)	1stExon;5'UTR	NM_000490	AVP	S_Shore	Weak Repressed PolyComb	-0.0391506	0.00752409	1.95711e-07	0.000306869	0.0887145	----	1.95711e-07	0.00017227	-0.0668146	0.0301441	0.0316413	-0.0282377	0.0141062	0.048285	-0.0700508	0.0158538	2.14169e-05	-0.026115	0.0115015	0.0234958	0	0	0	0	0
cg24360871	chr7	27163929	HOXA3 (-4716)	5'UTR	NM_153631	HOXA3	Island	Repressed PolyComb	0.0526905	0.0101287	1.97027e-07	1.97027e-07	0.743088	++++	1.97027e-07	0.00017309	0.0229209	0.0348053	0.51347	0.0643029	0.0173744	0.000367521	0.0533328	0.0227359	0.0206023	0.0485716	0.016496	0.00334953	0	0	0	0	0
cg13444413	chr12	58131011	AGAP2 (+1017); OS9 (+43108)	1stExon;Body	NM_001122772;NM_014770	AGAP2	Island	Bivalent/Poised TSS	0.0322091	0.00619496	2.00112e-07	2.00112e-07	0.629838	++++	2.00112e-07	0.000175458	0.0225109	0.0258487	0.388347	0.0439352	0.0112616	0.000183033	0.0316774	0.0134254	0.0198606	0.0254691	0.00948002	0.00740076	0	0	0	0	0
cg14778169	chr7	82073751	CACNA2D1 (-638)	TSS1500	NM_000722	CACNA2D1	S_Shore	Active TSS	0.0325658	0.00626927	2.05262e-07	2.05262e-07	0.591416	++++	2.05262e-07	0.000179276	0.0240711	0.0171987	0.168345	0.0349514	0.0105766	0.00136149	0.0514099	0.0168439	0.00278031	0.026416	0.0102072	0.00986773	0	0	0	0	0
cg06008511	chr15	90727886	IDH2 (-82151); SEMA4B (-16664)	TSS1500	NM_020210	SEMA4B	Island	Flanking Active TSS	0.040534	0.00780295	2.05042e-07	2.05042e-07	0.847058	++++	2.05042e-07	0.000179276	0.0459377	0.0251337	0.0740805	0.0326608	0.0129771	0.0135935	0.0373759	0.0187506	0.0484217	0.048321	0.0128471	0.000184169	0	0	0	0	0
cg18280057	chr8	125741158	MTSS1 (-489)	TSS1500	NM_014751	MTSS1	Island	Active TSS	0.0263625	0.00507793	2.08505e-07	0.000116909	0.163498	++++	2.08505e-07	0.000181756	0.0188349	0.0228184	0.413389	0.0192947	0.00873841	0.0297555	0.050443	0.011878	4.21721e-05	0.0225455	0.00774347	0.00371838	0	0	0	0	0
cg20733077	chr13	50700845	RNASEH2B (-782968); DLEU1 (+44539)	TSS1500	NR_002612	DLEU2	Island	Flanking Active TSS	0.0367854	0.00709122	2.13188e-07	2.13188e-07	0.453554	++++	2.13188e-07	0.000185479	0.0113097	0.0223299	0.614936	0.0292594	0.0157611	0.0666276	0.054982	0.0178646	0.00257228	0.0390584	0.00965743	5.86885e-05	1	0	0	0	1
cg07807757	chr7	50894570	GRB10 (-94521); COBL (+489925)	NA	NA	NA	OpenSea	Weak Repressed PolyComb	-0.0368716	0.00710851	2.1374e-07	2.1374e-07	0.451373	----	2.1374e-07	0.000185602	-0.0385183	0.0228099	0.0980522	-0.0561653	0.0143716	0.000178723	-0.0353983	0.019827	0.0766476	-0.0280159	0.00976717	0.00425826	0	0	0	0	0
cg08681293	chr19	1221756	STK11 (+16017); C19orf26 (+16269)	Body	NM_000455	STK11	S_Shore	Genic enhancers	0.0222986	0.00430183	2.17752e-07	2.17752e-07	0.412176	++++	2.17752e-07	0.000188722	0.0380151	0.0173673	0.0337182	0.0249898	0.00809732	0.0026864	0.0344206	0.0125091	0.00681929	0.0164312	0.00586416	0.00522881	0	0	0	0	0
cg24391854	chr11	134254690	B3GAT1 (+7556); GLB1L2 (+52923)	Body	NM_018644;NM_054025	B3GAT1	S_Shore	Weak transcription	-0.0235731	0.00455036	2.21296e-07	2.21296e-07	0.6619	----	2.21296e-07	0.000191425	-0.020556	0.0218833	0.35246	-0.0248597	0.0106487	0.0217681	-0.0088595	0.012785	0.489641	-0.0262903	0.00565496	4.03149e-06	0	0	0	0	0
cg06425868	chr20	44463228	SNX21 (+738)	Body	NM_001042632;NM_001042633;NM_033421;NM_152897	SNX21	S_Shore	Flanking Active TSS	0.0291945	0.00563585	2.21725e-07	2.21725e-07	0.873797	++++	2.21725e-07	0.000191429	0.0461145	0.0281152	0.107785	0.0331441	0.011192	0.00390574	0.0301446	0.0132627	0.0247543	0.0256695	0.00777325	0.00101096	0	0	0	0	0
cg22697108	chr5	171043406	C5orf50 (-169469); FGF18 (+196747)	NA	NA	NA	OpenSea	Weak Repressed PolyComb	0.0382401	0.00738324	2.22705e-07	2.22705e-07	0.634441	++++	2.22705e-07	0.000191802	0.0182565	0.0221476	0.414019	0.0496528	0.0136975	0.000475968	0.0306757	0.0170017	0.0736159	0.0390491	0.0115344	0.000752909	0	0	0	0	0
cg03218479	chr8	140945782	C8orf17 (+2367); TRAPPC9 (+522895)	Body	NM_001160372;NM_031466	TRAPPC9	OpenSea	Quiescent/Low	-0.0287139	0.00554424	2.23008e-07	2.23008e-07	0.543078	----	2.23008e-07	0.000191802	-0.0287745	0.0237502	0.231871	-0.0391994	0.0104734	0.00031843	-0.0342162	0.0135379	0.0127468	-0.0209472	0.00785993	0.00788656	0	0	0	0	0
cg16837973	chr17	5138634	SCIMP (-480)	TSS1500	NM_207103	C17orf87	OpenSea	Weak transcription	-0.0333203	0.0064353	2.246e-07	2.246e-07	0.405956	----	2.246e-07	0.000192803	-0.0155858	0.0316359	0.624595	-0.0513189	0.0132477	0.000201707	-0.0368647	0.0163615	0.0260073	-0.0261688	0.00853914	0.00226914	0	0	0	0	0
cg25891647	chr11	123232359	CLMP (-166371); GRAMD1B (-164170)	NA	NA	NA	S_Shelf	Repressed PolyComb	-0.0455142	0.00879132	2.25271e-07	0.00082359	0.102387	----	2.25271e-07	0.000193012	-0.00619171	0.0203053	0.761795	-0.0678747	0.0149329	1.68289e-05	-0.0539299	0.0242813	0.028163	-0.0410881	0.0151922	0.00701674	0	0	0	0	0
cg07561747	chr1	200983313	KIF21B (+9514); GPR25 (+141231)	Body	NM_017596	KIF21B	OpenSea	Flanking Active TSS	0.0503016	0.00972237	2.29374e-07	4.88743e-07	0.369682	++++	2.29374e-07	0.000196154	0.034222	0.0326516	0.30007	0.0382428	0.0160155	0.0190138	0.0851102	0.0228027	0.000287502	0.0490323	0.0161809	0.00253952	0	0	0	0	0
cg02506717	chr7	28338790	JAZF1 (-118429); CREB5 (-113353)	TSS200	NM_182899	CREB5	OpenSea	Quiescent/Low	0.0367583	0.00710812	2.32451e-07	2.32451e-07	0.9833	++++	2.32451e-07	0.000198409	0.0409718	0.0253128	0.112366	0.0387876	0.0141757	0.0074731	0.0396986	0.0162144	0.01575	0.0338108	0.0102861	0.00106643	0	0	0	0	0
cg07503630	chr2	233351564	ECEL1 (+973)	5'UTR	NM_004826	ECEL1	Island	Repressed PolyComb	0.0292801	0.00566547	2.36404e-07	2.36404e-07	0.450649	++++	2.36404e-07	0.000201401	0.0467602	0.0181667	0.013341	0.0244343	0.00963947	0.0129585	0.0483608	0.017552	0.00674828	0.0248351	0.00841645	0.00328262	0	0	0	0	0
cg23948843	chr2	164204752	KCNH7 (-509625); FIGN (+387764)	NA	NA	NA	Island	Active TSS	0.0290872	0.00562873	2.37073e-07	2.37073e-07	0.967788	++++	2.37073e-07	0.00020159	0.0339287	0.0182698	0.0697077	0.0253634	0.00966927	0.0102164	0.0313753	0.0170925	0.0688099	0.0302979	0.00831933	0.000291984	0	0	0	0	0
cg03331474	chr7	27163331	HOXA3 (-4118)	5'UTR	NM_153631	HOXA3	N_Shore	Repressed PolyComb	0.0404264	0.0078257	2.39352e-07	2.39352e-07	0.743867	++++	2.39352e-07	0.000203145	0.0545912	0.0368575	0.145386	0.0293724	0.0139029	0.0373658	0.050778	0.0153091	0.00119476	0.0408479	0.0127492	0.00142104	0	0	0	0	0
cg03193328	chr7	65746852	KCTD7 (-458790); TPST1 (+76667)	Body	NM_003596	TPST1	OpenSea	Enhancers	-0.0236446	0.0045779	2.40499e-07	2.40499e-07	0.804218	----	2.40499e-07	0.000203735	-0.0186552	0.0223094	0.407365	-0.0293684	0.0096571	0.0030788	-0.016057	0.010093	0.114175	-0.0245639	0.00630345	0.000107421	1	0	0	0	1
cg03922423	chr8	144408588	TOP1MT (+8477); ZNF696 (+35030)	Body	NM_052963	TOP1MT	OpenSea	Weak transcription	-0.0346336	0.00670849	2.43484e-07	2.43484e-07	0.515751	----	2.43484e-07	0.000205876	-0.0164132	0.0284523	0.566842	-0.0350416	0.0131158	0.00894116	-0.0537069	0.0153807	0.000665366	-0.0291067	0.00955867	0.00241944	0	0	0	0	0
cg27606341	chr5	39219632	RICTOR (-145123); FYB (+51126)	1stExon;5'UTR	NM_001465;NM_199335	FYB	OpenSea	Quiescent/Low	-0.0392942	0.00761286	2.44915e-07	2.44915e-07	0.747362	----	2.44915e-07	0.000206651	-0.023305	0.0270529	0.393453	-0.0342104	0.0157123	0.0320448	-0.0550558	0.0180174	0.00274983	-0.0385961	0.0106861	0.000327282	0	0	0	0	0
cg23904955	chr10	101282759	GOT1 (-92410); NKX2-3 (-9930)	NA	NA	NA	Island	Repressed PolyComb	0.0564389	0.0109351	2.45317e-07	2.45317e-07	0.662042	++++	2.45317e-07	0.000206651	0.0170451	0.03584	0.636618	0.0566112	0.0199932	0.00570251	0.0534038	0.0244936	0.0311219	0.0667725	0.0171103	0.000105035	0	0	0	0	0
cg25008444	chr5	67586258	SLC30A5 (-803214); PIK3R1 (+74711)	Body;TSS1500	NM_181504;NM_181523;NM_181524	PIK3R1	S_Shore	Flanking Active TSS	0.0457664	0.00886918	2.46732e-07	4.58141e-05	0.192168	++++	2.46732e-07	0.000207072	0.0380503	0.0221931	0.0931662	0.0256628	0.0175622	0.147391	0.0813894	0.0196723	6.43439e-05	0.0434595	0.0143502	0.0025542	0	0	0	0	0
cg13925686	chr17	7239643	ACAP1 (-204)	TSS1500	NM_014716	ACAP1	OpenSea	Weak Repressed PolyComb	-0.0351024	0.00680456	2.48719e-07	3.63675e-06	0.302062	----	2.48719e-07	0.000208348	-0.0336805	0.0192451	0.0867731	-0.0547106	0.0134115	9.66801e-05	-0.0408504	0.01871	0.0308934	-0.0235012	0.00976779	0.0164042	0	0	0	0	0
cg14645545	chr2	219252551	CTDSP1 (-11926); SLC11A1 (+5800)	Body	NM_000578	SLC11A1	Island	Active TSS	0.035387	0.0068624	2.51397e-07	2.51397e-07	0.53868	++++	2.51397e-07	0.000210201	0.0340111	0.0336981	0.318117	0.0275172	0.0104108	0.00967189	0.0280973	0.0162974	0.0871934	0.0491409	0.0116541	2.82765e-05	0	0	0	0	0
cg12748890	chr1	27676205	SYTL1 (+4842); MAP3K6 (+17177)	Body	NM_032872	SYTL1	Island	Bivalent/Poised TSS	0.0587241	0.0113889	2.51906e-07	3.19999e-05	0.190548	++++	2.51906e-07	0.000210237	0.118371	0.0437947	0.00959843	0.0667846	0.0205348	0.00160676	0.0854273	0.0287667	0.00358027	0.0358659	0.0166471	0.0315652	0	0	0	0	0
cg15014975	chr1	25257547	RUNX3 (+33953); CLIC4 (+185700)	Body;TSS1500	NM_001031680;NM_004350	RUNX3	Island	Repressed PolyComb	0.0415923	0.00807367	2.5828e-07	2.5828e-07	0.685628	++++	2.5828e-07	0.000213801	0.0337136	0.0268092	0.214907	0.0545965	0.0137202	0.000138703	0.0422864	0.0248647	0.091734	0.0331532	0.0119352	0.00562959	0	0	0	0	0
cg00233028	chr11	44642914	TSPAN18 (-143061); CD82 (+55774)	NA	NA	NA	OpenSea	Weak transcription	0.0532002	0.010327	2.58324e-07	0.000962536	0.0747508	++++	2.58324e-07	0.000213801	0.0306575	0.0301122	0.31395	0.0255559	0.018618	0.173236	0.104317	0.0257009	8.66799e-05	0.0602263	0.0160643	0.000193132	0	0	0	0	0
cg10662179	chr12	4417170	C12orf5 (-13200); CCND2 (+34233)	NA	NA	NA	OpenSea	Enhancers	0.0489221	0.00949538	2.57454e-07	2.57454e-07	0.427884	++++	2.57454e-07	0.000213801	0.0188865	0.0257631	0.467227	0.0457843	0.0150513	0.00307183	0.0778316	0.025156	0.00244115	0.05266	0.0166896	0.00167682	0	0	0	0	0
cg23489038	chr12	111619190	CUX2 (+147363); FAM109A (+187734)	Body	NM_015267	CUX2	OpenSea	Weak Repressed PolyComb	-0.0243548	0.0047278	2.58549e-07	2.58549e-07	0.473719	----	2.58549e-07	0.000213801	-0.0131709	0.0211376	0.536294	-0.02808	0.00891583	0.00221328	-0.0381624	0.0117092	0.00144222	-0.0189391	0.00664795	0.00452496	0	0	0	0	0
cg12309456	chr17	74475402	RHBDF2 (+22086); AANAT (+25970)	Body	NM_001005498;NM_024599	RHBDF2	Island	Weak transcription	0.0519614	0.0100866	2.58351e-07	1.56104e-05	0.244957	++++	2.58351e-07	0.000213801	0.0422482	0.0365938	0.254249	0.032948	0.0149129	0.0296595	0.0605266	0.0212173	0.00508076	0.0831401	0.0205653	5.90927e-05	0	0	0	0	0
cg04768479	chr6	30095292	TRIM31 (-14410); TRIM40 (-9494)	NA	NA	NA	Island	Repressed PolyComb	0.0256112	0.00497224	2.59311e-07	0.000122544	0.144965	++++	2.59311e-07	0.000214039	0.0613017	0.0163184	0.000483524	0.0229313	0.008245	0.00658208	0.0177443	0.0131294	0.178998	0.0225849	0.00786127	0.00419801	0	0	0	1	1
cg19053046	chr6	33048254	HLA-DPA1 (+232)	Body	NM_002121	HLA-DPB1	N_Shore	Active TSS	0.0512199	0.0099538	2.66435e-07	3.84265e-06	0.285825	++++	2.66435e-07	0.000219517	0.0631008	0.0255069	0.0171171	0.0360107	0.0176953	0.0447555	0.0882324	0.0235947	0.000280369	0.0410763	0.0167457	0.0144279	0	0	0	0	0
cg09940311	chr1	183901666	APOBEC4 (-279219); COLGALT2 (+105196)	NA	NA	NA	OpenSea	Enhancers	0.0368924	0.00717138	2.68381e-07	2.68381e-07	0.453417	++++	2.68381e-07	0.000220717	0.00600291	0.0253329	0.813739	0.0506978	0.0134362	0.000286613	0.0366112	0.0183884	0.0486804	0.033963	0.0103199	0.00105169	0	0	0	0	0
cg02680086	chr11	57267244	SLC43A1 (+16014); RTN4RL2 (+39223)	Body	NM_003627	SLC43A1	Island	Active TSS	0.0368381	0.00716335	2.70996e-07	2.70996e-07	0.570504	++++	2.70996e-07	0.000222461	0.0191471	0.0225009	0.399205	0.047536	0.0119217	0.000134767	0.0418621	0.0166826	0.0133853	0.0283574	0.0120527	0.0189273	0	0	0	0	0
cg01370449	chr7	27183369	HOXA5 (-83)	TSS200	NM_019102	HOXA5	Island	Bivalent Enhancer	0.0416109	0.00809438	2.73702e-07	0.000653901	0.126324	-+++	2.73702e-07	0.000224274	-0.00369963	0.0304335	0.903774	0.0642469	0.0147277	3.38765e-05	0.0495211	0.0182965	0.00775644	0.0296048	0.0123226	0.0165607	0	0	0	0	0
cg03173722	chr4	71587640	RUFY3 (-71)	Body;TSS200	NM_001037442;NM_001130709;NM_014961	RUFY3	OpenSea	Active TSS	0.0401519	0.00781126	2.74372e-07	2.74372e-07	0.894254	++++	2.74372e-07	0.000224415	0.0517295	0.019356	0.0103802	0.0405675	0.0106143	0.000241919	0.0338525	0.0207256	0.104928	0.0322321	0.0199361	0.106408	0	0	0	0	0
cg26295435	chr16	67682065	RLTPR (+3244); ACD (+12580)	Body	NM_001013838	RLTPR	Island	Repressed PolyComb	0.0351226	0.00683408	2.75715e-07	1.3209e-05	0.27533	++++	2.75715e-07	0.000225105	0.0126524	0.0306983	0.682141	0.0264197	0.0120812	0.0313183	0.0614105	0.0157965	0.000164005	0.0328174	0.0102646	0.00145457	0	0	0	0	0
cg15121420	chr2	238490819	RAB17 (+8916); PRLH (+15603)	Body	NM_022449	RAB17	OpenSea	Flanking Active TSS	0.0229814	0.00447363	2.79036e-07	2.79036e-07	0.461964	++++	2.79036e-07	0.000227404	0.0576354	0.0228292	0.0150951	0.023759	0.00752451	0.00215874	0.0235056	0.0155605	0.133436	0.0198434	0.00617145	0.00136672	0	0	0	0	0
cg09424308	chr4	7046094	TADA2B (+977)	Body;TSS1500	NM_152293;NM_153376	CCDC96;TADA2B	S_Shore	Active TSS	0.0406378	0.00791423	2.82479e-07	2.82479e-07	0.679736	++++	2.82479e-07	0.000229795	0.0368795	0.0215986	0.0944719	0.0377333	0.0121728	0.00257718	0.0619706	0.0192899	0.00167626	0.0338721	0.0151001	0.0252181	0	0	0	0	0
cg00575665	chr20	39315211	MAFB (+2668)	1stExon;3'UTR	NM_005461	MAFB	N_Shore	Bivalent/Poised TSS	-0.0317779	0.00619377	2.88782e-07	2.88782e-07	0.840422	----	2.88782e-07	0.000234498	-0.0223128	0.0237491	0.352372	-0.0297624	0.0139019	0.0349557	-0.0456673	0.0174156	0.00983083	-0.0306034	0.00794988	0.000129905	0	0	0	0	0
cg02073304	chr1	33457500	RNF19B (-27215); AK2 (+45092)	NA	NA	NA	OpenSea	Quiescent/Low	-0.0344528	0.00671954	2.93997e-07	6.90389e-05	0.210763	----	2.93997e-07	0.000238141	-0.013178	0.0326345	0.688226	-0.0412683	0.014176	0.00452792	-0.0632666	0.0170397	0.000308253	-0.0256027	0.00884294	0.00391417	0	0	0	0	0
cg07317062	chr7	27170388	HOXA4 (+29)	1stExon;5'UTR	NM_002141	HOXA4	Island	Bivalent/Poised TSS	0.0551336	0.0107535	2.94324e-07	0.000721447	0.0557408	++++	2.94324e-07	0.000238141	0.0838105	0.0332438	0.0152289	0.0191839	0.0181707	0.293873	0.10113	0.0276913	0.000382192	0.061863	0.0171245	0.000326364	0	0	0	0	0
cg13430807	chr1	149903315	SF3B4 (-3080)	Body	NM_001145862;NM_181873	MTMR11	S_Shelf	Strong transcription	-0.0377532	0.00736574	2.9673e-07	7.60183e-05	0.22658	----	2.9673e-07	0.000239658	-0.0356845	0.0285427	0.217544	-0.0609068	0.0154372	0.000156518	-0.0138971	0.0165248	0.401974	-0.0369768	0.010344	0.000376308	0	0	0	0	0
cg00384847	chr1	12291339	TNFRSF1B (+64280); DHRS3 (+386397)	5'UTR	NM_015378;NM_018156	VPS13D	S_Shore	Active TSS	0.0361152	0.00705076	3.02043e-07	3.02043e-07	0.645697	++++	3.02043e-07	0.00024335	0.0151662	0.0244297	0.537788	0.0315914	0.0114487	0.00700126	0.0501635	0.0165188	0.00291577	0.0386528	0.0118299	0.00114195	0	0	0	0	0
cg16308533	chr17	40838983	CNTNAP1 (+4353); EZH1 (+58064)	Body	NM_003632	CNTNAP1	Island	Weak transcription	0.0266564	0.00520447	3.02585e-07	0.000489227	0.0703046	++++	3.02585e-07	0.00024335	0.0233221	0.0149703	0.126113	0.0315929	0.00917872	0.000874227	0.0603083	0.0155545	0.000170367	0.0155462	0.00779591	0.0465492	0	0	0	0	0
cg05234415	chr19	38743744	DPF1 (-28855); PPP1R14A (+3486)	Body	NM_033256	PPP1R14A	N_Shelf	Active TSS	0.0211778	0.00413499	3.02922e-07	3.02922e-07	0.567462	++++	3.02922e-07	0.00024335	0.0379939	0.0180217	0.0404884	0.0252194	0.0080054	0.00220757	0.0124117	0.00928012	0.183524	0.0207149	0.00595582	0.000538329	0	0	0	0	0
cg02458516	chr8	40602363	ZMAT4 (+152980); C8orf4 (+591375)	Body	NM_001135731;NM_024645	ZMAT4	OpenSea	Quiescent/Low	-0.0227409	0.00444434	3.10724e-07	3.10724e-07	0.885363	----	3.10724e-07	0.000249174	-0.0112834	0.0159327	0.482397	-0.0213908	0.00936992	0.0247642	-0.0252559	0.0113652	0.0280823	-0.0242303	0.00602409	6.4345e-05	0	0	0	0	0
cg26477792	chr6	30095277	TRIM31 (-14395); TRIM40 (-9509)	NA	NA	NA	Island	Repressed PolyComb	0.0280891	0.00549194	3.14398e-07	1.2182e-05	0.254477	++++	3.14398e-07	0.000251672	0.0576553	0.0163074	0.000940784	0.0237994	0.00931631	0.0122921	0.0340084	0.0174632	0.053744	0.0225274	0.00827777	0.00667204	0	0	0	0	0
cg05118960	chr3	50359978	HYAL2 (+234)	5'UTR;TSS1500	NM_003773;NM_033158	HYAL2	Island	Flanking Active TSS	0.0238981	0.00467432	3.17678e-07	3.75841e-07	0.386415	++++	3.17678e-07	0.000253306	0.0331626	0.0147839	0.0297454	0.0238702	0.00887248	0.00849183	0.0401625	0.0125344	0.00172214	0.0173194	0.00672296	0.0102079	0	0	0	0	0
cg26433975	chr7	45066858	CCM2 (+234)	Body;TSS1500	NM_001029835;NM_001167934;NM_001167935;NM_031443;NR_030770	CCM2	OpenSea	Weak transcription	-0.0289525	0.00566299	3.17781e-07	8.85866e-05	0.213283	----	3.17781e-07	0.000253306	-9.47152e-05	0.0262848	0.99714	-0.04287	0.0110549	0.000198815	-0.041061	0.0145013	0.00540706	-0.0212313	0.00771587	0.00609321	0	0	0	0	0
cg09552892	chr10	88718274	MMRN2 (-903); SNCG (-138)	TSS1500;TSS200	NM_003087;NM_024756	MMRN2;SNCG	OpenSea	Enhancers	0.0440587	0.00861861	3.18688e-07	3.18688e-07	0.950722	++++	3.18688e-07	0.000253306	0.0302109	0.0265452	0.260975	0.0438809	0.0170642	0.0117465	0.0493194	0.0203755	0.0169478	0.045283	0.0126996	0.000389214	0	0	0	0	0
cg27181142	chr19	46270322	SIX5 (+2161); ENSG00000237452 (+33814)	Body	NM_175875	SIX5	Island	Active TSS	0.0254724	0.00498266	3.18391e-07	3.18391e-07	0.654233	++++	3.18391e-07	0.000253306	0.0262332	0.0212483	0.223248	0.0259246	0.00834511	0.00252464	0.0128408	0.0116455	0.272319	0.0306751	0.00782516	9.78178e-05	0	0	0	0	0
cg18181229	chr1	164545699	PBX1 (+16828); LMX1A (+780252)	Body	NM_002585	PBX1	Island	Active TSS	0.0378665	0.00740898	3.20636e-07	3.20636e-07	0.561858	++++	3.20636e-07	0.000254386	0.0525875	0.0294068	0.0803189	0.0345042	0.0104949	0.00143657	0.0632445	0.0214527	0.00382187	0.0306983	0.0131205	0.0195966	0	0	0	0	0
cg09542997	chr5	179621502	RASGEF1C (-56154); MAPK9 (+97596)	5'UTR	NM_175062	RASGEF1C	OpenSea	Quiescent/Low	0.0449094	0.00878754	3.21175e-07	3.21175e-07	0.818807	++++	3.21175e-07	0.000254386	0.0404503	0.0287757	0.166529	0.0374815	0.0137274	0.00759543	0.0597247	0.0190228	0.00211475	0.0459609	0.0165022	0.00550472	0	0	0	0	0
cg06769918	chr6	13015005	PHACTR1 (+296464); TBC1D7 (+312138)	Body	NM_030948	PHACTR1	Island	Active TSS	0.0297486	0.0058218	3.22392e-07	3.22392e-07	0.549969	++++	3.22392e-07	0.000254902	0.0283906	0.0243955	0.250522	0.0197362	0.0102898	0.0582438	0.0444214	0.0138048	0.00164838	0.0312604	0.00872635	0.000365756	0	0	0	0	0
cg08046044	chr14	54419614	DDHD1 (-799799); BMP4 (+3914)	5'UTR	NM_001202;NM_130850;NM_130851	BMP4	N_Shore	Bivalent/Poised TSS	0.0378299	0.00740454	3.23831e-07	0.000446998	0.131768	++++	3.23831e-07	0.000255591	0.00871687	0.0220472	0.694395	0.0251241	0.0116476	0.0336389	0.0567688	0.0199064	0.00509449	0.0546505	0.0126116	1.69852e-05	0	0	0	0	0
cg21048168	chr7	138458827	SVOPL (-95004); TMEM213 (-23869)	5'UTR;TSS200	NM_020632;NM_130840;NM_130841	ATP6V0A4	OpenSea	Quiescent/Low	0.022657	0.00443576	3.25897e-07	3.25897e-07	0.840646	++++	3.25897e-07	0.000256324	0.0202101	0.0147016	0.175887	0.0283559	0.00795569	0.000583694	0.0173586	0.0106086	0.104318	0.0211863	0.00681809	0.00196901	0	0	0	0	0
cg13944805	chr9	35563312	TESK1 (-42054); RUSC2 (+24684)	Body	NM_001099951;NM_001164310	FAM166B	OpenSea	Genic enhancers	0.0338969	0.00663628	3.25897e-07	3.25897e-07	0.445121	++++	3.25897e-07	0.000256324	0.0260883	0.0191394	0.179498	0.0413757	0.0114358	0.000487132	0.0502249	0.0163916	0.00267946	0.0226704	0.0107781	0.0358121	0	0	0	0	0
cg16672810	chr17	8815876	PIK3R6 (-44883); PIK3R5 (+53147)	5'UTR;TSS200	NM_001142633;NM_014308	PIK3R5	OpenSea	Weak Repressed PolyComb	0.0233947	0.0045814	3.28267e-07	3.28267e-07	0.606626	++++	3.28267e-07	0.0002576	0.00972592	0.0193959	0.618452	0.0206249	0.00759679	0.00793068	0.033367	0.00930175	0.000479399	0.0214737	0.00788113	0.00660727	0	0	0	0	0
cg11724366	chr19	681815	FSTL3 (+5424); PRSS57 (+13644)	3'UTR	NM_005860	FSTL3	S_Shore	Quiescent/Low	-0.0271627	0.00531953	3.28663e-07	3.28663e-07	0.97524	----	3.28663e-07	0.0002576	-0.0259715	0.021661	0.236668	-0.0308525	0.00970406	0.00201798	-0.0265014	0.0130646	0.0446514	-0.0252039	0.00773138	0.00117184	0	0	0	0	0
cg22088368	chr22	37404888	TST (+10619); CSF2RB (+95219)	TSS1500	NM_001163857;NM_178552	C22orf33	OpenSea	Weak Repressed PolyComb	-0.0359297	0.00703855	3.31313e-07	0.000126217	0.150425	----	3.31313e-07	0.000259227	-0.0275776	0.0242789	0.261895	-0.0529465	0.0143442	0.000380125	-0.0608522	0.0182796	0.00114807	-0.0224733	0.00969645	0.0207728	0	0	0	0	0
cg24361808	chr22	46477834	WNT7B (-104826); PPARA (-68664)	NA	NA	NA	N_Shelf	Flanking Active TSS	0.0450017	0.00882255	3.3829e-07	1.73075e-05	0.269136	++++	3.3829e-07	0.000264227	0.040172	0.0291646	0.175047	0.0541316	0.0133962	0.000111174	0.0700505	0.0224385	0.00223638	0.0219177	0.0155924	0.160296	0	0	0	0	0
cg05601456	chr4	114900431	ARSJ (+425)	1stExon;5'UTR	NM_024590	ARSJ	Island	Active TSS	0.0250179	0.00490719	3.42864e-07	3.42864e-07	0.673492	++++	3.42864e-07	0.000266812	0.0389228	0.0133834	0.00557848	0.0243636	0.00642689	0.000269584	0.0168785	0.012344	0.173992	0.0233993	0.0139059	0.0929102	0	0	0	0	0
cg19442201	chr15	40572550	PLCB2 (+27572); PAK6 (+40930)	NA	NA	NA	Island	Bivalent/Poised TSS	0.0400867	0.00786375	3.43875e-07	3.43875e-07	0.544977	++++	3.43875e-07	0.000266812	0.0113421	0.0275949	0.682965	0.0424481	0.013711	0.00260786	0.060002	0.0204427	0.00397415	0.0369425	0.0118299	0.0018701	0	0	0	0	0
cg17266581	chr18	74799572	MBP (+45152); ZNF236 (+263457)	Body	NM_001025100;NM_001025101	MBP	Island	Active TSS	0.0510169	0.010008	3.43968e-07	1.70119e-05	0.244807	++++	3.43968e-07	0.000266812	0.0764946	0.0325112	0.0229614	0.0730084	0.0179686	0.000102562	0.0518963	0.0246063	0.0369503	0.0291781	0.0152692	0.056451	0	0	0	0	0
cg16588649	chr19	3463241	C19orf77 (+17298); NFIC (+96658)	3'UTR	NM_005597;NM_205843	NFIC	Island	Weak transcription	0.0411142	0.00806486	3.43368e-07	3.43368e-07	0.900668	++++	3.43368e-07	0.000266812	0.0228019	0.0280959	0.421215	0.0458778	0.0126002	0.000450777	0.0391641	0.0166672	0.0203645	0.0411651	0.0154129	0.00775409	0	0	0	0	0
cg03662049	chr2	164204829	KCNH7 (-509702); FIGN (+387687)	NA	NA	NA	Island	Active TSS	0.0362323	0.00710887	3.45489e-07	3.45489e-07	0.675384	++++	3.45489e-07	0.000267531	0.0285141	0.0224401	0.210233	0.0481951	0.012219	0.000157168	0.0350521	0.019469	0.0742272	0.0289463	0.0108683	0.00792569	0	0	0	0	0
cg24999973	chr1	7311132	VAMP3 (-520196); CAMTA1 (+465749)	Body	NM_015215	CAMTA1	OpenSea	Quiescent/Low	-0.039542	0.00776055	3.48274e-07	3.48274e-07	0.754953	----	3.48274e-07	0.000269226	-0.0288416	0.0190172	0.136208	-0.0504356	0.0129472	0.000186866	-0.0336342	0.0192342	0.0828226	-0.0357841	0.0139071	0.0102979	0	0	0	0	0
cg14830003	chr1	38022657	SNIP1 (-2755); DNALI1 (+138)	1stExon	NM_003462	DNALI1	Island	Active TSS	0.0328341	0.00644453	3.48964e-07	2.23733e-05	0.242891	++++	3.48964e-07	0.000269297	0.0313013	0.0268449	0.249623	0.0325384	0.0112202	0.00467798	0.0634965	0.0169911	0.000283747	0.0238178	0.00941423	0.0116397	0	0	0	0	0
cg08864042	chr2	74607470	DCTN1 (+11)	1stExon;5'UTR	NM_001135040;NM_004082	DCTN1	OpenSea	Flanking Active TSS	0.0534059	0.0104859	3.52236e-07	0.000713822	0.0827682	++++	3.52236e-07	0.000271357	0.0252818	0.0339025	0.45963	0.0356421	0.0160804	0.0291503	0.10801	0.0250273	3.23697e-05	0.0555757	0.0190317	0.0036183	0	0	0	0	0
cg19690214	chr6	154678326	IPCEF1 (-27112); CNKSR3 (+153466)	TSS1500	NM_001130700;NM_015553	IPCEF1	OpenSea	Weak Repressed PolyComb	-0.0443945	0.00872003	3.55995e-07	3.55995e-07	0.616946	----	3.55995e-07	0.000273785	-0.0208014	0.0294232	0.483149	-0.0610758	0.0166591	0.000413845	-0.0383759	0.019675	0.053374	-0.0414154	0.0131199	0.00166869	0	0	0	0	0
cg08467103	chr2	65593933	SPRED2 (+65377); ACTR2 (+138963)	Body;TSS200	NM_001128210;NM_181784	SPRED2	OpenSea	Enhancers	-0.0258217	0.00507348	3.58929e-07	3.58929e-07	0.635916	----	3.58929e-07	0.000275433	-0.0213721	0.0176828	0.232979	-0.0348817	0.011914	0.00431247	-0.0357224	0.0131722	0.00763892	-0.0211524	0.0066164	0.00145541	0	0	0	0	0
cg01217984	chr7	27143235	HOXA2 (-806)	TSS1500	NM_006735	HOXA2	Island	Repressed PolyComb	0.0227874	0.0044775	3.5936e-07	0.000550482	0.0728144	++++	3.5936e-07	0.000275433	0.0635738	0.0190154	0.00165309	0.0260248	0.00733408	0.000615191	0.0341571	0.0174586	0.0526588	0.0144568	0.00629408	0.0219391	0	0	0	0	0
cg11772801	chr14	51711237	FRMD6 (-407427); TMX1 (+4352)	Body	NM_030755	TMX1	S_Shelf	Weak transcription	-0.0325337	0.00639436	3.62092e-07	3.62092e-07	0.996611	----	3.62092e-07	0.000277056	-0.0345391	0.0213413	0.11241	-0.0300059	0.0129037	0.022275	-0.0327679	0.016996	0.056144	-0.0333129	0.00884097	0.000179344	0	0	0	0	0
cg07018107	chr8	129162406	TMEM75 (-201816)	Body	NR_031613	MIR1208	OpenSea	Quiescent/Low	-0.042656	0.00838481	3.63215e-07	8.32626e-05	0.254559	+---	3.63215e-07	0.000277444	0.00396182	0.0259647	0.879393	-0.0420246	0.0178272	0.02055	-0.0406878	0.0196463	0.0404319	-0.0535419	0.0119497	8.77913e-06	0	0	0	0	0
cg11015251	chr7	27170554	HOXA4 (-137)	TSS200	NM_002141	HOXA4	Island	Bivalent/Poised TSS	0.0741547	0.0145788	3.6481e-07	9.62041e-06	0.284201	++++	3.6481e-07	0.00027819	0.077804	0.0425832	0.0741761	0.0353793	0.0263355	0.182481	0.117699	0.0372243	0.00197088	0.0854465	0.0224171	0.000151008	0	0	0	0	0
cg21556281	chr7	27154720	HOXA2 (-12291); HOXA3 (+4493)	5'UTR;TSS1500	NM_030661;NM_153631;NM_153632	HOXA3	N_Shore	Repressed PolyComb	0.0391308	0.00769593	3.68371e-07	3.68371e-07	0.803298	++++	3.68371e-07	0.000280432	0.0429907	0.0294714	0.151435	0.0257179	0.0155192	0.100931	0.0432705	0.0146374	0.00372968	0.0437488	0.0120269	0.000296809	0	0	0	0	0
cg25915539	chr4	114214080	ANK2 (+243249); CAMK2D (+468143)	Body	NM_001127493;NM_001148;NM_020977	ANK2	OpenSea	Enhancers	0.0345341	0.00679335	3.70515e-07	3.70515e-07	0.666195	++++	3.70515e-07	0.000281254	0.0375844	0.0223676	0.0996783	0.0347441	0.0109431	0.00204543	0.0568279	0.0207417	0.00705522	0.0279003	0.0105439	0.00833766	0	0	0	0	0
cg27471246	chr21	39776434	KCNJ15 (+132090); ERG (+257183)	Body	NM_001136154;NM_001136155;NM_004449;NM_182918	ERG	OpenSea	Quiescent/Low	-0.0390592	0.00768984	3.78766e-07	5.38537e-05	0.211779	----	3.78766e-07	0.000286892	-0.0321739	0.0264105	0.22935	-0.0316146	0.0154378	0.0434545	-0.0773577	0.0196156	0.000133377	-0.0323298	0.010732	0.00269102	0	0	0	0	0
cg09143713	chr20	9141615	PLCB4 (-146831)	5'UTR	NM_000933;NM_182797	PLCB4	OpenSea	Enhancers	-0.0261534	0.00515132	3.83379e-07	6.71526e-06	0.30763	----	3.83379e-07	0.000289898	-0.00769083	0.0169473	0.6521	-0.0286489	0.0101363	0.0057875	-0.0451879	0.0131551	0.000806546	-0.0224086	0.00731439	0.00227613	0	0	0	0	0
cg07959070	chr22	50026188	BRD1 (+192263)	Body	NR_026997	C22orf34	Island	Active TSS	0.062341	0.012282	3.859e-07	0.000114954	0.203289	-+++	3.859e-07	0.000291315	-0.00863077	0.0398225	0.829376	0.0547678	0.0210435	0.0108013	0.0888456	0.0250915	0.000562561	0.0715215	0.0215564	0.000957092	0	0	0	0	0
cg07883124	chr13	113634042	F7 (-126078); MCF2L (+10508)	1stExon;Body	NM_001112732;NM_024979	MCF2L	Island	Active TSS	0.0277569	0.00546902	3.86911e-07	3.86911e-07	0.549264	++++	3.86911e-07	0.00029159	0.0475369	0.0270707	0.0857403	0.0163611	0.0102494	0.113889	0.0338625	0.0131247	0.0110439	0.0305066	0.00772799	8.74745e-05	1	0	0	0	1
cg11511175	chr12	58119979	AGAP2 (+12049); OS9 (+32076)	3'UTR;TSS200	NM_001122772;NM_014770;NR_027032	AGAP2;LOC100130776	Island	Flanking Active TSS	0.0296666	0.0058463	3.88661e-07	0.000289669	0.106614	++++	3.88661e-07	0.00029242	0.0321006	0.0235102	0.17877	0.0381093	0.0111331	0.000929868	0.0581207	0.0157837	0.000343521	0.0175144	0.00806707	0.0302815	0	0	0	0	0
cg18607308	chr16	66969500	FAM96B (-1198); CES2 (+1138)	1stExon;TSS1500	NM_003869;NM_016062;NM_198061;NR_024525	CES2;FAM96B	Island	Flanking Active TSS	0.0370744	0.00730828	3.91723e-07	3.91723e-07	0.55812	++++	3.91723e-07	0.000294233	0.0113255	0.0235719	0.633172	0.0308334	0.0133807	0.0234803	0.0476388	0.0154376	0.00250347	0.0422371	0.0118331	0.000383866	0	0	0	0	0
cg12634306	chr1	40098811	PABPC4 (-56739); HEYL (+6805)	Body	NM_014571	HEYL	OpenSea	Weak Repressed PolyComb	0.0258252	0.00509276	3.95801e-07	8.9856e-06	0.276458	++++	3.95801e-07	0.000296802	0.0362976	0.0184153	0.054751	0.0183527	0.00824196	0.0284327	0.0479779	0.0136846	0.00063402	0.0233056	0.0080202	0.0037857	0	0	0	0	0
cg00994629	chr14	22694547	DAD1 (+363627); OR4E2 (+561251)	NA	NA	NA	OpenSea	Quiescent/Low	-0.0464854	0.00916916	3.98332e-07	3.98332e-07	0.793218	----	3.98332e-07	0.000297709	-0.0664332	0.0340412	0.0570957	-0.0523633	0.018128	0.00483654	-0.0545368	0.0220229	0.0146208	-0.0377617	0.0129896	0.00377134	0	0	0	0	0
cg27566403	chr17	76719612	DNAH17 (-146137); CYTH1 (+58763)	Body	NM_004762;NM_017456	CYTH1	OpenSea	Flanking Active TSS	0.0338258	0.00667259	3.99129e-07	3.99129e-07	0.864522	++++	3.99129e-07	0.00029781	0.0519803	0.0287612	0.077257	0.0352866	0.011807	0.00360283	0.0399054	0.0188143	0.0359121	0.0294181	0.0094269	0.00188359	0	0	0	0	0
cg03568673	chr13	20796216	GJB2 (-32298); GJB6 (+10317)	3'UTR	NM_001110219;NM_001110220;NM_001110221;NM_006783	GJB6	OpenSea	Quiescent/Low	-0.0309399	0.00610493	4.01978e-07	4.01978e-07	0.45276	----	4.01978e-07	0.000299441	-0.013093	0.0240172	0.588284	-0.0242194	0.0125267	0.0562934	-0.054708	0.0177803	0.00257461	-0.0308489	0.00801628	0.000130555	0	0	0	0	0
cg16324121	chr3	9954273	IL17RC (-4508)	Body	NM_153480;NM_153481;NM_153483	IL17RE	N_Shelf	Quiescent/Low	-0.039001	0.00769821	4.05743e-07	0.000149911	0.128427	----	4.05743e-07	0.000301746	-0.0393921	0.0238054	0.104783	-0.0495927	0.0151501	0.00150302	-0.071428	0.0190909	0.00027841	-0.022044	0.0111741	0.0489397	0	0	0	0	0
cg00764217	chr7	116660240	ST7 (+66860); WNT2 (+303102)	Body	NM_018412;NM_021908	ST7	OpenSea	Active TSS	0.0458904	0.00905951	4.0746e-07	4.0746e-07	0.427452	++++	4.0746e-07	0.000302524	0.041709	0.0253784	0.107101	0.0443503	0.0161492	0.00726454	0.0756935	0.020862	0.000415398	0.0334262	0.0149083	0.0252866	0	0	0	0	0
cg13772515	chr2	115409517	DPP10 (-509661); ACTR3 (+761981)	Body	NM_020868	DPP10	OpenSea	Quiescent/Low	-0.0447359	0.00883464	4.11221e-07	4.11221e-07	0.492677	----	4.11221e-07	0.000304814	-0.046967	0.0312231	0.139355	-0.0631469	0.0152363	7.62235e-05	-0.0382526	0.0229954	0.0987398	-0.0323269	0.0133779	0.0159444	0	0	0	0	0
cg15063687	chr1	7359621	VAMP3 (-471707); CAMTA1 (+514238)	Body	NM_015215	CAMTA1	OpenSea	Enhancers	0.0385672	0.00761917	4.15173e-07	0.000511598	0.149241	++++	4.15173e-07	0.000307238	0.042668	0.0231173	0.0713746	0.0591713	0.0123884	6.8042e-06	0.0142049	0.0196608	0.471348	0.0259468	0.0126472	0.0406057	0	0	0	0	0
cg06271850	chr16	89766423	CDK10 (+13348); VPS9D1 (+20970)	Body	NM_152339	SPATA2L	N_Shore	Flanking Active TSS	0.0353138	0.00697796	4.17599e-07	7.43085e-05	0.182649	++++	4.17599e-07	0.000308527	0.0411645	0.0285416	0.156003	0.0446967	0.0143699	0.00249494	0.0540995	0.0137456	0.000137346	0.0187408	0.0104403	0.073106	0	0	0	0	0
cg13186130	chr11	2321889	TSPAN32 (-1353); C11orf21 (+1253)	Body;TSS1500	NM_001142946;NM_139022;NR_024621	C11orf21;TSPAN32	OpenSea	Weak Repressed PolyComb	-0.0378104	0.00747253	4.19424e-07	4.05836e-06	0.32698	----	4.19424e-07	0.000308651	-0.0105068	0.0290053	0.718833	-0.0471383	0.0147947	0.00197573	-0.0604174	0.0183491	0.00129333	-0.0293905	0.0104363	0.00500549	0	0	0	0	0
cg02744249	chr20	57582918	CTSZ (-617)	TSS1500	NM_001336	CTSZ	S_Shore	Weak transcription	-0.0434583	0.00858895	4.19708e-07	6.48997e-05	0.256526	+---	4.19708e-07	0.000308651	9.25842e-06	0.0276637	0.999734	-0.0642601	0.0183044	0.000697569	-0.0334123	0.0206288	0.107839	-0.0461081	0.012026	0.000138189	0	0	0	0	0
cg23925513	chr17	6923526	BCL6B (-2812)	NA	NA	NA	N_Shore	Active TSS	0.0305417	0.00603697	4.21211e-07	4.21211e-07	0.533318	++++	4.21211e-07	0.000308666	0.059056	0.0227896	0.0127678	0.0218828	0.0112539	0.0549289	0.0297779	0.0122135	0.0161812	0.0322448	0.00957226	0.000799748	0	0	0	0	0
cg04279801	chr17	19314319	RNF112 (-187)	TSS200	NM_007148	RNF112	OpenSea	Active TSS	0.0299094	0.00591169	4.2065e-07	4.2065e-07	0.775256	++++	4.2065e-07	0.000308666	0.0135808	0.0211376	0.523742	0.0261946	0.0118519	0.029602	0.0372025	0.0114135	0.0014406	0.0305144	0.00929273	0.00107896	0	0	0	0	0
cg12036735	chr8	20169916	LZTS1 (-8443)	NA	NA	NA	OpenSea	Weak Repressed PolyComb	-0.0410323	0.00811254	4.23934e-07	4.23934e-07	0.533102	----	4.23934e-07	0.000310157	-0.028487	0.0210049	0.181654	-0.0556183	0.0142232	0.000177273	-0.0483931	0.0206434	0.0206559	-0.0302241	0.0133177	0.0235625	0	0	0	0	0
cg07865091	chr1	43814306	CDC20 (-10377); MPL (+10829)	Body	NM_005373	MPL	Island	Flanking Active TSS	0.0531495	0.0105192	4.35822e-07	4.35822e-07	0.526491	++++	4.35822e-07	0.000318199	0.0251353	0.0221671	0.262711	0.067061	0.0186127	0.000512581	0.0561915	0.0246713	0.0244628	0.0579447	0.0201104	0.00408926	0	0	0	0	0
cg06275642	chr2	68546038	PPP3R1 (-66376); PLEK (-46266)	Body	NM_001111101;NM_015463	CNRIP1	N_Shore	Active TSS	0.0492345	0.00974481	4.36339e-07	4.36339e-07	0.999132	++++	4.36339e-07	0.000318199	0.0490233	0.0310463	0.12118	0.0478057	0.0157075	0.0030569	0.0517178	0.0212118	0.0161795	0.0493871	0.0176295	0.005238	0	0	0	0	0
cg02292809	chr6	17101478	STMND1 (-1010)	NA	NA	NA	N_Shore	Weak transcription	-0.0361113	0.0071492	4.39272e-07	5.66172e-05	0.208031	----	4.39272e-07	0.000319821	-0.0170972	0.0204628	0.407739	-0.0327324	0.0129622	0.0132935	-0.0629194	0.015002	5.17224e-05	-0.0282087	0.0121428	0.0204796	0	1	0	0	1
cg03745491	chr19	6476951	DENND1C (+4867); CRB3 (+12658)	Body	NM_024898	DENND1C	Island	Active TSS	0.0298171	0.00590975	4.52554e-07	1.37828e-05	0.276708	++++	4.52554e-07	0.000328959	0.0354993	0.0354953	0.322489	0.0268686	0.0101428	0.00951709	0.0504422	0.0124595	9.01468e-05	0.0205074	0.00925415	0.0270319	0	0	0	0	0
cg20991420	chr2	173061715	ITGA6 (-230801); DLX2 (-94088)	NA	NA	NA	OpenSea	Quiescent/Low	-0.0352351	0.00698493	4.54853e-07	4.54853e-07	0.421419	----	4.54853e-07	0.00032901	-0.0178631	0.021587	0.412229	-0.0558884	0.0148607	0.00029917	-0.0300635	0.0182474	0.101977	-0.0314721	0.0096141	0.0011178	0	0	0	0	0
cg26074430	chr6	33164457	SLC39A7 (-4192); COL11A2 (-4182)	Body	NM_021976	RXRB	N_Shelf	Strong transcription	-0.0251293	0.00498187	4.55544e-07	4.55544e-07	0.411582	----	4.55544e-07	0.00032901	-0.012562	0.0169832	0.463255	-0.0383787	0.0103342	0.000351805	-0.0312908	0.0148929	0.0376609	-0.0204121	0.00660066	0.00206937	0	0	0	0	0
cg06173513	chr14	71954034	SIPA1L1 (-42007); PCNX (+579913)	TSS1500	NR_027046	LOC145474	OpenSea	Enhancers	-0.0397235	0.00787504	4.55347e-07	6.49435e-06	0.307362	----	4.55347e-07	0.00032901	-0.0101918	0.0206166	0.623411	-0.0334398	0.0150929	0.0292136	-0.0431842	0.0152537	0.00541474	-0.0558888	0.0140243	7.49914e-05	0	0	0	0	0
cg21465176	chr17	80358876	HEXDC (-17317); UTS2R (+26724)	Body	NM_024648;NM_175902	C17orf101	N_Shelf	Weak transcription	-0.0399116	0.00791145	4.54022e-07	4.54022e-07	0.563262	----	4.54022e-07	0.00032901	-0.0186852	0.0256331	0.469728	-0.048002	0.0153833	0.00241999	-0.0548041	0.0175472	0.00222698	-0.0327139	0.0119683	0.00643753	0	0	0	0	0
cg15539944	chr12	58129407	AGAP2 (+2621); OS9 (+41504)	Body	NM_001122772;NM_014770	AGAP2	N_Shore	Flanking Bivalent TSS/Enh	0.0388231	0.00769854	4.58471e-07	0.000959465	0.101331	++++	4.58471e-07	0.000330594	0.00220766	0.0264232	0.933777	0.0316811	0.0130913	0.0175077	0.0724582	0.0169858	3.91525e-05	0.0351646	0.0127624	0.00602586	0	0	0	0	0
cg02143404	chr16	85607651	GSE1 (-39170); KIAA0513 (+510834)	NA	NA	NA	OpenSea	Enhancers	0.0338727	0.00671939	4.62995e-07	4.62995e-07	0.972617	++++	4.62995e-07	0.000333323	0.0310062	0.0188742	0.107248	0.0387182	0.0123342	0.00228511	0.033152	0.0154372	0.0337283	0.0314487	0.010801	0.00371734	0	0	0	0	0
cg24290574	chr3	148583152	CPA3 (+110)	1stExon	NM_001870	CPA3	OpenSea	Quiescent/Low	-0.0385735	0.00765974	4.75657e-07	4.75657e-07	0.799173	----	4.75657e-07	0.00034188	-0.0415808	0.0212453	0.0564107	-0.0328027	0.0135002	0.0170701	-0.0514928	0.0157809	0.00142736	-0.0335275	0.0137023	0.0146718	0	0	0	0	0
cg21864868	chr17	46673002	HOXB5 (-1680)	Body;TSS1500	NR_033201;NR_033202;NR_033203;NR_033204;NR_033205	LOC404266	N_Shore	Repressed PolyComb	0.0291785	0.00579447	4.76398e-07	1.7396e-05	0.272966	++++	4.76398e-07	0.00034188	0.00854848	0.0249689	0.733636	0.036274	0.0109101	0.00127652	0.0455642	0.0128314	0.000543303	0.0199814	0.00854221	0.019627	0	0	0	0	0
cg12070987	chr11	67804055	TCIRG1 (-2427)	Body	NM_002496	NDUFS8	N_Shelf	Genic enhancers	-0.0377438	0.00749773	4.80288e-07	4.80288e-07	0.779926	----	4.80288e-07	0.000344124	-0.0200085	0.0343759	0.563374	-0.0497855	0.0146391	0.000999399	-0.0333069	0.0155987	0.0347092	-0.0349337	0.011066	0.00166775	0	0	0	0	0
cg18581669	chr8	619965	DLGAP2 (-829566); TDRP (-124185)	Body	NM_207332	ERICH1	S_Shore	Weak transcription	-0.0429494	0.00853415	4.83755e-07	4.83755e-07	0.923679	----	4.83755e-07	0.000346058	-0.0403174	0.0226897	0.0821975	-0.0388572	0.0167184	0.0223398	-0.0564756	0.0216334	0.0101533	-0.041443	0.0128317	0.00130082	0	0	0	0	0
cg22987448	chr19	8591364	ZNF414 (-12321); MYO1F (+51096)	Body	NM_012335	MYO1F	Island	Active TSS	0.0548113	0.0108936	4.86671e-07	4.86671e-07	0.925796	++++	4.86671e-07	0.000347592	0.037942	0.0372799	0.314115	0.0640865	0.0201753	0.00203592	0.0566826	0.0262185	0.0325441	0.0512885	0.0162315	0.00165118	0	0	0	0	0
cg24731441	chr22	46481822	WNT7B (-108814); PPARA (-64676)	TSS200	NR_027033	LOC400931	Island	Flanking Active TSS	0.0258146	0.00513269	4.9191e-07	0.000511014	0.109702	++++	4.9191e-07	0.000350777	0.0511944	0.0230009	0.0309713	0.0436325	0.0104384	6.6898e-05	0.0256104	0.0166423	0.126383	0.0167612	0.00655402	0.0107694	0	0	0	0	0
cg06192549	chr3	183894778	ABCF3 (-9032); AP2M1 (+2136)	5'UTR	NM_001025205;NM_004068	AP2M1	S_Shore	Active TSS	0.0300956	0.00598665	4.97884e-07	4.97884e-07	0.717605	++++	4.97884e-07	0.000353918	0.00160362	0.0273942	0.953573	0.0350912	0.0112494	0.00242747	0.0269829	0.0136248	0.0498701	0.0312447	0.00867753	0.000341363	0	0	0	0	0
cg00816609	chr3	13679471	FBLN2 (+88841); WNT7A (+242146)	3'UTR	NM_001004019;NM_001165035;NM_001998	FBLN2	S_Shore	Quiescent/Low	-0.0355131	0.0070664	5.01789e-07	5.01789e-07	0.437576	----	5.01789e-07	0.000356132	-0.0416207	0.0230187	0.0771277	-0.0420087	0.0132445	0.00206569	-0.0535211	0.0172378	0.0023592	-0.0234817	0.0104984	0.0256415	0	0	0	0	0
cg19391697	chr2	239008943	FAM132B (-58705); SCLY (+39414)	TSS200	NM_194312	ESPNL	N_Shore	Weak transcription	-0.0456931	0.00909289	5.03052e-07	0.000427531	0.130756	----	5.03052e-07	0.000356467	-0.00743777	0.0245441	0.763228	-0.0474104	0.0188085	0.0134543	-0.080984	0.0202118	0.000105449	-0.0403175	0.013921	0.00390315	0	0	0	0	0
cg24324628	chr6	138866882	ECT2L (-250180); HEBP2 (+141527)	Body	NM_020464	NHSL1	OpenSea	Flanking Active TSS	0.0227165	0.00452207	5.07425e-07	9.20478e-05	0.151758	++++	5.07425e-07	0.000359001	0.0460789	0.0176651	0.0122261	0.0329928	0.0101908	0.00168304	0.0300666	0.0107489	0.00597792	0.0140553	0.00603977	0.0202617	0	0	0	0	0
cg22787468	chr17	27309113	PHF12 (-30325); SEZ6 (+24202)	Body	NM_001098635;NM_178860	SEZ6	N_Shelf	Weak transcription	-0.0354552	0.00706019	5.11769e-07	5.11769e-07	0.697924	----	5.11769e-07	0.000361507	-0.0237194	0.0179086	0.19189	-0.0494478	0.0148821	0.00128544	-0.0297862	0.0167564	0.0779212	-0.0347339	0.0106197	0.00112884	0	0	0	0	0
cg09737078	chr16	4366839	GLIS2 (+2078); PAM16 (+34533)	NA	NA	NA	Island	Flanking Active TSS	0.0317189	0.00632143	5.23011e-07	5.23011e-07	0.831743	++++	5.23011e-07	0.00036887	0.0223847	0.0299653	0.458854	0.0386938	0.0116594	0.00130173	0.0224992	0.0142724	0.117478	0.0320921	0.00926649	0.00056835	0	0	0	0	0
cg00539174	chr20	57583434	CTSZ (-1133)	TSS1500	NM_001336	CTSZ	S_Shore	Weak transcription	-0.0458623	0.00914222	5.26105e-07	0.000272775	0.12981	----	5.26105e-07	0.000370473	-0.0233975	0.0240577	0.335861	-0.0844321	0.0204154	7.87221e-05	-0.0562209	0.0218905	0.0114064	-0.0327606	0.0131869	0.0132276	0	0	0	0	0
cg03663556	chr7	50900556	GRB10 (-100507); COBL (+483939)	NA	NA	NA	OpenSea	Quiescent/Low	-0.0439249	0.00875878	5.30449e-07	0.000635953	0.0929887	----	5.30449e-07	0.000372948	-0.0331601	0.0234915	0.164803	-0.0837372	0.0182362	1.40536e-05	-0.0401913	0.0211897	0.0601886	-0.028581	0.012922	0.0273231	0	0	0	0	0
cg21207436	chr14	74815316	VRTN (+201)	1stExon;5'UTR	NM_018228	C14orf115	OpenSea	Weak Repressed PolyComb	0.032289	0.00644139	5.36584e-07	0.0121124	0.0575591	++-+	5.36584e-07	0.000375504	0.0141593	0.0194635	0.47062	0.0455643	0.0130564	0.000747254	-0.00318443	0.016348	0.845876	0.0409543	0.00918484	9.68781e-06	1	0	0	0	1
cg19771173	chr1	204296545	GOLT1A (-113326); PLEKHA6 (+32498)	5'UTR	NM_014935	PLEKHA6	OpenSea	Enhancers	-0.014252	0.00284412	5.4142e-07	5.4142e-07	0.48586	----	5.4142e-07	0.000378136	-0.00381516	0.0122508	0.756887	-0.0108514	0.00736854	0.144293	-0.0248579	0.00865333	0.00478996	-0.0141408	0.00342617	4.14294e-05	0	0	0	0	0
cg18037834	chr12	53445199	IGFBP6 (-46029); TENC1 (+2467)	5'UTR;Body	NM_015319;NM_170754;NM_198316	TENC1	N_Shelf	Flanking Active TSS	0.0313408	0.00625464	5.42023e-07	5.42023e-07	0.852086	++++	5.42023e-07	0.000378136	0.0234367	0.0304389	0.44526	0.0382887	0.0113969	0.00114189	0.0339967	0.0135489	0.0133908	0.0260986	0.00939209	0.00561221	0	0	0	0	0
cg15601264	chr17	54864697	C17orf67 (+46559); NOG (+193638)	NA	NA	NA	OpenSea	Quiescent/Low	-0.0364577	0.0072764	5.43166e-07	3.76481e-05	0.251084	----	5.43166e-07	0.000378348	-0.00790283	0.0235436	0.738647	-0.0544235	0.0154964	0.000694405	-0.0519092	0.0178147	0.00423648	-0.029088	0.0101181	0.00417309	0	0	0	0	0
cg19216624	chr7	127749463	LEP (-131873); LRRC4 (-78341)	NA	NA	NA	S_Shore	Weak transcription	-0.032056	0.00639866	5.44888e-07	9.73908e-05	0.249201	+---	5.44888e-07	0.000378962	0.00594341	0.023241	0.7993	-0.0367639	0.0139601	0.00993061	-0.0513401	0.0169314	0.00295648	-0.0305455	0.00846564	0.000331796	0	0	0	0	0
cg12926693	chr6	36665611	RAB44 (-22528); CDKN1A (+19125)	NA	NA	NA	OpenSea	Quiescent/Low	-0.0280542	0.00560197	5.50219e-07	5.50219e-07	0.604861	----	5.50219e-07	0.00038208	-0.0205083	0.0230695	0.37864	-0.0411242	0.011591	0.000616285	-0.0287957	0.0128682	0.027023	-0.0227476	0.00778402	0.00359341	0	0	0	0	0
cg15164194	chr10	49892930	ARHGAP22 (-79934); WDFY4 (-24820)	TSS1500	NM_020945	WDFY4	OpenSea	Quiescent/Low	-0.0281105	0.00561454	5.53587e-07	0.00185554	0.0724944	----	5.53587e-07	0.000383828	-0.006224	0.0243315	0.799245	-0.0437298	0.0101924	4.43914e-05	-0.0457417	0.0147421	0.00237459	-0.015805	0.00795396	0.0473312	0	0	0	0	0
cg16536918	chr20	3065403	AVP (-34)	TSS200	NM_000490	AVP	S_Shore	Weak Repressed PolyComb	-0.0455612	0.00910891	5.67891e-07	5.67891e-07	0.443698	----	5.67891e-07	0.00039314	-0.0510858	0.0303795	0.0994275	-0.0368442	0.0168075	0.030922	-0.0702935	0.0182736	0.00019044	-0.0344667	0.0150175	0.0220412	0	0	0	0	0
cg03801286	chr21	35884508	KCNE1 (-896)	TSS1500	NM_000219	KCNE1	OpenSea	Quiescent/Low	-0.0416138	0.00832118	5.70487e-07	5.70487e-07	0.639866	----	5.70487e-07	0.000394159	-0.0155607	0.0245031	0.528542	-0.0421314	0.0153299	0.00722314	-0.0567739	0.0204164	0.0062691	-0.042401	0.0127804	0.000957782	0	0	0	0	0
cg25708790	chr12	132549361	DDX51 (+79518); EP400 (+114854)	Body	NM_015409	EP400	OpenSea	Strong transcription	0.0388155	0.00776694	5.80714e-07	5.80714e-07	0.828985	++++	5.80714e-07	0.000400173	0.0238182	0.0272215	0.386132	0.0405117	0.013335	0.0031078	0.0510641	0.0181126	0.00560523	0.0347523	0.0123509	0.00504312	0	0	0	0	0
cg15329187	chr10	6278373	PFKFB3 (+33480); PRKCQ (+343889)	NA	NA	NA	OpenSea	Weak transcription	0.0167552	0.00335307	5.82374e-07	5.82374e-07	0.850645	++++	5.82374e-07	0.000400704	0.0190892	0.014509	0.194801	0.0211601	0.00704994	0.00346755	0.0118458	0.0081171	0.146995	0.0162398	0.00452234	0.000353975	0	0	0	0	0
cg18856478	chr1	43814358	CDC20 (-10325); MPL (+10881)	Body	NM_005373	MPL	Island	Flanking Active TSS	0.0347602	0.00696086	5.92421e-07	5.92421e-07	0.840809	++++	5.92421e-07	0.000406707	0.0355059	0.0149972	0.0221704	0.0364448	0.0113549	0.00183661	0.0189665	0.0190941	0.32249	0.0394918	0.0132529	0.00299023	0	0	0	0	0
cg21073930	chr19	12984170	DNASE2 (+8111); MAST1 (+34823)	Body	NM_014975	MAST1	Island	Strong transcription	0.0306651	0.00614099	5.92903e-07	5.92903e-07	0.896543	++++	5.92903e-07	0.000406707	0.0330929	0.027901	0.24168	0.0339207	0.0104148	0.00158304	0.0211018	0.0139423	0.132697	0.0321431	0.00959206	0.000851282	0	0	0	0	0
cg13829419	chr6	143167279	HIVEP2 (+99058); GPR126 (+544214)	5'UTR	NM_006734	HIVEP2	OpenSea	Flanking Active TSS	0.0277785	0.00556756	6.05843e-07	6.05843e-07	0.591464	++++	6.05843e-07	0.000414952	0.0231909	0.0163755	0.163454	0.0239879	0.0095991	0.0142493	0.0472226	0.015246	0.00241526	0.0258793	0.00864632	0.00286528	0	0	0	0	0
cg24889694	chr8	101522535	RNF19A (-207049); ANKRD46 (+49434)	NA	NA	NA	OpenSea	Flanking Active TSS	0.0422101	0.00846512	6.15298e-07	0.000595338	0.136727	++++	6.15298e-07	0.000420788	0.0125541	0.0281817	0.658069	0.0557996	0.0134865	7.8226e-05	0.0680502	0.0209386	0.00148584	0.0226231	0.0142607	0.113132	0	0	0	0	0
cg20558230	chr5	484149	SLC9A3 (+40297); EXOC3 (+40877)	Body	NM_004174	SLC9A3	S_Shore	Weak Repressed PolyComb	-0.0283137	0.00568047	6.21572e-07	2.88725e-05	0.27155	----	6.21572e-07	0.000424435	-0.0230521	0.0226057	0.313183	-0.0442663	0.0102422	3.94415e-05	-0.0150662	0.0118822	0.207187	-0.0244529	0.0089736	0.00660163	0	0	0	0	0
cg10290679	chr11	128457400	ETS1 (+36)	1stExon;5'UTR	NM_001143820	ETS1	OpenSea	Weak Repressed PolyComb	0.0227211	0.00455981	6.26365e-07	5.28018e-05	0.220117	++++	6.26365e-07	0.000427061	0.0391262	0.0180702	0.0355917	0.0158371	0.00963879	0.103821	0.0393943	0.0106077	0.000308288	0.0178233	0.00627669	0.00465666	0	0	0	0	0
cg26687072	chr17	46608345	HOXB1 (+13)	TSS200	NM_002144	HOXB1	Island	Repressed PolyComb	0.0212353	0.00426263	6.30205e-07	0.00029523	0.164428	++++	6.30205e-07	0.00042903	0.00270551	0.021643	0.901064	0.0284408	0.00899061	0.00212012	0.0382831	0.0107573	0.000528837	0.0150603	0.00560001	0.0073413	0	0	0	0	0
cg14113970	chr5	110789928	STARD4 (+58279); CAMK4 (+230145)	Body	NM_001744	CAMK4	OpenSea	Quiescent/Low	0.0406183	0.00815477	6.3281e-07	0.000108013	0.193884	+++.	6.3281e-07	0.000429506	0.0632969	0.0151398	0.000128777	0.0338819	0.012128	0.00635321	0.0269079	0.0160621	0.0964079	NA	NA	NA	0	0	0	0	0
cg04126866	chr10	85932763	C10orf99 (-730)	TSS1500	NM_207373	C10orf99	OpenSea	Quiescent/Low	-0.0388036	0.00779043	6.3277e-07	6.3277e-07	0.398903	----	6.3277e-07	0.000429506	-0.0442539	0.0285462	0.127933	-0.0179164	0.0145525	0.221435	-0.0520499	0.0217831	0.0183793	-0.0464073	0.0108977	2.35906e-05	1	0	0	0	1
cg00562553	chr7	27169740	HOXA4 (+677)	1stExon	NM_002141	HOXA4	Island	Repressed PolyComb	0.0324026	0.0065093	6.42805e-07	0.000748348	0.106462	++++	6.42805e-07	0.000434979	0.0749672	0.0249481	0.00429007	0.0111713	0.0125202	0.374602	0.0343854	0.014907	0.0227746	0.0376328	0.00948522	8.06148e-05	0	0	0	0	0
cg24620905	chr1	149908781	MTMR11 (+9)	1stExon;5'UTR;TSS1500	NM_001145862;NM_181873	MTMR11	OpenSea	Flanking Active TSS	0.0408187	0.0082053	6.53574e-07	6.53574e-07	0.565178	++++	6.53574e-07	0.000441604	0.0097234	0.0270491	0.720887	0.050665	0.0124102	9.55773e-05	0.0402688	0.0221246	0.0711571	0.0367162	0.014213	0.0100017	0	0	0	0	0
cg15013527	chr11	316339	IFITM1 (+2487); IFITM3 (+4710)	NA	NA	NA	Island	Bivalent/Poised TSS	0.0527681	0.0106091	6.56292e-07	6.56292e-07	0.475022	++++	6.56292e-07	0.000442776	0.0435372	0.0398483	0.28027	0.0391575	0.016732	0.0214552	0.0860092	0.0248737	0.000746714	0.0529971	0.0180577	0.00345319	0	0	0	0	0
cg13106389	chr1	25257626	RUNX3 (+33874); CLIC4 (+185779)	Body;TSS1500	NM_001031680;NM_004350	RUNX3	Island	Repressed PolyComb	0.0267091	0.00537062	6.5865e-07	6.5865e-07	0.433858	-+++	6.5865e-07	0.000443703	-0.00638338	0.0283003	0.822544	0.0381234	0.0104194	0.000424282	0.0245219	0.0118822	0.0411272	0.0238872	0.00764113	0.0018493	0	0	0	0	0
cg11871991	chr15	83240213	RPS17L (-30899); CPEB1 (+76514)	1stExon;Body	NM_001079533;NM_001079534;NM_001079535;NM_030594	CPEB1	OpenSea	Active TSS	0.0463014	0.00931979	6.76202e-07	0.000248083	0.140065	++++	6.76202e-07	0.000454413	0.0286847	0.0271762	0.296704	0.0408316	0.0162051	0.0134904	0.0906422	0.0214052	4.42116e-05	0.0338043	0.0154887	0.0294245	0	0	0	0	0
cg06245338	chr17	74410839	SPHK1 (+30109); UBE2O (+38448)	Body	NM_022066	UBE2O	OpenSea	Enhancers	-0.0256528	0.00516363	6.76566e-07	3.59857e-05	0.2901	+---	6.76566e-07	0.000454413	0.0150067	0.0254502	0.558311	-0.019761	0.00907166	0.0319667	-0.0325446	0.012184	0.00857501	-0.0308036	0.00765314	6.36227e-05	0	0	0	0	0
cg11601000	chr22	42348013	CENPM (-4846)	TSS200	NR_024355	LOC339674	OpenSea	Active TSS	0.0368954	0.00742855	6.81017e-07	6.81017e-07	0.508598	++++	6.81017e-07	0.000456723	0.0173085	0.0254799	0.500351	0.0354575	0.0128374	0.00694912	0.0583359	0.017181	0.00092116	0.0321603	0.0118466	0.00680732	0	0	0	0	0
cg02522196	chr12	44226393	TMEM117 (-3507)	NA	NA	NA	N_Shelf	Quiescent/Low	-0.0455079	0.00916808	6.91508e-07	1.7582e-06	0.361931	----	6.91508e-07	0.000463069	-0.0241269	0.0212888	0.262954	-0.0668739	0.0161358	7.62432e-05	-0.0345945	0.0166706	0.040037	-0.0474553	0.0210744	0.0246643	0	0	0	0	0
cg25550753	chr2	47205281	TTC7A (+36969); CALM2 (+198458)	Body	NM_020458	TTC7A	OpenSea	Strong transcription	-0.0245078	0.0049387	6.96322e-07	6.96322e-07	0.592607	----	6.96322e-07	0.000465153	-0.0169134	0.0278667	0.546874	-0.0340137	0.0118892	0.00524023	-0.0335562	0.0117441	0.00501265	-0.0196598	0.00627622	0.00181076	0	0	0	0	0
cg21641458	chr7	27185136	HOXA5 (-1850)	3'UTR	NM_024014	HOXA6	Island	Repressed PolyComb	0.0237354	0.00478316	6.96684e-07	1.56006e-05	0.284572	++++	6.96684e-07	0.000465153	0.0197226	0.0227914	0.391336	0.0336585	0.00867461	0.000197281	0.0308641	0.0101994	0.00301775	0.0135313	0.00727746	0.0634262	0	0	0	0	0
cg05915981	chr6	131571669	ARG1 (-322695); AKAP7 (+114864)	1stExon;5'UTR;Body	NM_004842;NM_016377;NM_138633	AKAP7	OpenSea	Active TSS	-0.0273358	0.00550921	6.98316e-07	6.98316e-07	0.599296	----	6.98316e-07	0.000465314	-0.0145201	0.026575	0.587444	-0.0382473	0.0103172	0.00035987	-0.0292477	0.0144588	0.0452412	-0.0219473	0.00759114	0.00396484	0	0	0	0	0
cg17219660	chr1	202091880	GPR37L1 (-105)	TSS200	NM_004767	GPR37L1	OpenSea	Enhancers	0.02785	0.00561418	7.02561e-07	7.02561e-07	0.513328	++++	7.02561e-07	0.000467001	0.037395	0.0151415	0.0172938	0.0240453	0.0101671	0.0201533	0.0431324	0.0139369	0.00243446	0.0211923	0.00892901	0.0179109	0	0	0	0	0
cg15254671	chr19	8591513	ZNF414 (-12470); MYO1F (+50947)	Body	NM_012335	MYO1F	Island	Active TSS	0.0362437	0.00730817	7.07335e-07	7.07335e-07	0.575019	++++	7.07335e-07	0.000469482	0.0214898	0.0258449	0.409991	0.0412848	0.0112516	0.000409628	0.0512435	0.0175318	0.0041231	0.0252896	0.0128313	0.0491505	0	0	0	0	0
cg21543918	chr6	138893159	ECT2L (-223903); HEBP2 (+167804)	1stExon;5'UTR	NM_020464	NHSL1	OpenSea	Active TSS	0.0377173	0.00760709	7.11557e-07	7.11557e-07	0.987047	++++	7.11557e-07	0.000471589	0.0433132	0.020879	0.0436565	0.0392676	0.0138835	0.00575439	0.0344191	0.0163372	0.03715	0.0363093	0.0128543	0.00487623	0	0	0	0	0
cg05313153	chr8	119122430	EXT1 (+1661); MED30 (+589479)	1stExon	NM_000127	EXT1	N_Shore	Flanking Active TSS	0.0302503	0.00610359	7.1904e-07	7.1904e-07	0.472853	++++	7.1904e-07	0.000475151	0.0564611	0.0249149	0.0281908	0.0217157	0.00879588	0.015422	0.0322364	0.0149404	0.0328814	0.037813	0.0113035	0.00086887	0	0	0	0	0
cg15286094	chr7	116660213	ST7 (+66833); WNT2 (+303129)	Body	NM_018412;NM_021908	ST7	OpenSea	Active TSS	0.0385705	0.0077836	7.2199e-07	7.2199e-07	0.670749	++++	7.2199e-07	0.000476402	0.0150423	0.0282082	0.59642	0.0471716	0.0147658	0.00192428	0.0490734	0.018761	0.0100096	0.0334922	0.0113072	0.00316658	0	0	0	0	0
cg10113526	chr8	142163737	DENND3 (+25018); SLC45A4 (+74935)	Body	NM_014957	DENND3	OpenSea	Weak transcription	0.0244146	0.00492923	7.30634e-07	7.30634e-07	0.517315	++++	7.30634e-07	0.000480851	0.0405977	0.0147278	0.00834722	0.0301677	0.00968362	0.00245781	0.0188948	0.0131314	0.152699	0.0192388	0.0070564	0.00657308	0	0	0	0	0
cg23471067	chr10	133793477	BNIP3 (+1957); PPP2R2D (+45523)	Body	NM_004052	BNIP3	Island	Active TSS	0.0509003	0.0102767	7.30866e-07	0.00101994	0.0615967	++++	7.30866e-07	0.000480851	0.0432345	0.0328057	0.194065	0.034601	0.0147105	0.0208229	0.117101	0.0269464	2.86054e-05	0.0474654	0.0198369	0.017001	0	0	0	0	0
cg25415932	chr3	9791051	OGG1 (-576)	TSS1500	NM_002542;NM_016819;NM_016820;NM_016821;NM_016826;NM_016827;NM_016828;NM_016829	OGG1	N_Shore	Flanking Active TSS	0.0386049	0.00779663	7.36494e-07	7.36494e-07	0.906824	++++	7.36494e-07	0.000483848	0.0412572	0.0215182	0.0614203	0.0421622	0.0135847	0.0025472	0.0471693	0.0208952	0.0257313	0.0318258	0.012326	0.0100379	0	0	0	0	0
cg14814062	chr19	54927903	LENG8 (-32161); TTYH1 (+1204)	Body	NM_001005367;NM_020659	TTYH1	Island	Active TSS	0.0408447	0.00825774	7.56633e-07	7.56633e-07	0.882971	++++	7.56633e-07	0.000495633	0.0315993	0.0362325	0.387669	0.0331391	0.0147043	0.0266168	0.0404352	0.0176961	0.024013	0.048074	0.0128197	0.000192423	0	0	0	0	0
cg26149485	chr19	2428350	TIMM13 (-459)	3'UTR;TSS1500	NM_012458;NM_032737	LMNB2;TIMM13	Island	Flanking Active TSS	0.0445269	0.00900389	7.6027e-07	1.22742e-05	0.317165	-+++	7.6027e-07	0.000497292	-0.00983515	0.0307864	0.750821	0.0454178	0.0163014	0.00649129	0.0494378	0.0201498	0.0155363	0.0528192	0.0140666	0.000188759	0	0	0	0	0
cg01215742	chr16	1069551	SSTR5 (-59229); SOX8 (+37744)	NA	NA	NA	Island	Active TSS	0.0421816	0.00853039	7.61971e-07	0.000129846	0.220486	++++	7.61971e-07	0.000497683	0.0118671	0.025477	0.643558	0.0624796	0.0143258	3.40011e-05	0.0513915	0.0238845	0.0333621	0.0299251	0.0133916	0.0257779	0	0	0	0	0
cg06996273	chr1	3620729	SMIM1 (-68622); TP73 (+51646)	Body	NM_001126240;NM_001126241;NM_001126242;NM_005427	TP73	N_Shelf	Quiescent/Low	-0.0391231	0.00791704	7.74744e-07	1.88773e-05	0.280107	----	7.74744e-07	0.000505293	-0.0353182	0.0203409	0.0892032	-0.0551539	0.0131389	6.26538e-05	-0.0446844	0.0178803	0.013759	-0.0172324	0.0147176	0.242074	0	0	0	0	0
cg20465954	chr12	53496921	SOAT2 (-380)	TSS1500	NM_003578	SOAT2	OpenSea	Quiescent/Low	-0.037851	0.00766144	7.79416e-07	0.000779486	0.114811	----	7.79416e-07	0.000507606	-0.0339301	0.0224027	0.136727	-0.0651494	0.013821	8.71569e-06	-0.0310182	0.0209687	0.141607	-0.0219832	0.0115205	0.0568038	0	0	0	0	0
cg04347264	chr10	135051313	VENTX (+406)	TSS200	NM_014468	VENTX	Island	Repressed PolyComb	0.0299596	0.00606673	7.87848e-07	7.87848e-07	0.700495	++++	7.87848e-07	0.000511618	0.0124297	0.0248478	0.619295	0.0379322	0.0119918	0.00212155	0.0201685	0.0145205	0.167331	0.0313593	0.00849606	0.00024187	0	0	0	0	0
cg05584759	chr12	57869421	ARHGAP9 (+4211); GLI1 (+15501)	Body	NM_001080156;NM_001080157;NM_032496	ARHGAP9	Island	Bivalent/Poised TSS	0.0333841	0.00676	7.8738e-07	7.8738e-07	0.708212	++++	7.8738e-07	0.000511618	0.0304079	0.0352247	0.392476	0.0452328	0.0122204	0.000366996	0.0256914	0.0159529	0.109842	0.0289142	0.00978163	0.00322855	0	0	0	0	0
cg21144928	chr1	88928678	PKN2 (-221226)	NA	NA	NA	Island	Active TSS	0.0406505	0.00823505	7.96264e-07	0.00176203	0.0572322	++++	7.96264e-07	0.00051634	0.0181991	0.0197894	0.362559	0.0459843	0.0138286	0.00127447	0.08343	0.0198319	4.92317e-05	0.0227038	0.0150407	0.131655	0	0	0	0	0
cg25921813	chr3	194797138	LSG1 (-403933); XXYLT1 (+194757)	Body	NM_152531	C3orf21	OpenSea	Weak transcription	-0.0633533	0.012836	7.99118e-07	7.99118e-07	0.885614	----	7.99118e-07	0.000517446	-0.0503408	0.0341093	0.146792	-0.0555675	0.0253873	0.0311716	-0.0826692	0.0303408	0.00736677	-0.0642405	0.0197183	0.00118016	0	0	0	0	0
cg17952939	chr1	9154250	SLC2A5 (-24476); GPR157 (+34978)	NA	NA	NA	OpenSea	Quiescent/Low	-0.0305812	0.0061981	8.05758e-07	1.15793e-05	0.30746	----	8.05758e-07	0.000520251	-0.0129982	0.0259113	0.618312	-0.0499929	0.0123477	0.000108034	-0.0283459	0.0128904	0.0297341	-0.023253	0.00914239	0.0112052	0	0	0	0	0
cg19875532	chr10	135052004	VENTX (+1097); ADAM8 (+38367)	Body	NM_014468	VENTX	Island	Repressed PolyComb	0.027849	0.00564416	8.05085e-07	8.05085e-07	0.681517	++++	8.05085e-07	0.000520251	0.0477059	0.0200024	0.0212558	0.0261558	0.0104626	0.0142134	0.0339501	0.0138702	0.0157884	0.023324	0.00828797	0.00503615	0	0	0	0	0
cg15123573	chr5	176827082	PFN3 (+554)	NA	NA	NA	Island	Repressed PolyComb	0.0244581	0.00495779	8.08665e-07	8.08665e-07	0.841388	++++	8.08665e-07	0.000521381	0.0107309	0.0190211	0.575389	0.0224444	0.0104268	0.0339985	0.0308708	0.0124484	0.014495	0.0251354	0.00670119	0.000191775	0	0	0	0	0
cg24788483	chr10	114911652	HABP2 (-401132); TCF7L2 (+201644)	Body	NM_001146274;NM_001146283;NM_001146284;NM_001146285;NM_001146286;NM_030756	TCF7L2	OpenSea	Genic enhancers	-0.030961	0.00627815	8.15819e-07	8.15819e-07	0.816471	----	8.15819e-07	0.000525242	-0.027864	0.0216461	0.204445	-0.0401169	0.0118001	0.00100315	-0.0235771	0.0142794	0.101242	-0.0289043	0.00946997	0.00236332	0	0	0	0	0
cg05460329	chr22	19512903	CLDN5 (+2164); CDC45 (+45490)	TSS200	NM_001130861;NM_003277	CLDN5	S_Shore	Repressed PolyComb	0.0328781	0.00666738	8.17276e-07	8.17276e-07	0.851127	++++	8.17276e-07	0.000525429	0.021667	0.021055	0.308829	0.0316456	0.0141119	0.0273595	0.0273823	0.0140255	0.0531535	0.038741	0.00993343	0.000106058	0	0	0	0	0
cg13356540	chr1	7449057	VAMP3 (-382271); CAMTA1 (+603674)	Body	NM_015215	CAMTA1	OpenSea	Flanking Active TSS	0.0259046	0.00525421	8.21194e-07	0.000273336	0.146957	++++	8.21194e-07	0.000527196	0.0353276	0.0175156	0.0495618	0.0377457	0.00884096	4.80178e-05	0.0341482	0.0152346	0.0267876	0.0121777	0.00794023	0.125593	0	0	0	0	0
cg22639325	chr8	144672161	NAPRT1 (-11379); EEF1D (+7683)	5'UTR;Body	NM_001130053;NM_001130054;NM_001130055;NM_001130056;NM_001130057;NM_001960;NM_032378	EEF1D	N_Shelf	Strong transcription	0.0419765	0.00851817	8.31289e-07	1.71981e-05	0.270336	++++	8.31289e-07	0.000532918	0.0237163	0.0223633	0.294453	0.0282065	0.0133197	0.0369321	0.0573152	0.0180291	0.00186618	0.0637849	0.01805	0.000438386	0	0	0	0	0
cg22337438	chr19	54327437	NLRP12 (+159)	1stExon;5'UTR	NM_144687	NLRP12	OpenSea	Quiescent/Low	-0.0377872	0.00767027	8.37394e-07	8.37394e-07	0.904901	----	8.37394e-07	0.000536069	-0.0347769	0.0302589	0.256368	-0.0434846	0.0153075	0.00555353	-0.027769	0.0162816	0.0905976	-0.0399187	0.0112758	0.000428053	0	0	0	0	0
cg15751131	chr7	140090416	JHDM1D (-213582); SLC37A3 (+7932)	5'UTR	NM_032295;NM_207113	SLC37A3	OpenSea	Quiescent/Low	-0.0354425	0.00720386	8.65756e-07	1.97761e-06	0.368194	----	8.65756e-07	0.000553439	-0.0121895	0.0282718	0.66837	-0.0495774	0.0157404	0.00221166	-0.0504911	0.0158505	0.00182841	-0.0266585	0.00999904	0.00786236	0	1	0	0	1
cg20218614	chr8	124194935	ZHX1 (+91799); TBC1D31 (+110016)	1stExon;5'UTR	NM_032899;NM_207006	FAM83A	OpenSea	Quiescent/Low	-0.0441506	0.00897533	8.69403e-07	1.20204e-06	0.380931	----	8.69403e-07	0.000554984	-0.0236821	0.0252935	0.354013	-0.0578674	0.01841	0.00225592	-0.06572	0.0200884	0.00138549	-0.0327292	0.0135806	0.0162265	0	0	0	0	0
cg04798016	chr11	65375067	KCNK7 (-11601); MAP3K11 (+6645)	Body	NM_002419	MAP3K11	Island	Flanking Active TSS	0.0376588	0.0076573	8.74201e-07	8.74201e-07	0.79059	++++	8.74201e-07	0.000557257	0.00974937	0.0352578	0.78339	0.0414026	0.0124526	0.00127651	0.045753	0.0176394	0.0106347	0.0334532	0.0123206	0.00679701	0	0	0	0	0
cg06294803	chr3	184033282	EIF4G1 (+87)	1stExon;5'UTR	NM_182917;NM_198241;NM_198242;NM_198244	EIF4G1	S_Shore	Flanking Active TSS	0.0278368	0.00566048	8.75492e-07	0.000439894	0.110034	++++	8.75492e-07	0.000557292	0.0458275	0.0144683	0.00273089	0.0121006	0.00869436	0.167382	0.0323212	0.0190681	0.092577	0.0383494	0.00978064	9.74658e-05	0	0	0	0	0
cg12860635	chr6	30095140	TRIM31 (-14258); TRIM40 (-9646)	NA	NA	NA	N_Shore	Bivalent Enhancer	0.0262523	0.00533963	8.81027e-07	0.00154139	0.0848955	++++	8.81027e-07	0.000560024	0.0877016	0.0250283	0.00103268	0.0170349	0.0126149	0.180244	0.0241769	0.0126908	0.0590866	0.0249519	0.00690328	0.000323947	0	0	0	0	0
cg25526061	chr10	135088451	ADAM8 (+1920); VENTX (+37544)	Body	NM_001109;NM_001164489;NM_001164490	ADAM8	N_Shore	Weak Repressed PolyComb	-0.031663	0.00644252	8.89227e-07	8.89227e-07	0.537291	----	8.89227e-07	0.000563729	-0.0246228	0.0252374	0.334343	-0.039153	0.0112446	0.000766831	-0.0435072	0.0149005	0.00416103	-0.0216204	0.00994544	0.0300685	0	0	0	0	0
cg10976218	chr13	114880761	GAS6 (-313722); RASA3 (+17324)	Body	NM_007368	RASA3	S_Shore	Weak transcription	-0.0238927	0.00486151	8.89358e-07	2.09217e-06	0.372024	----	8.89358e-07	0.000563729	-0.00596673	0.0225614	0.792602	-0.0362262	0.00946729	0.000238153	-0.0143104	0.0108482	0.189552	-0.0228795	0.00695173	0.00105101	0	0	0	0	0
cg12720971	chr19	695642	PRSS57 (-183)	TSS200	NM_214710	PRSSL1	OpenSea	Repressed PolyComb	-0.0405915	0.00826136	8.95003e-07	8.95003e-07	0.405255	---.	8.95003e-07	0.000566511	-0.0236139	0.0174049	0.181485	-0.0408463	0.0112259	0.000454535	-0.0564078	0.0171104	0.00127637	NA	NA	NA	0	0	0	0	0
cg00215182	chr1	22979495	C1QB (-186)	TSS200	NM_000491	C1QB	OpenSea	Quiescent/Low	-0.0377875	0.00769799	9.1658e-07	2.68246e-05	0.301528	+---	9.1658e-07	0.000579355	0.0108377	0.0305104	0.724053	-0.0526925	0.0162766	0.00168408	-0.0457029	0.0182455	0.0135463	-0.0347061	0.0105279	0.00103137	0	0	0	0	0
cg14855124	chr1	9180023	SLC2A5 (-50249); GPR157 (+9205)	Body	NM_024980	GPR157	OpenSea	Quiescent/Low	-0.0368102	0.00750061	9.21853e-07	9.21853e-07	0.839213	----	9.21853e-07	0.000581058	-0.0146399	0.0333241	0.662487	-0.0371187	0.0135727	0.0075023	-0.0480808	0.0184378	0.0102335	-0.0350624	0.0108437	0.00128432	0	0	0	0	0
cg04169483	chr8	144965509	EPPK1 (-12878); PLEC (+59534)	NA	NA	NA	N_Shore	Quiescent/Low	-0.0338271	0.00689246	9.20825e-07	0.000142991	0.217053	----	9.20825e-07	0.000581058	-0.0122154	0.0221441	0.583869	-0.0492705	0.0113261	3.54667e-05	-0.0415826	0.0167057	0.0141419	-0.020187	0.0114467	0.0782689	0	0	0	0	0
cg23697410	chr10	71336363	NEUROG3 (-3370)	NA	NA	NA	N_Shore	Repressed PolyComb	0.0347942	0.00709152	9.27423e-07	9.27423e-07	0.969124	++++	9.27423e-07	0.000582996	0.0435407	0.0261765	0.103041	0.031399	0.01191	0.00985295	0.0398906	0.0213137	0.0636195	0.0347889	0.0104404	0.000910071	0	0	0	0	0
cg20618448	chr19	49962324	FLT3LG (-15493); ALDH16A1 (+5899)	Body	NM_001145396;NM_153329	ALDH16A1	N_Shelf	Weak transcription	0.0509971	0.0103939	9.27515e-07	9.27515e-07	0.485046	++++	9.27515e-07	0.000582996	0.0382698	0.0351798	0.282336	0.030867	0.0178943	0.0879285	0.0617187	0.019714	0.00217522	0.0675517	0.0190614	0.000422196	1	0	0	0	1
cg24499605	chr1	3142925	ARHGEF16 (-228064); PRDM16 (+157151)	Body	NM_022114;NM_199454	PRDM16	OpenSea	Weak Repressed PolyComb	-0.0424987	0.00866537	9.37e-07	9.37e-07	0.558036	----	9.37e-07	0.000588137	-0.040583	0.025953	0.12474	-0.060202	0.0157496	0.000241519	-0.0431718	0.0240322	0.0748633	-0.0310175	0.0128352	0.015938	0	0	0	0	0
cg22321036	chr19	56061348	ENSG00000231274 (-4440)	NA	NA	NA	Island	Repressed PolyComb	0.0244953	0.00499546	9.41389e-07	0.000477843	0.106947	++++	9.41389e-07	0.00059007	0.0539104	0.0224189	0.0202685	0.012567	0.00901207	0.166574	0.0421269	0.0112118	0.000262988	0.021581	0.0074921	0.00409993	0	0	0	0	0
cg03176993	chr3	188664887	TPRG1 (-224875); LPP (+734167)	NA	NA	NA	N_Shore	Flanking Active TSS	-0.033538	0.00684238	9.51057e-07	9.51057e-07	0.640379	----	9.51057e-07	0.000595302	-0.0521537	0.0252811	0.0447883	-0.0393185	0.0125265	0.00228689	-0.0160722	0.0182978	0.381441	-0.0322156	0.00978943	0.00105227	0	0	0	0	0
cg04717895	chr16	31541298	ZNF720 (-183256); AHSP (+2114)	NA	NA	NA	OpenSea	Repressed PolyComb	0.0304498	0.00621435	9.58777e-07	9.58777e-07	0.633764	++++	9.58777e-07	0.000599302	0.0117328	0.0187966	0.535579	0.0356325	0.0112399	0.00207605	0.0417946	0.0169869	0.0152553	0.0281077	0.00925163	0.00247494	0	0	0	0	0
cg13796381	chr9	139872395	PTGDS (+439)	Body	NM_000954	PTGDS	Island	Active TSS	0.0493584	0.0100745	9.61668e-07	9.61668e-07	0.946578	++++	9.61668e-07	0.000599643	0.0364359	0.0280921	0.201094	0.0554287	0.016238	0.000959166	0.0505767	0.0319151	0.115576	0.0473003	0.0161985	0.0036198	0	0	0	0	0
cg08480068	chr16	29674959	SPN (+380)	5'UTR	NM_001030288;NM_003123	SPN	N_Shore	Quiescent/Low	-0.0380674	0.00777003	9.61983e-07	9.61983e-07	0.408028	+---	9.61983e-07	0.000599643	0.00350111	0.0332095	0.916497	-0.0467441	0.014616	0.00190347	-0.0523658	0.0175663	0.00345846	-0.0316988	0.0113701	0.00545852	0	0	0	0	0
cg07920381	chr12	132303685	MMP17 (-9252); SFSWAP (+108004)	NA	NA	NA	OpenSea	Quiescent/Low	-0.0442767	0.00903906	9.66316e-07	9.66316e-07	0.469692	----	9.66316e-07	0.000601512	-0.0376288	0.021082	0.0808759	-0.061322	0.0167288	0.000414639	-0.0242753	0.0176278	0.17096	-0.0500358	0.0176837	0.00480456	0	0	0	0	0
cg09169455	chr5	16843340	FAM134B (-226174); MYO10 (+93031)	Body	NM_012334	MYO10	OpenSea	Quiescent/Low	-0.031069	0.00634761	9.85069e-07	0.00098186	0.097556	----	9.85069e-07	0.000611769	-0.0271198	0.0221135	0.226292	-0.0465814	0.0106677	3.33309e-05	-0.0472219	0.0169192	0.0061	-0.01347	0.00976227	0.168117	0	0	0	0	0
cg10762038	chr17	26728914	SLC46A1 (+4313); SARM1 (+30232)	Body	NM_080669	SLC46A1	N_Shelf	Strong transcription	-0.0350403	0.0071591	9.85509e-07	9.85509e-07	0.935134	----	9.85509e-07	0.000611769	-0.0294453	0.0246492	0.238378	-0.0412925	0.0130837	0.00216894	-0.0283465	0.0178869	0.115566	-0.0343219	0.0106012	0.0012662	0	0	0	0	0
cg18346707	chr2	231732249	ITM2C (+2635); GPR55 (+57691)	Body	NM_001012514;NM_001012516;NM_030926	ITM2C	S_Shore	Enhancers	0.0348326	0.0071246	1.0132e-06	1.0132e-06	0.747038	++++	1.0132e-06	0.000628091	0.0156092	0.0224236	0.489864	0.0314794	0.0131921	0.0190938	0.0331457	0.0191404	0.0858123	0.0415566	0.0104053	7.23702e-05	1	0	0	0	1
cg27395200	chr6	32942710	BRD2 (+4033); HLA-DOA (+34678)	Body	NM_001113182;NM_005104	BRD2	S_Shore	Transcr. at gene 5' and 3'	0.0390448	0.00798756	1.01763e-06	1.01763e-06	0.718331	++++	1.01763e-06	0.000629111	0.0177018	0.0253889	0.489171	0.0461067	0.0131682	0.000719267	0.0457221	0.0169381	0.00791703	0.0327019	0.0143299	0.0228038	0	0	0	0	0
cg00608661	chr12	105065028	CHST11 (+214278); SLC41A2 (+257404)	Body	NM_018413	CHST11	OpenSea	Enhancers	-0.0417415	0.00854006	1.02003e-06	0.000654436	0.133136	----	1.02003e-06	0.000629728	-0.0486144	0.0321946	0.137878	-0.0771621	0.0178521	3.93875e-05	-0.0221226	0.0206583	0.286304	-0.031859	0.0117319	0.00678961	0	0	0	0	0
cg07953015	chr19	48285322	SEPW1 (+3494); TPRX1 (+21623)	3'UTR	NM_003009	SEPW1	S_Shelf	Transcr. at gene 5' and 3'	0.0365145	0.00747232	1.02577e-06	0.0021619	0.0806938	++++	1.02577e-06	0.000632405	0.0214157	0.0265058	0.423271	0.0517129	0.0125251	8.07604e-05	0.0537753	0.0154389	0.000685398	0.0115335	0.0130005	0.375319	0	0	0	0	0
cg26792089	chr16	28518200	IL27 (-46)	TSS200	NM_145659	IL27	OpenSea	Weak Repressed PolyComb	-0.0260924	0.00534288	1.04174e-06	1.04174e-06	0.773414	----	1.04174e-06	0.000641374	-0.033191	0.0227493	0.151364	-0.0287415	0.0100254	0.00515029	-0.0348935	0.0130174	0.00835852	-0.0207577	0.00761435	0.00657907	0	0	0	0	0
cg03886558	chr12	57869490	ARHGAP9 (+4142); GLI1 (+15570)	Body	NM_001080156;NM_001080157;NM_032496	ARHGAP9	Island	Bivalent/Poised TSS	0.0656575	0.0134534	1.05879e-06	1.05879e-06	0.476386	+++.	1.05879e-06	0.000649213	0.0343296	0.0390731	0.384185	0.0619038	0.0170162	0.000455515	0.089297	0.0265706	0.00103591	NA	NA	NA	0	0	0	0	0
cg22373622	chr1	1489544	TMEM240 (-13808); SSU72 (+20704)	Body	NM_014188	SSU72	Island	Weak transcription	0.0355602	0.00728829	1.06578e-06	0.000137777	0.18151	++++	1.06578e-06	0.000650296	0.0207916	0.0189572	0.278453	0.0248198	0.0122877	0.0463366	0.034095	0.0137449	0.0144698	0.0646344	0.0155665	3.72801e-05	0	0	0	0	0
cg10136560	chr4	140737518	MGST2 (+150597); MAML3 (+337819)	Body	NM_018717	MAML3	OpenSea	Active TSS	0.0389536	0.00798395	1.06633e-06	1.06633e-06	0.678733	++++	1.06633e-06	0.000650296	0.0326002	0.0211884	0.130756	0.0451436	0.0138187	0.00153459	0.0545674	0.0197534	0.00661072	0.0286585	0.013291	0.031428	0	0	0	0	0
cg04159215	chr10	126182324	LHPP (+31921); FAM53B (+250294)	Body	NM_001167880;NM_022126	LHPP	OpenSea	Weak transcription	-0.0362433	0.00742762	1.06336e-06	3.02215e-05	0.248486	----	1.06336e-06	0.000650296	-0.0432158	0.0237915	0.0758226	-0.0494939	0.0136403	0.000470283	-0.0499	0.0165812	0.00317122	-0.0181133	0.0116663	0.120996	0	0	0	0	0
cg03505148	chr12	58131345	AGAP2 (+683)	1stExon;Body	NM_001122772;NM_014770	AGAP2	Island	Bivalent/Poised TSS	0.0358351	0.00734409	1.06384e-06	1.79297e-05	0.302594	++++	1.06384e-06	0.000650296	0.00592348	0.0290781	0.839479	0.0321229	0.0123379	0.0107725	0.0651901	0.0188358	0.000738889	0.0329522	0.0112013	0.00337775	0	0	0	0	0
cg01666652	chr14	22987689	DAD1 (+70485); OR4E2 (+854393)	NA	NA	NA	OpenSea	Quiescent/Low	0.0385439	0.00790303	1.07657e-06	4.76061e-05	0.24813	++++	1.07657e-06	0.000655655	0.0286215	0.0283341	0.317712	0.0207442	0.0135837	0.130195	0.0635125	0.016767	0.000235638	0.0420008	0.0131436	0.00146251	0	0	0	0	0
cg05715492	chr7	98991138	BUD31 (-15125); ARPC1B (+18786)	Body	NM_005720	ARPC1B	S_Shore	Flanking Active TSS	0.0338106	0.00693437	1.08365e-06	1.08365e-06	0.399441	++++	1.08365e-06	0.000659077	0.0161199	0.0244996	0.51384	0.0406347	0.0108516	0.000316449	0.0542375	0.0191521	0.00540093	0.023173	0.0112423	0.0396735	0	0	0	0	0
cg07278425	chr7	27137922	HOXA1 (-2330)	NA	NA	NA	S_Shore	Repressed PolyComb	0.0316704	0.00649807	1.09462e-06	7.66111e-06	0.34533	-+++	1.09462e-06	0.00066485	-0.00347079	0.034086	0.919339	0.0313653	0.0125064	0.0139158	0.0579691	0.018203	0.00183351	0.0281529	0.00863527	0.00117072	0	0	0	0	0
cg04419883	chr16	85607562	GSE1 (-39259); KIAA0513 (+510745)	NA	NA	NA	OpenSea	Enhancers	0.0350795	0.00719914	1.10065e-06	1.10065e-06	0.703263	++++	1.10065e-06	0.000667609	0.0331084	0.0303677	0.281281	0.0450444	0.0119256	0.000282773	0.0371905	0.0178067	0.0387917	0.0257854	0.0111628	0.0212001	0	0	0	0	0
cg08189139	chr14	100215537	EML1 (-44142); CYP46A1 (+64887)	NA	NA	NA	OpenSea	Weak transcription	0.0310851	0.00638084	1.10681e-06	1.13737e-05	0.320531	++++	1.10681e-06	0.000669546	0.0317341	0.0254161	0.218135	0.0527266	0.0134752	0.000175718	0.0288697	0.0167609	0.0874821	0.0230324	0.00846788	0.00670135	0	0	1	0	1
cg10120897	chr16	88498132	ZFPM1 (-21592); ZNF469 (+4254)	Body	NM_001127464	ZNF469	Island	Weak Repressed PolyComb	0.0471289	0.00967407	1.10659e-06	0.000216324	0.143992	++++	1.10659e-06	0.000669546	0.029053	0.0205178	0.163514	0.0358524	0.0180392	0.0498759	0.0944228	0.0230585	7.56189e-05	0.0437442	0.017262	0.0115038	0	0	0	0	0
cg21876001	chr19	11594640	ELAVL3 (-2793)	Body	NM_138783	ZNF653	Island	Weak transcription	0.0351046	0.00720691	1.11058e-06	0.000567286	0.161591	++++	1.11058e-06	0.000670923	0.00435225	0.0161052	0.788185	0.040762	0.0103442	0.000159264	0.0371772	0.0180037	0.0410098	0.0550892	0.0183585	0.00279517	0	0	1	0	1
cg15197065	chr5	78985562	CMYA5 (-137)	TSS200	NM_153610	CMYA5	OpenSea	Active TSS	0.0369572	0.00758869	1.11576e-06	5.15486e-05	0.224822	++++	1.11576e-06	0.000673154	0.0593056	0.0256949	0.0255436	0.0281417	0.0134663	0.0394276	0.0742426	0.02245	0.00123395	0.0298669	0.0109425	0.00651439	0	0	0	0	0
cg01722297	chr17	46190702	SNX11 (+5783); SKAP1 (+316849)	Body	NM_013323;NM_152244	SNX11	OpenSea	Weak transcription	-0.0382405	0.007854	1.12206e-06	1.12206e-06	0.657724	----	1.12206e-06	0.000676046	-0.0402875	0.0251223	0.115635	-0.0495908	0.0123328	0.000119399	-0.0288114	0.0143827	0.0473362	-0.0282079	0.017628	0.11004	0	0	0	0	0
cg21761853	chr6	30704809	FLOT1 (+5700); TUBB (+16832)	Body	NM_005803	FLOT1	OpenSea	Strong transcription	-0.0195667	0.00401932	1.12637e-06	2.24173e-05	0.287946	----	1.12637e-06	0.000677738	-0.0207579	0.0192059	0.285416	-0.0309095	0.00861775	0.000541345	-0.0276424	0.0104881	0.00948033	-0.0133054	0.0052247	0.0111039	0	0	0	0	0
cg01817067	chr12	117627223	TESC (-89950); FBXO21 (+1037)	Body	NM_015002;NM_033624	FBXO21	N_Shore	Active TSS	0.0459507	0.00944137	1.13336e-06	1.13336e-06	0.55979	++++	1.13336e-06	0.000680631	0.0323765	0.0318075	0.314056	0.0479258	0.0156695	0.00292115	0.0721393	0.0225222	0.00172848	0.0348999	0.0154566	0.0242772	0	0	0	0	0
cg26769927	chr16	29674972	SPN (+393)	5'UTR	NM_001030288;NM_003123	SPN	N_Shore	Quiescent/Low	-0.0359148	0.00737955	1.1342e-06	6.71838e-05	0.256448	----	1.1342e-06	0.000680631	-0.00651061	0.0302305	0.830435	-0.0567597	0.0137486	8.08544e-05	-0.0372735	0.0171896	0.0320395	-0.0262918	0.0107871	0.01506	0	0	0	0	0
cg23201812	chr11	34771918	EHF (+117908); APIP (+166127)	NA	NA	NA	OpenSea	Quiescent/Low	-0.0327532	0.00673236	1.14437e-06	0.00079519	0.140967	+---	1.14437e-06	0.000685821	0.00487685	0.0212266	0.819303	-0.0407562	0.0119482	0.00096682	-0.0536747	0.0165126	0.00148331	-0.0273809	0.010442	0.00893919	0	0	0	0	0
cg03744842	chr7	45067319	CCM2 (+695)	1stExon;Body	NM_001029835;NM_001167934;NM_001167935;NM_031443;NR_030770	CCM2	OpenSea	Weak transcription	-0.0333173	0.00684927	1.14829e-06	0.000367144	0.210263	+---	1.14829e-06	0.000686347	0.023268	0.0291419	0.428719	-0.0423145	0.0126624	0.00120916	-0.0408038	0.0161513	0.0127846	-0.0315112	0.00996595	0.00163964	0	0	0	0	0
cg13067714	chr14	69091453	ZFP36L1 (+168503); RAD51B (+804929)	NA	NA	NA	N_Shelf	Weak transcription	-0.0355235	0.00730248	1.14699e-06	2.48724e-06	0.365472	----	1.14699e-06	0.000686347	-0.0249687	0.0219373	0.260937	-0.0505619	0.0134731	0.000307572	-0.0476852	0.0178026	0.00839689	-0.0231289	0.0111731	0.0388374	0	0	0	0	0
cg06143732	chr7	129912803	CPA4 (-20189); CPA2 (+6137)	Body	NM_001869	CPA2	OpenSea	Active TSS	0.0258707	0.00531889	1.15083e-06	2.21598e-05	0.28264	++++	1.15083e-06	0.000686954	0.0150574	0.0173057	0.388774	0.0246812	0.0101051	0.0165198	0.0483332	0.0130348	0.00031363	0.020699	0.00782548	0.00836257	0	0	0	0	0
cg22595230	chr20	3766560	SPEF1 (-4466); CENPB (+776)	1stExon	NM_001810	CENPB	Island	Flanking Active TSS	0.0505554	0.0103951	1.154e-06	4.30764e-06	0.356773	++++	1.154e-06	0.000687936	0.0211772	0.0461038	0.648155	0.0411345	0.0177569	0.0227743	0.0976916	0.0296591	0.00128841	0.0483468	0.0149479	0.00128032	0	0	0	0	0
cg01652190	chr22	50026171	BRD1 (+192280)	Body	NR_026997	C22orf34	Island	Active TSS	0.0522558	0.010746	1.15719e-06	1.15719e-06	0.912358	++++	1.15719e-06	0.000688928	0.0265889	0.0405172	0.514941	0.0486957	0.0208287	0.0215834	0.0562704	0.0195869	0.00478675	0.0565172	0.0178484	0.00161419	0	0	0	0	0
cg01955533	chr6	36650733	RAB44 (-37406); CDKN1A (+4247)	5'UTR	NM_000389;NM_078467	CDKN1A	N_Shore	Enhancers	-0.0320856	0.0065985	1.15877e-06	4.54985e-06	0.339285	----	1.15877e-06	0.000688956	-0.0496756	0.0223935	0.0315103	-0.0327968	0.0123531	0.00936412	-0.0543387	0.0175237	0.00238892	-0.0220347	0.00946449	0.0202071	0	0	0	0	0
cg21042919	chr17	36621139	ARHGAP23 (+36478); SRCIN1 (+141043)	Body	NM_020876	ARHGAP23	Island	Active TSS	0.0318323	0.00654731	1.16271e-06	1.16271e-06	0.878764	++++	1.16271e-06	0.00069039	0.0287571	0.026471	0.282979	0.0330045	0.0111949	0.0040613	0.0398765	0.0134312	0.00358795	0.0259173	0.0109251	0.0179666	0	0	0	0	0
cg10432569	chr17	46709858	HOXB9 (-6020); PRAC (+90025)	Body	NR_029582	MIR196A1	N_Shore	Repressed PolyComb	0.0360609	0.00741754	1.16454e-06	7.62149e-06	0.328838	++++	1.16454e-06	0.000690567	0.0328674	0.0230719	0.161032	0.01673	0.0135081	0.218709	0.0525297	0.0163839	0.00171111	0.0431953	0.0118754	0.000297029	0	0	0	0	0
cg23079252	chr6	30095199	TRIM31 (-14317); TRIM40 (-9587)	NA	NA	NA	Island	Bivalent Enhancer	0.0323021	0.00664546	1.16929e-06	6.64103e-06	0.327376	++++	1.16929e-06	0.000692325	0.0730517	0.0231427	0.00281569	0.0307464	0.0121586	0.0131681	0.029778	0.0158278	0.0622858	0.0267648	0.00998976	0.00756398	0	0	0	0	0
cg12047941	chr11	315908	IFITM1 (+2056); IFITM3 (+5141)	NA	NA	NA	Island	Bivalent/Poised TSS	0.0282183	0.00580567	1.17107e-06	0.000470073	0.115183	++++	1.17107e-06	0.000692325	0.0399764	0.028319	0.164783	0.0200244	0.00910937	0.03047	0.0608606	0.0151222	9.86343e-05	0.0233292	0.00912961	0.0108329	0	0	0	0	0
cg16014085	chr16	30406122	ZNF48 (-617)	TSS1500	NM_152652	ZNF48	N_Shore	Flanking Active TSS	0.0393896	0.00810436	1.17212e-06	0.000362681	0.182193	++++	1.17212e-06	0.000692325	0.00934818	0.0252011	0.712383	0.0475034	0.0124738	0.000253768	0.0639308	0.0186894	0.000846274	0.0221668	0.0151432	0.143724	0	0	0	0	0
cg23678254	chr14	55647471	DLGAP5 (+10924); LGALS3 (+51710)	Body	NM_001146015;NM_014750	DLGAP5	OpenSea	Quiescent/Low	-0.0315422	0.00649059	1.17576e-06	1.17576e-06	0.434343	----	1.17576e-06	0.000693569	-0.00248123	0.022023	0.910786	-0.029457	0.0113343	0.0109095	-0.0295936	0.0131835	0.0265577	-0.0422775	0.0110853	0.000149717	0	0	0	0	0
cg21918313	chr2	73496203	EGR4 (+24625); CCT7 (+34838)	Body	NM_001080410	FBXO41	Island	Active TSS	0.031133	0.00640713	1.17913e-06	1.17913e-06	0.782397	++++	1.17913e-06	0.000693737	0.0403215	0.0203489	0.0535294	0.0229343	0.0106801	0.034421	0.0383569	0.0140824	0.00738668	0.0327631	0.011087	0.00323766	0	0	0	0	0
cg01565774	chr12	56414533	RPS26 (-21103); IKZF4 (+13091)	TSS200	NM_022465	IKZF4	OpenSea	Flanking Active TSS	-0.0194502	0.00400261	1.17762e-06	1.17762e-06	0.512013	+---	1.17762e-06	0.000693737	0.00640763	0.0198283	0.748042	-0.0234901	0.00800683	0.0042375	-0.0237828	0.00866604	0.00696327	-0.0176757	0.00568319	0.00195068	0	0	0	0	0
cg11067407	chr11	113599852	TMPRSS5 (-22758); ZW10 (+44680)	NA	NA	NA	OpenSea	Weak transcription	-0.0437678	0.00900811	1.18149e-06	1.18149e-06	0.413054	----	1.18149e-06	0.000694222	-0.0273066	0.027849	0.331958	-0.0450205	0.0199379	0.0263337	-0.0756497	0.0218085	0.000719467	-0.0361368	0.0124845	0.00392317	0	0	0	0	0
cg02879960	chr22	50483545	TTLL8 (+11818); PIM3 (+129385)	Body	NM_001080447	TTLL8	Island	Weak Repressed PolyComb	-0.0328055	0.00675379	1.18968e-06	1.18968e-06	0.742053	----	1.18968e-06	0.000698121	-0.0178612	0.025405	0.485563	-0.0259473	0.012193	0.0360358	-0.0454987	0.0179928	0.0127029	-0.0356542	0.00973189	0.000268693	0	0	0	0	0
cg16729850	chr12	53339813	KRT18 (-2934)	NA	NA	NA	N_Shelf	Weak Repressed PolyComb	0.0256419	0.00528028	1.19684e-06	1.19684e-06	0.830398	++++	1.19684e-06	0.000701411	0.0409111	0.018468	0.0317336	0.026791	0.00989988	0.0081266	0.0259537	0.0151858	0.0899993	0.0224972	0.00737319	0.00237102	0	0	0	0	0
cg25541528	chr7	1545819	INTS1 (-1817)	NA	NA	NA	S_Shore	Weak transcription	-0.0374176	0.00770587	1.19949e-06	1.19949e-06	0.785117	----	1.19949e-06	0.00070205	-0.0154437	0.0244532	0.5308	-0.0427666	0.0128873	0.00130243	-0.0421306	0.0178691	0.0199517	-0.0357186	0.0128935	0.00575917	0	0	0	0	0
cg03499943	chr10	126211704	LHPP (+61301); FAM53B (+220914)	Body	NM_001167880;NM_022126	LHPP	OpenSea	Enhancers	0.0344584	0.00709692	1.20139e-06	5.24683e-05	0.258056	++++	1.20139e-06	0.000702254	0.0726441	0.0239771	0.0040075	0.0279786	0.0120386	0.0223485	0.0154676	0.0184155	0.40257	0.0386063	0.0109987	0.000478574	0	0	0	0	0
cg26629749	chr8	134646941	ST3GAL1 (-62759)	NA	NA	NA	OpenSea	Quiescent/Low	-0.0250904	0.00516901	1.20992e-06	0.000937414	0.0826891	----	1.20992e-06	0.000705678	-0.0262542	0.0240313	0.280302	-0.0307101	0.0106134	0.0047669	-0.048999	0.0119706	7.60919e-05	-0.0140643	0.00709964	0.0480096	0	0	0	0	0
cg14428166	chr10	95123753	MYOF (+118197); CYP26A1 (+290107)	Body	NM_013451;NM_133337	MYOF	OpenSea	Quiescent/Low	-0.0365653	0.00753353	1.21195e-06	1.14184e-05	0.321112	+---	1.21195e-06	0.000705678	0.00118922	0.0230278	0.959037	-0.0438574	0.0130242	0.00111361	-0.046935	0.0154045	0.00282627	-0.0338114	0.0133336	0.0114493	0	0	0	0	0
cg24243629	chr18	56532628	SEC11C (-274080); ZNF532 (+2797)	5'UTR	NM_018181	ZNF532	S_Shore	Flanking Active TSS	0.0409714	0.00844105	1.21098e-06	1.21098e-06	0.591079	++++	1.21098e-06	0.000705678	0.0236266	0.0307898	0.446793	0.0458478	0.01265	0.00047696	0.0578409	0.0198429	0.00422253	0.0278433	0.0154467	0.0719188	0	0	0	0	0
cg00593607	chr12	93530780	NUDT4 (-240878); EEA1 (-207674)	NA	NA	NA	OpenSea	Quiescent/Low	-0.0409556	0.00844081	1.22162e-06	1.22162e-06	0.844556	----	1.22162e-06	0.000710391	-0.0275595	0.0272082	0.3164	-0.0490782	0.0151893	0.00171722	-0.0464441	0.0184594	0.0131465	-0.0348223	0.0135885	0.0106099	0	0	0	0	0
cg13904214	chr7	155556729	SHH (+48237); RBM33 (+119357)	Body	NM_053043	RBM33	OpenSea	Strong transcription	0.0223316	0.00460458	1.23545e-06	0.000356209	0.209376	++++	1.23545e-06	0.000717507	0.0464254	0.023321	0.052473	0.0260447	0.00880332	0.00393929	0.00415098	0.0104206	0.691062	0.0255716	0.00656338	0.000107763	0	0	0	0	0
cg24691891	chr1	33829934	A3GALT2 (-43236); PHC2 (+11259)	Body	NM_198040	PHC2	OpenSea	Flanking Active TSS	0.0261086	0.00538401	1.23902e-06	0.00154948	0.109102	++++	1.23902e-06	0.000717734	0.00281352	0.0241598	0.907799	0.0453852	0.0104162	3.45416e-05	0.0314185	0.0134861	0.0214391	0.0168691	0.00743925	0.023679	0	0	0	0	0
cg19622662	chr1	167090972	POU2F1 (-99093); DUSP27 (+27691)	Body	NM_001080426	DUSP27	Island	Flanking Active TSS	-0.0422538	0.00871316	1.23822e-06	1.23822e-06	0.827454	----	1.23822e-06	0.000717734	-0.0437441	0.0480969	0.367827	-0.0401453	0.0138969	0.00483284	-0.0603577	0.0214643	0.0057254	-0.0368706	0.0136195	0.00696214	0	0	0	0	0
cg21367811	chr7	27169136	HOXA3 (-9923); HOXA4 (+1281)	Body	NM_002141	HOXA4	N_Shore	Repressed PolyComb	0.0332243	0.00685308	1.2466e-06	2.24466e-06	0.371701	++++	1.2466e-06	0.000720626	0.0328076	0.0245802	0.188538	0.0479993	0.0125775	0.000246757	0.0389717	0.0148693	0.00986521	0.0197247	0.0106642	0.0648179	0	0	0	0	0
cg25917732	chr10	134038395	DPYSL4 (+37992); STK32C (+83048)	Body	NM_173575	STK32C	N_Shore	Weak transcription	-0.0334983	0.00690973	1.24721e-06	3.3626e-05	0.303376	+---	1.24721e-06	0.000720626	0.00289549	0.0231695	0.901092	-0.0367565	0.0146623	0.0139551	-0.0526423	0.0181071	0.00432064	-0.0329929	0.00937387	0.000461928	1	0	0	0	1
cg01089914	chr2	218843229	RUFY4 (-90748); TNS1 (-34379)	NA	NA	NA	N_Shore	Bivalent/Poised TSS	0.0299638	0.00618154	1.25152e-06	1.25152e-06	0.951867	++++	1.25152e-06	0.000721264	0.0275755	0.0215889	0.207906	0.034692	0.0115714	0.00350248	0.0317591	0.0134717	0.019966	0.0263353	0.00951468	0.00580151	0	0	0	0	0
cg16292132	chr6	138893111	ECT2L (-223951); HEBP2 (+167756)	1stExon;5'UTR	NM_020464	NHSL1	OpenSea	Active TSS	0.0430564	0.00888249	1.25133e-06	1.08112e-05	0.32556	++++	1.25133e-06	0.000721264	0.0442906	0.0274176	0.113061	0.022506	0.0159283	0.161078	0.0376397	0.0202575	0.0655317	0.0616952	0.0141907	1.59494e-05	0	0	0	0	0
cg18252633	chr11	73054401	RELT (-32907); ARHGEF17 (+35068)	Body	NM_014786	ARHGEF17	S_Shore	Flanking Active TSS	0.0305336	0.00630055	1.25858e-06	1.25858e-06	0.716002	++++	1.25858e-06	0.000724407	0.0413524	0.0233744	0.0835016	0.0310738	0.0110685	0.00610966	0.0432641	0.0158827	0.00738931	0.0238861	0.00943485	0.0115833	0	0	0	0	0
cg07880727	chr7	47846424	C7orf69 (+11536); PKD1L1 (+141663)	Body	NM_025031;NM_138295	C7orf69;PKD1L1	OpenSea	Enhancers	-0.0259618	0.00535875	1.26766e-06	1.26766e-06	0.470437	----	1.26766e-06	0.000728705	-0.0157553	0.021483	0.467046	-0.0300132	0.0136387	0.0302958	-0.0445038	0.0138494	0.00167187	-0.0215963	0.00673172	0.00140088	0	0	0	0	0
cg11205312	chr1	151137619	SCNM1 (-898); LYSMD1 (+775)	1stExon;Body;TSS1500	NM_001136543;NM_024041;NM_212551	LYSMD1;SCNM1	OpenSea	Flanking Active TSS	0.0432156	0.00892394	1.28115e-06	1.28115e-06	0.479243	++++	1.28115e-06	0.000735522	0.0352633	0.0340409	0.305659	0.0327927	0.01509	0.0323671	0.0724415	0.0211255	0.000822711	0.0406765	0.0140556	0.00393005	0	0	0	0	0
cg05141695	chr6	341180	IRF4 (-50558); DUSP22 (+49084)	Body	NM_020185	DUSP22	OpenSea	Weak transcription	-0.0434436	0.00897314	1.28853e-06	1.61428e-06	0.385026	----	1.28853e-06	0.000736942	-0.0128387	0.0256681	0.619332	-0.0667634	0.0188948	0.000646766	-0.0448518	0.0195135	0.0232071	-0.0393217	0.0135152	0.00374301	0	0	0	0	0
cg10799440	chr8	120685686	ENPP2 (-34617); TAF2 (+159416)	NA	NA	NA	OpenSea	Active TSS	0.0309297	0.00638784	1.28559e-06	1.64891e-06	0.383842	++++	1.28559e-06	0.000736942	0.055813	0.0222133	0.0155538	0.0404133	0.0115053	0.00069305	0.0185911	0.0146071	0.20549	0.0246552	0.00988249	0.0128457	0	0	0	0	0
cg22956254	chr12	7848647	GDF3 (-276)	TSS1500	NM_020634	GDF3	OpenSea	Quiescent/Low	-0.0281684	0.00581806	1.28832e-06	1.28832e-06	0.438076	----	1.28832e-06	0.000736942	-0.0300649	0.0203773	0.146914	-0.0168276	0.00997811	0.095135	-0.0249012	0.0137688	0.0729489	-0.038881	0.00919979	2.71201e-05	0	0	0	0	0
cg15253293	chr17	79366853	TMEM105 (-62380); ENSG00000171282 (-6686)	NA	NA	NA	Island	Active TSS	0.0247968	0.00512315	1.29738e-06	2.20868e-06	0.379036	++++	1.29738e-06	0.000741058	0.0021716	0.0159511	0.892304	0.0218548	0.00824484	0.00947278	0.0288206	0.0148419	0.0544433	0.0324334	0.00818696	8.25938e-05	0	0	0	0	0
cg14233720	chr14	99664344	BCL11B (+73220)	Body	NM_022898;NM_138576	BCL11B	OpenSea	Quiescent/Low	-0.0262803	0.00543067	1.30337e-06	1.30337e-06	0.647758	----	1.30337e-06	0.000743542	-0.0297508	0.0211492	0.166233	-0.0222269	0.0133642	0.0997204	-0.0419255	0.0136898	0.00269224	-0.0229749	0.00694433	0.000989376	0	0	0	0	0
cg06830450	chr12	58121004	AGAP2 (+11024); OS9 (+33101)	Body	NM_001122772;NM_014770;NR_027032	AGAP2;LOC100130776	Island	Transcr. at gene 5' and 3'	0.0349708	0.00722746	1.30756e-06	3.77979e-06	0.355811	++++	1.30756e-06	0.000744987	0.0253821	0.0286341	0.379998	0.0367349	0.0126698	0.00468588	0.0578936	0.0159235	0.000404741	0.0233979	0.0113587	0.0397999	0	1	0	0	1
cg25488284	chr2	242048127	MTERFD2 (-6381); PASK (+40722)	Body	NM_015148	PASK	OpenSea	Strong transcription	0.0485436	0.0100348	1.31456e-06	1.31456e-06	0.90651	++++	1.31456e-06	0.000747085	0.0471426	0.0357828	0.194207	0.0593938	0.0197011	0.00333246	0.0521149	0.0238314	0.0306327	0.0416557	0.0144148	0.00398222	0	0	0	0	0
cg15378605	chr10	125805592	CPXM2 (-154263); CHST15 (+46377)	1stExon	NM_015892	CHST15	S_Shore	Weak transcription	-0.0355096	0.00734014	1.31334e-06	0.000362364	0.201462	----	1.31334e-06	0.000747085	-0.000846645	0.0227027	0.970413	-0.0564734	0.0150344	0.000303906	-0.0441596	0.0217319	0.0442883	-0.0311629	0.00996083	0.00183446	0	0	0	0	0
cg20079298	chr15	40572326	PLCB2 (+27796); PAK6 (+40706)	NA	NA	NA	Island	Active TSS	0.0340686	0.00704486	1.32516e-06	0.0016652	0.135579	-+++	1.32516e-06	0.000752161	-0.00719068	0.0216854	0.741705	0.0502144	0.0129971	0.000209143	0.0453054	0.021238	0.0348769	0.0307551	0.0100576	0.00231963	0	0	0	0	0
cg00175838	chr6	31695027	DDAH2 (+2541); C6orf25 (+3867)	Body	NM_013974	DDAH2	N_Shore	Weak transcription	-0.0244152	0.00504903	1.32731e-06	1.32731e-06	0.44262	----	1.32731e-06	0.000752436	-0.00801548	0.0182358	0.662324	-0.0347087	0.00920973	0.00029113	-0.0277925	0.0117155	0.0192159	-0.0187777	0.00763734	0.0142022	0	0	0	0	0
cg17150898	chr12	1702116	FBXL14 (+1214); ERC1 (+601713)	1stExon	NM_152441	FBXL14	N_Shore	Active TSS	0.0339818	0.007029	1.33476e-06	1.33476e-06	0.82832	++++	1.33476e-06	0.000755705	0.0190069	0.0214269	0.379662	0.0334087	0.0117005	0.00532504	0.0466602	0.0202206	0.0226809	0.0346789	0.0109687	0.00164107	0	0	0	0	0
cg19229215	chr7	73476337	LIMK1 (-21932); ELN (+34219)	Body	NM_000501;NM_001081752;NM_001081753;NM_001081754;NM_001081755	ELN	OpenSea	Flanking Active TSS	0.0254356	0.00526178	1.33802e-06	1.33802e-06	0.548018	++++	1.33802e-06	0.000756602	0.0279669	0.0258173	0.284337	0.0298084	0.0102627	0.00461621	0.0358412	0.0109789	0.00141735	0.0176126	0.0077088	0.022646	0	0	0	0	0
cg27317046	chr14	74968209	ISCA2 (+7787); LTBP2 (+110824)	Body	NM_000428	LTBP2	OpenSea	Enhancers	0.0304935	0.00630929	1.34419e-06	1.47814e-05	0.317628	++++	1.34419e-06	0.000759142	0.0163637	0.0244151	0.506063	0.018348	0.0107233	0.0904822	0.0513016	0.0159827	0.00169126	0.0349125	0.0096081	0.000301255	0	0	0	0	0
cg08610901	chr7	3186766	SDK1 (-154313); CARD11 (-103188)	NA	NA	NA	OpenSea	Weak Repressed PolyComb	-0.0269537	0.00557934	1.35863e-06	1.35863e-06	0.491645	----	1.35863e-06	0.000766332	-0.0196136	0.0196698	0.323914	-0.0368675	0.00989202	0.000336175	-0.0328921	0.0128585	0.0117312	-0.0180433	0.0086802	0.0380353	0	0	0	0	0
cg25727093	chr20	44463168	SNX21 (+678)	Body	NM_001042632;NM_001042633;NM_033421;NM_152897	SNX21	Island	Active TSS	0.0604484	0.0125173	1.37094e-06	1.37094e-06	0.990084	++++	1.37094e-06	0.00077231	0.0589784	0.0343326	0.0925489	0.0561735	0.0202586	0.0067408	0.0682413	0.0316489	0.0329988	0.0622984	0.0218269	0.00445052	0	0	0	0	0
cg12283393	chr11	1874445	LSP1 (-11949); TNNI2 (+13735)	Body	NM_002339	LSP1	OpenSea	Weak Repressed PolyComb	-0.0314195	0.00650767	1.37863e-06	1.37863e-06	0.418714	+---	1.37863e-06	0.000775675	0.00495824	0.0298737	0.868905	-0.0424602	0.0128768	0.00139295	-0.0381811	0.0135034	0.00547129	-0.0256889	0.00954449	0.00729433	0	0	0	0	0
cg15172734	chr3	57743377	FLNB (-250749); SLMAP (+1421)	1stExon;5'UTR	NM_007159	SLMAP	S_Shore	Flanking Active TSS	0.0358106	0.00741985	1.39079e-06	1.39079e-06	0.903372	++++	1.39079e-06	0.000778763	0.0319593	0.0276742	0.254121	0.0427188	0.0117929	0.000480081	0.0316589	0.0189938	0.0980776	0.0310053	0.0120422	0.0102499	0	0	0	0	0
cg19268453	chr6	32905114	HLA-DMB (+3732); PSMB9 (+83177)	Body	NM_002118	HLA-DMB	OpenSea	Quiescent/Low	-0.0395284	0.00819024	1.39103e-06	6.49829e-05	0.280912	----	1.39103e-06	0.000778763	-0.0222311	0.0278914	0.429511	-0.065815	0.0167922	0.000171709	-0.01873	0.0220202	0.396641	-0.0360226	0.011171	0.00132374	0	0	0	0	0
cg19703240	chr7	101512828	SH2B2 (-415576); CUX1 (+53538)	Body	NM_001913;NM_181500;NM_181552	CUX1	OpenSea	Weak transcription	0.030757	0.00637263	1.39015e-06	1.39015e-06	0.606636	++++	1.39015e-06	0.000778763	0.0165678	0.0229666	0.474321	0.0264645	0.0128393	0.0421368	0.0219597	0.0134863	0.106	0.0398315	0.00946433	2.92735e-05	0	0	0	0	0
cg11201751	chr16	85158047	GSE1 (-488774); KIAA0513 (+61230)	NA	NA	NA	Island	Weak transcription	0.0289127	0.00599005	1.38751e-06	1.38751e-06	0.641535	++++	1.38751e-06	0.000778763	0.0266454	0.0191587	0.170986	0.0299931	0.0128883	0.0221759	0.0137381	0.0138142	0.32192	0.034616	0.00848636	5.07822e-05	0	0	0	0	0
cg25050332	chr11	316088	IFITM1 (+2236); IFITM3 (+4961)	NA	NA	NA	Island	Bivalent/Poised TSS	0.0346773	0.00718674	1.39879e-06	4.34624e-05	0.245028	++++	1.39879e-06	0.000782132	0.0503794	0.0291387	0.0905246	0.0287926	0.0116723	0.0155074	0.0650701	0.0177345	0.000364311	0.0252914	0.0114226	0.0271603	0	0	0	0	0
cg09359351	chr3	122509111	DIRC2 (-4530); HSPBAP1 (+3559)	Body	NM_024610	HSPBAP1	N_Shelf	Quiescent/Low	-0.0513062	0.0106386	1.41675e-06	1.41675e-06	0.738037	----	1.41675e-06	0.000791195	-0.0701241	0.0391828	0.0800922	-0.0605959	0.0153953	0.000161861	-0.0388172	0.0417421	0.354214	-0.0382471	0.0171726	0.0262705	0	0	0	0	0
cg27409802	chr3	188664928	TPRG1 (-224834); LPP (+734208)	NA	NA	NA	N_Shore	Flanking Active TSS	-0.0191587	0.00397292	1.41893e-06	1.41893e-06	0.7329	----	1.41893e-06	0.00079143	-0.0330197	0.0188267	0.086112	-0.0123957	0.0101687	0.22599	-0.0131264	0.0130214	0.315384	-0.0205349	0.0047159	1.54752e-05	1	0	0	0	1
cg19919590	chr1	31229569	MATN1 (-33136); LAPTM5 (+1097)	Body	NM_006762	LAPTM5	OpenSea	Active TSS	-0.0347326	0.00720409	1.42673e-06	0.00397844	0.0806961	+---	1.42673e-06	0.000794798	0.0146987	0.0286319	0.610151	-0.0500881	0.0130609	0.000231166	-0.0586663	0.0195948	0.0033248	-0.0251256	0.0102159	0.0141714	0	0	0	0	0
cg27214856	chr22	46473343	WNT7B (-100335); PPARA (-73155)	NA	NA	NA	OpenSea	Flanking Active TSS	0.0346705	0.0071928	1.43437e-06	2.8929e-05	0.289291	++++	1.43437e-06	0.000798067	0.02865	0.0293586	0.334236	0.0580609	0.0142145	9.4858e-05	0.0224865	0.0148039	0.131317	0.0285267	0.0107481	0.0081442	0	0	0	0	0
cg24686551	chr3	134047274	RYK (-77781); AMOTL2 (+46161)	NA	NA	NA	OpenSea	Quiescent/Low	-0.038008	0.00788728	1.44353e-06	7.80018e-05	0.236087	----	1.44353e-06	0.000802173	-0.00855334	0.0210669	0.686619	-0.054106	0.0157264	0.000878605	-0.0558125	0.0188018	0.0035932	-0.0309445	0.0119957	0.0101065	0	0	0	0	0
cg23865240	chr7	27134109	SKAP2 (-229748); HOXA1 (+1483)	3'UTR;Body	NM_005522;NM_153620	HOXA1	Island	Repressed PolyComb	0.023195	0.00481495	1.45525e-06	1.45525e-06	0.717277	++++	1.45525e-06	0.000807238	0.0369682	0.0225632	0.108156	0.025621	0.00905746	0.00574865	0.0339828	0.0154501	0.0296949	0.0190879	0.00635121	0.00275349	0	0	0	0	0
cg13933070	chr9	93925376	AUH (+198818); SYK (+361308)	NA	NA	NA	S_Shelf	Quiescent/Low	-0.0323811	0.0067226	1.4591e-06	0.00205661	0.0674139	----	1.4591e-06	0.000807238	-0.00729393	0.0212957	0.733529	-0.0436916	0.0130372	0.00117269	-0.0686631	0.0186139	0.000335743	-0.021985	0.00946921	0.0205519	0	0	0	0	0
cg15125868	chr21	35746798	SMIM11 (-1104)	TSS1500	NM_058182	FAM165B	N_Shore	Quiescent/Low	-0.037582	0.00780238	1.45929e-06	0.00160409	0.0983229	----	1.45929e-06	0.000807238	-0.00323518	0.0228223	0.887892	-0.0606398	0.0147214	8.36318e-05	-0.050087	0.0172304	0.00433118	-0.0249252	0.0123806	0.0444959	0	0	0	0	0
cg22777249	chr22	50319194	PIM3 (-34966); CRELD2 (+6912)	Body	NM_001135101;NM_024324	CRELD2	N_Shelf	Strong transcription	-0.0369431	0.00766985	1.45981e-06	1.45981e-06	0.726715	----	1.45981e-06	0.000807238	-0.0270157	0.0247534	0.280783	-0.039004	0.0146377	0.00911758	-0.0521845	0.0168385	0.00240205	-0.0303667	0.0118073	0.0103341	0	0	0	0	0
cg01771479	chr8	144198810	LY6H (+43317); LY6E (+98866)	NA	NA	NA	OpenSea	Weak Repressed PolyComb	-0.0284987	0.00591872	1.47187e-06	1.47187e-06	0.65164	----	1.47187e-06	0.000811916	-0.0083313	0.0255339	0.74569	-0.037924	0.0107167	0.000635403	-0.029289	0.0138237	0.036107	-0.0242706	0.00874636	0.00567818	0	0	0	0	0
cg18903093	chr10	63422511	ARID5B (-238547); TMEM26 (-209304)	TSS1500	NM_173554	C10orf107	N_Shore	Active TSS	0.0358684	0.00744899	1.47047e-06	3.77292e-05	0.264374	++++	1.47047e-06	0.000811916	0.0271273	0.0215159	0.213737	0.0505213	0.0128886	0.00017143	0.0498544	0.0178816	0.00613917	0.0190297	0.0122036	0.119396	0	0	0	0	0
cg06925882	chr16	85157885	GSE1 (-488936); KIAA0513 (+61068)	NA	NA	NA	Island	Weak transcription	0.023154	0.00481012	1.48233e-06	1.48233e-06	0.639364	++++	1.48233e-06	0.000816683	0.00418107	0.0194772	0.830977	0.0258296	0.00822652	0.00228013	0.0167898	0.0105586	0.114348	0.0271666	0.00770642	0.000452592	0	0	0	0	0
cg13239848	chr1	12213514	TNFRSF1B (-13545); TNFRSF8 (+90081)	NA	NA	NA	OpenSea	Quiescent/Low	-0.0344673	0.00716379	1.49933e-06	1.49933e-06	0.840702	----	1.49933e-06	0.000825043	-0.0306627	0.0253739	0.233056	-0.0295523	0.0140501	0.0381944	-0.0263073	0.016062	0.104006	-0.0414121	0.0105465	9.5245e-05	0	0	0	0	0
cg07523753	chr1	2979582	PRDM16 (-6192); ACTRT2 (+41537)	Body	NR_015440	FLJ42875	Island	Weak Repressed PolyComb	0.0216424	0.00449903	1.5059e-06	1.5059e-06	0.64182	++++	1.5059e-06	0.000826895	0.0344594	0.0169064	0.0472988	0.0146606	0.00817824	0.0763548	0.0189448	0.0106983	0.079048	0.0253835	0.00670902	0.000168772	0	0	0	0	0
cg02231404	chr20	62679635	ZNF512B (+477)	Body	NM_018419	SOX18	Island	Repressed PolyComb	0.0710734	0.014775	1.50636e-06	0.000327973	0.198272	++++	1.50636e-06	0.000826895	0.0134886	0.0634566	0.832606	0.0500491	0.029044	0.0882454	0.134655	0.0352488	0.000210465	0.0659715	0.0206627	0.00147635	0	0	0	0	0
cg10513118	chr11	118047203	SCN2B (+184)	1stExon;5'UTR	NM_004588	SCN2B	OpenSea	Active TSS	0.0400004	0.00832138	1.53261e-06	6.87691e-05	0.260424	-+++	1.53261e-06	0.000840277	-0.00333713	0.0289208	0.908639	0.0566604	0.0153848	0.000391006	0.0475762	0.0166921	0.00511798	0.0315754	0.0135683	0.0202607	0	0	0	0	0
cg14018153	chr1	3098864	ARHGEF16 (-272125); PRDM16 (+113090)	Body	NM_022114;NM_199454	PRDM16	N_Shelf	Weak Repressed PolyComb	-0.0340075	0.0070758	1.53847e-06	4.93302e-05	0.253075	----	1.53847e-06	0.000842466	-0.0212331	0.0219614	0.33868	-0.0499933	0.0131722	0.000265427	-0.044122	0.0144358	0.00275232	-0.0184467	0.0116739	0.114551	0	0	0	0	0
cg19774973	chr8	144420279	TOP1MT (-3214)	NA	NA	NA	S_Shelf	Quiescent/Low	-0.0362636	0.00754567	1.54073e-06	0.000597325	0.137929	----	1.54073e-06	0.00084268	-0.00981535	0.026505	0.712843	-0.0449387	0.0133917	0.00115616	-0.0681509	0.0189641	0.000469972	-0.0234935	0.0113351	0.0385959	0	0	0	0	0
cg27111250	chr4	81111177	FGF5 (-76575); PRDM8 (+4754)	5'UTR	NM_020226	PRDM8	S_Shore	Flanking Bivalent TSS/Enh	0.0356201	0.00741228	1.54328e-06	0.00274071	0.0845839	-+++	1.54328e-06	0.000843052	-0.00657373	0.0264513	0.804836	0.0368722	0.0132745	0.00664896	0.0755766	0.0203333	0.000303903	0.030614	0.0107346	0.00448257	0	0	0	0	0
cg09575756	chr5	138842776	ECSCR (-449)	TSS1500	NM_001077693	ECSCR	OpenSea	Quiescent/Low	0.028284	0.00588786	1.55691e-06	0.000504229	0.223657	++++	1.55691e-06	0.000849466	0.0466951	0.0177795	0.0116827	0.0187123	0.0130429	0.154808	0.00387474	0.0162559	0.811999	0.0339266	0.00790076	2.01891e-05	0	0	0	0	0
cg05077231	chr13	49793054	MLNR (-1419)	TSS1500	NM_001507	MLNR	N_Shore	Weak Repressed PolyComb	0.0205095	0.00427018	1.5633e-06	1.5633e-06	0.496297	++++	1.5633e-06	0.000849869	0.0301371	0.0201298	0.141187	0.014325	0.00928289	0.126262	0.0330572	0.0101276	0.00141949	0.0181134	0.00567787	0.00148951	0	0	0	0	0
cg02268192	chr14	92981666	RIN3 (+1549); LGMN (+233357)	Body	NM_024832	RIN3	S_Shore	Weak Repressed PolyComb	-0.0323292	0.0067308	1.56164e-06	0.00346542	0.0816079	----	1.56164e-06	0.000849869	-0.0192407	0.0206305	0.355878	-0.0570954	0.0127548	2.19455e-05	-0.00880395	0.0148262	0.553719	-0.0307277	0.0105248	0.00362528	0	0	0	0	0
cg02189760	chr19	49842655	CD37 (+3999); TEAD2 (+22096)	Body	NM_001040031;NM_001774	CD37	Island	Active TSS	0.0323163	0.00672773	1.55957e-06	1.55957e-06	0.992056	++++	1.55957e-06	0.000849869	0.0250858	0.0361909	0.4917	0.0342616	0.0104263	0.00144393	0.032473	0.0145057	0.0269632	0.0305383	0.0116418	0.00891384	0	0	0	0	0
cg00835857	chr8	145086659	SPATC1 (+78)	1stExon;5'UTR	NM_001134374;NM_198572	SPATC1	OpenSea	Weak Repressed PolyComb	-0.0275635	0.00574022	1.57233e-06	0.000792084	0.14789	----	1.57233e-06	0.000853749	-0.00840717	0.023724	0.724678	-0.0467193	0.0105338	2.56883e-05	-0.0275858	0.0132173	0.0389276	-0.0175366	0.00850155	0.0395279	0	0	0	0	0
cg23666117	chr6	31629909	ENSG00000263020 (-3969); CSNK2B (-3931); C6orf47 (-1361)	3'UTR;TSS1500	NM_021184;NM_033177	BAT4;C6orf47	S_Shore	Strong transcription	-0.0352363	0.00734061	1.58524e-06	1.58524e-06	0.601579	----	1.58524e-06	0.00085972	-0.0266156	0.0196926	0.183127	-0.0461807	0.0129375	0.000573442	-0.0197988	0.0161553	0.222698	-0.0378266	0.0127272	0.00306584	0	0	0	0	0
cg07420362	chr11	3647419	ZNF195 (-247023); ART5 (+16065)	TSS1500	NR_002720	TRPC2	OpenSea	Quiescent/Low	-0.0518728	0.010808	1.59087e-06	7.02698e-05	0.224783	----	1.59087e-06	0.000861739	-0.0359127	0.0314785	0.259831	-0.0582277	0.0213853	0.00775886	-0.0967981	0.0260695	0.000308042	-0.0354625	0.0160263	0.027257	0	0	0	0	0
cg03765423	chr3	194014481	CPN2 (+57575); HES1 (+160548)	NA	NA	NA	Island	Weak Repressed PolyComb	0.0409626	0.00853632	1.59752e-06	5.49579e-05	0.265053	++++	1.59752e-06	0.000864302	0.00580715	0.0267758	0.82926	0.0396756	0.0159704	0.0148091	0.0703422	0.0199433	0.000589772	0.0376054	0.0130261	0.00401795	0	0	0	0	0
cg08223235	chr18	60903834	BCL2 (+83526); PHLPP1 (+521152)	Body	NM_000633	BCL2	OpenSea	Quiescent/Low	-0.0357692	0.0074567	1.61128e-06	1.61128e-06	0.976454	----	1.61128e-06	0.0008707	-0.0432449	0.0244213	0.0832229	-0.0312492	0.015209	0.0427804	-0.0385593	0.0177941	0.0321493	-0.0355645	0.0106439	0.000881063	0	0	0	0	0
cg13934406	chr6	32120878	PRRT1 (-1150); PPT2-EGFL8 (-1120); PPT2 (-421)	TSS1500	NM_005155;NM_030651;NM_138717	PPT2;PRRT1	N_Shore	Active TSS	0.0296761	0.00618908	1.6274e-06	1.6274e-06	0.869576	++++	1.6274e-06	0.000878358	0.037264	0.0205157	0.0758342	0.0247014	0.00883492	0.00631388	0.0367445	0.0144874	0.0124447	0.0316304	0.0127466	0.0133331	0	0	0	0	0
cg07049592	chr7	27184450	HOXA5 (-1164)	TSS1500	NM_019102	HOXA5	Island	Repressed PolyComb	0.0254729	0.0053138	1.63715e-06	2.74735e-06	0.378929	-+++	1.63715e-06	0.000881644	-0.0130229	0.0254492	0.611295	0.0331682	0.00927209	0.000558877	0.0266635	0.0119604	0.0275939	0.022955	0.00809804	0.00472877	0	0	0	0	0
cg16127683	chr15	40268777	EIF2AK4 (+42424); SRP14 (+62611)	Body	NM_001013703	EIF2AK4	Island	Active TSS	0.0561086	0.0117047	1.6374e-06	1.6374e-06	0.810865	++++	1.6374e-06	0.000881644	0.0676597	0.0317526	0.0384797	0.0633152	0.0209523	0.00326208	0.065581	0.0277113	0.0195017	0.0413658	0.0191484	0.0311117	0	0	0	0	0
cg09033638	chr2	128642357	POLR2D (-26627); SAP130 (+142511)	1stExon;5'UTR	NM_031445	AMMECR1L	N_Shore	Flanking Active TSS	0.0286795	0.00598318	1.64007e-06	1.64007e-06	0.540899	++++	1.64007e-06	0.000882025	0.0387323	0.0278109	0.170405	0.0263329	0.0100942	0.0106236	0.0457426	0.0140528	0.00146164	0.0221872	0.00922011	0.016386	0	0	0	0	0
cg00965578	chr22	36560801	APOL3 (-3825)	1stExon;5'UTR	NM_145641;NM_145642	APOL3	OpenSea	Quiescent/Low	-0.0341609	0.00712867	1.65095e-06	1.14311e-05	0.328847	----	1.65095e-06	0.000886821	-0.0290488	0.0267808	0.283712	-0.0580104	0.0164714	0.000672038	-0.0438146	0.0183631	0.0185449	-0.0247555	0.00927184	0.00777357	0	0	0	0	0
cg26923863	chr4	1221838	SPON2 (-55178); CTBP1 (+21086)	Body	NM_001012614;NM_001328	CTBP1	Island	Strong transcription	-0.037512	0.00782928	1.65746e-06	0.000526711	0.154758	----	1.65746e-06	0.0008882	-0.00464454	0.0279543	0.868769	-0.0520498	0.0145114	0.000541177	-0.0591761	0.0175736	0.00101131	-0.0237304	0.011912	0.0467699	0	0	0	0	0
cg22622477	chr17	46685442	HOXB6 (-3089)	Body	NM_004502	HOXB7	Island	Repressed PolyComb	0.0272328	0.0056837	1.65636e-06	0.00161131	0.136417	-+++	1.65636e-06	0.0008882	-0.00457267	0.0198233	0.818593	0.0218651	0.00876715	0.0144377	0.0258654	0.0132984	0.0540394	0.0434961	0.0101294	2.0195e-05	0	0	0	0	0
cg13793782	chr9	135995093	RALGDS (+1469); CEL (+57729)	Body	NM_001042368;NM_006266	RALGDS	N_Shore	Flanking Active TSS	0.0294179	0.00614026	1.65958e-06	1.65958e-06	0.8036	++++	1.65958e-06	0.00088828	0.0320079	0.0232572	0.175405	0.0319615	0.0116746	0.00744173	0.0449331	0.0193459	0.0218298	0.0249923	0.00825755	0.00256997	0	0	0	0	0
cg22129180	chr8	49892980	C8orf22 (-91932); SNAI2 (-58682)	NA	NA	NA	S_Shelf	Quiescent/Low	-0.0330791	0.00691088	1.69699e-06	0.00101844	0.132211	+---	1.69699e-06	0.000907226	0.00204373	0.0177268	0.908716	-0.0479645	0.0124113	0.000208361	-0.0394614	0.0141915	0.006272	-0.0304511	0.0126003	0.0159339	0	0	0	0	0
cg04607372	chr5	54523900	MCIDAS (-758)	NA	NA	NA	Island	Bivalent Enhancer	-0.023479	0.00490618	1.70486e-06	1.70486e-06	0.604472	----	1.70486e-06	0.000910354	-0.0169749	0.0201904	0.404842	-0.0330593	0.00860209	0.000224624	-0.0188597	0.0112571	0.0963833	-0.0191215	0.00751946	0.0112206	0	0	1	0	1
cg02244175	chr5	95178740	GLRX (-20323); ELL2 (+119034)	NA	NA	NA	OpenSea	Quiescent/Low	-0.0356115	0.00744301	1.71368e-06	1.71368e-06	0.851184	----	1.71368e-06	0.000913979	-0.0218497	0.020137	0.283553	-0.0408392	0.012958	0.0021984	-0.0403256	0.0149817	0.0080917	-0.0320942	0.0139021	0.0212764	0	0	0	0	0
cg26920864	chr16	3038821	CLDN9 (-23635); PKMYT1 (-8282)	NA	NA	NA	OpenSea	Weak Repressed PolyComb	0.0162244	0.00339491	1.7615e-06	7.74587e-05	0.261986	-+++	1.7615e-06	0.000938372	-0.00137284	0.0178876	0.939157	0.0245783	0.00668713	0.000401012	0.021508	0.00793968	0.00770502	0.0114761	0.00469254	0.0147221	0	0	0	0	0
cg07370771	chr10	135050957	VENTX (+50)	TSS1500	NM_014468	VENTX	Island	Repressed PolyComb	0.0279598	0.00585175	1.77018e-06	1.77018e-06	0.649387	++++	1.77018e-06	0.000940804	0.00904694	0.0218338	0.68054	0.0323174	0.00913658	0.000638841	0.0398462	0.0176776	0.0259486	0.0237201	0.00915696	0.00979944	0	0	0	0	0
cg00437360	chr17	14213579	HS3ST3B1 (+9180); PMP22 (+952326)	Body	NM_006041	HS3ST3B1	S_Shore	Bivalent/Poised TSS	0.027332	0.00572035	1.77024e-06	3.04529e-06	0.373036	++++	1.77024e-06	0.000940804	0.0330955	0.0193235	0.0935004	0.0137921	0.0104083	0.188452	0.0411429	0.0119928	0.000818477	0.0284883	0.00924571	0.00214756	0	0	0	0	0
cg11412129	chr1	88928839	PKN2 (-221065)	NA	NA	NA	S_Shore	Flanking Active TSS	0.0319187	0.00668136	1.7768e-06	8.22465e-05	0.250548	++++	1.7768e-06	0.000943181	0.00534108	0.0180404	0.768515	0.0379921	0.0115086	0.00137628	0.05528	0.0187651	0.0038474	0.0285027	0.0105771	0.0072242	0	0	0	0	0
cg25117523	chr17	76719640	DNAH17 (-146165); CYTH1 (+58735)	Body	NM_004762;NM_017456	CYTH1	OpenSea	Flanking Active TSS	0.0305931	0.00640684	1.79644e-06	1.79644e-06	0.718567	++++	1.79644e-06	0.00095248	0.0433175	0.0256779	0.0983826	0.0367446	0.0124898	0.0041363	0.0402398	0.0181974	0.0288488	0.0240435	0.00863385	0.00551036	0	0	0	0	0
cg07877900	chr16	57576862	GPR114 (+262)	1stExon;5'UTR	NM_153837	GPR114	OpenSea	Quiescent/Low	-0.0259584	0.0054376	1.80726e-06	0.000415072	0.199109	+---	1.80726e-06	0.000957095	0.00170288	0.0232177	0.941851	-0.0422279	0.00997708	5.5091e-05	-0.0209145	0.0116487	0.0750184	-0.0208066	0.00829023	0.0123201	0	0	0	0	0
cg27405128	chr15	58540402	LIPC (-162365); AQP9 (+110008)	NA	NA	NA	OpenSea	Quiescent/Low	-0.0384788	0.00806085	1.81017e-06	1.81017e-06	0.636889	----	1.81017e-06	0.000957512	-0.014382	0.0268172	0.594337	-0.0476848	0.0152886	0.00243047	-0.0492214	0.0186376	0.00933058	-0.0330997	0.0120892	0.00634946	0	0	0	0	0
cg13626863	chr10	71813912	H2AFY2 (+1361); AIFM2 (+78777)	5'UTR	NM_018649	H2AFY2	S_Shore	Active TSS	0.0276751	0.00580045	1.83123e-06	1.83123e-06	0.614941	++++	1.83123e-06	0.000967378	0.0295876	0.0183261	0.113257	0.029371	0.0106459	0.00701097	0.0474738	0.0175526	0.00779875	0.0218885	0.00825483	0.00820436	0	0	0	0	0
cg23929682	chr11	2321842	TSPAN32 (-1400); C11orf21 (+1300)	Body;TSS1500	NM_001142946;NM_139022;NR_024621	C11orf21;TSPAN32	OpenSea	Weak Repressed PolyComb	-0.0372095	0.00779999	1.8381e-06	0.000117248	0.232865	----	1.8381e-06	0.000967378	-0.015222	0.0314231	0.630386	-0.03669	0.0163871	0.0275965	-0.06702	0.0170687	0.000142129	-0.0277605	0.010998	0.0118322	0	0	0	0	0
cg12414070	chr12	117627133	TESC (-89860); FBXO21 (+1127)	Body	NM_015002;NM_033624	FBXO21	N_Shore	Active TSS	0.0375116	0.00786359	1.83956e-06	3.02178e-06	0.377656	-+++	1.83956e-06	0.000967378	-0.00504789	0.0301663	0.867839	0.0414473	0.0140379	0.00400941	0.0540849	0.0174055	0.00234094	0.0333445	0.0122192	0.00652555	0	0	0	0	0
cg04686354	chr17	73261880	GGA3 (-3996)	Body	NM_015971	MRPS7	S_Shelf	Genic enhancers	-0.0313295	0.00656721	1.83675e-06	1.83675e-06	0.393856	----	1.83675e-06	0.000967378	-0.0344527	0.0216023	0.117591	-0.0343551	0.0133124	0.0114604	-0.051008	0.0148829	0.00082778	-0.0209859	0.00958422	0.0289023	0	0	0	0	0
cg08283130	chr19	8591776	ZNF414 (-12733); MYO1F (+50684)	Body	NM_012335	MYO1F	Island	Flanking Active TSS	0.0323395	0.0067786	1.83475e-06	7.74006e-06	0.341831	++++	1.83475e-06	0.000967378	0.0406251	0.034705	0.247795	0.0444139	0.0120309	0.000379449	0.0412264	0.0144834	0.00517503	0.0180078	0.0103937	0.0836423	0	0	0	0	0
cg03291396	chr2	219252533	CTDSP1 (-11944); SLC11A1 (+5782)	Body	NM_000578	SLC11A1	Island	Active TSS	0.0378413	0.00794201	1.89136e-06	3.36547e-06	0.378576	++++	1.89136e-06	0.000993461	0.0280513	0.0377482	0.46119	0.0397257	0.0123293	0.00176654	0.0104159	0.0188778	0.582108	0.0502259	0.0131673	0.000149363	0	0	0	0	0
cg03739609	chr6	31555016	LTB (-4815); LST1 (+40)	1stExon;5'UTR;Body	NM_001166538;NM_007161;NM_205837;NM_205838;NM_205839;NM_205840;NR_029461;NR_029462	LST1	OpenSea	Weak Repressed PolyComb	-0.0348687	0.0073206	1.90649e-06	1.01665e-05	0.33604	----	1.90649e-06	0.000999076	-0.0109338	0.0283779	0.701796	-0.0325177	0.0118968	0.00753392	-0.0613549	0.0172113	0.000517999	-0.028694	0.0119721	0.0168203	0	0	0	0	0
cg26180383	chr8	129061048	TMEM75 (-100458)	Body;TSS1500	NR_003367;NR_031612	MIR1207;PVT1	OpenSea	Quiescent/Low	-0.0354697	0.00744665	1.90571e-06	1.50035e-05	0.318825	----	1.90571e-06	0.000999076	-0.0390523	0.0292749	0.188777	-0.0538872	0.0148267	0.000460898	-0.050596	0.0213147	0.0191433	-0.0234838	0.00994224	0.018466	0	0	0	0	0
cg22858630	chr1	47060645	KNCN (-43759); MKNK1 (+9240)	5'UTR;Body	NM_001135553;NM_003684;NM_198973;NR_024174;NR_024176	MKNK1	OpenSea	Weak transcription	-0.0307842	0.00646497	1.91967e-06	1.91967e-06	0.489004	----	1.91967e-06	0.00100482	-0.0045975	0.0234359	0.845339	-0.0214808	0.0130871	0.104171	-0.03999	0.0183	0.0307502	-0.0363947	0.00867749	3.11501e-05	0	0	0	0	0
cg10548978	chr10	72545053	TBATA (+103)	1stExon;5'UTR	NM_152710	C10orf27	OpenSea	Quiescent/Low	-0.0360049	0.00756502	1.94168e-06	1.94168e-06	0.747138	----	1.94168e-06	0.00101516	-0.0393383	0.0185607	0.0394811	-0.0453738	0.0137642	0.00139692	-0.039314	0.0193097	0.0438833	-0.0257178	0.0122994	0.0369144	0	0	0	0	0
cg08564601	chr11	60048221	MS4A4A (+163)	Body	NM_148975	MS4A4A	OpenSea	Quiescent/Low	-0.0307612	0.00646964	1.98744e-06	6.41461e-05	0.294928	+---	1.98744e-06	0.00103788	0.0282665	0.0387509	0.46943	-0.0426756	0.0111318	0.000232224	-0.0250002	0.014568	0.0886396	-0.0279178	0.00978536	0.00446688	0	0	0	0	0
cg22883290	chr2	127800646	BIN1 (+64284); GYPC (+387138)	NA	NA	NA	OpenSea	Weak transcription	0.0427867	0.00900523	2.02101e-06	0.000223887	0.149096	++++	2.02101e-06	0.00105419	0.0529347	0.0282314	0.0671454	0.0258629	0.0130918	0.0512414	0.0456351	0.0166578	0.00705972	0.0890172	0.0247055	0.000338176	1	0	0	0	1
cg07480446	chr2	239069576	FAM132B (+1928); ILKAP (+42793)	NA	NA	NA	S_Shore	Weak Repressed PolyComb	-0.0232505	0.00489503	2.03602e-06	2.03602e-06	0.66837	----	2.03602e-06	0.00105956	-0.0106647	0.0265188	0.689433	-0.0224249	0.0106033	0.0371719	-0.0363936	0.012172	0.00336603	-0.0206775	0.00636696	0.00122295	0	0	0	0	0
cg11405200	chr6	14212128	CD83 (+94257)	NA	NA	NA	S_Shore	Flanking Active TSS	0.0219783	0.00462851	2.04982e-06	0.000141962	0.18851	++++	2.04982e-06	0.00106429	0.0278428	0.0151076	0.0717818	0.021364	0.00858825	0.0146828	0.0494866	0.014354	0.000773042	0.0156616	0.00647039	0.0157693	0	0	0	0	0
cg27004182	chr8	56827013	LYN (+34642); RPS20 (+160054)	5'UTR	NM_001111097;NM_002350	LYN	OpenSea	Quiescent/Low	-0.0331834	0.00698813	2.04889e-06	2.04889e-06	0.551134	----	2.04889e-06	0.00106429	-0.0110244	0.0292611	0.708085	-0.0446476	0.0123453	0.000489654	-0.0189402	0.017435	0.279439	-0.0329207	0.0102822	0.00143203	0	0	0	0	0
cg03775372	chr10	13830045	PRPF18 (+201119); FRMD4A (+542837)	Body	NM_018027	FRMD4A	OpenSea	Enhancers	0.0263161	0.00554299	2.05799e-06	2.05799e-06	0.922846	++++	2.05799e-06	0.00106601	0.0165043	0.0280254	0.558805	0.0246017	0.0106094	0.0226428	0.0340006	0.013553	0.0134074	0.0254834	0.00768195	0.000959006	0	0	0	0	0
cg01539849	chr11	47376754	MYBPC3 (-2502)	3'UTR	NM_001080547;NM_003120	SPI1	Island	Active TSS	0.0293401	0.00618022	2.06023e-06	0.00132722	0.0884017	++++	2.06023e-06	0.00106601	0.0182982	0.022974	0.429847	0.0425733	0.0111745	0.000252361	0.0549621	0.0165846	0.00120585	0.0152443	0.00889364	0.0869876	0	0	0	0	0
cg14619064	chr17	56355331	MPO (+2964); LPO (+39545)	Body	NM_000250	MPO	Island	Weak Repressed PolyComb	-0.0463134	0.00975538	2.05977e-06	2.05977e-06	0.758991	----	2.05977e-06	0.00106601	-0.0318458	0.0268912	0.242399	-0.0435118	0.0177937	0.0163962	-0.0682245	0.0239127	0.00507537	-0.0440697	0.0153979	0.00434288	0	0	0	0	0
cg08003321	chr17	8815843	PIK3R6 (-44850); PIK3R5 (+53180)	5'UTR;TSS200	NM_001142633;NM_014308	PIK3R5	OpenSea	Weak Repressed PolyComb	0.0327555	0.00690041	2.06561e-06	2.06561e-06	0.470102	++++	2.06561e-06	0.00106757	0.0384229	0.0256388	0.140803	0.0210135	0.0119107	0.0810465	0.0248663	0.0161405	0.125958	0.0449089	0.0107878	3.56059e-05	0	0	0	0	0
cg15193249	chr14	100125683	CYP46A1 (-24967); HHIPL1 (+14237)	Body	NM_001127258;NM_032425	HHIPL1	Island	Weak transcription	-0.0338067	0.00712442	2.08317e-06	2.08317e-06	0.970218	----	2.08317e-06	0.00107386	-0.0256738	0.0272458	0.350962	-0.0370058	0.0143916	0.0117519	-0.0377148	0.015718	0.0179072	-0.0316641	0.0102714	0.00213679	0	0	0	0	0
cg11969213	chr17	43324322	SPATA32 (+15156); FMNL1 (+25167)	3'UTR;TSS1500	NM_005892;NR_024434	FMNL1;LOC100133991	N_Shore	Flanking Active TSS	0.0304804	0.00642331	2.08216e-06	2.08216e-06	0.698755	++++	2.08216e-06	0.00107386	0.0242523	0.0235591	0.308664	0.0383526	0.0117884	0.00160097	0.0421241	0.0184557	0.0241669	0.0240099	0.00901533	0.0079291	0	0	0	0	0
cg19217571	chr19	48283235	SEPW1 (+1407); TPRX1 (+23710)	Body	NM_003009	SEPW1	S_Shore	Active TSS	0.0405297	0.00854196	2.08731e-06	2.08731e-06	0.910099	++++	2.08731e-06	0.00107386	0.0446996	0.0311427	0.157963	0.0446561	0.0143095	0.00241746	0.0465559	0.0189872	0.0156001	0.0323234	0.0141188	0.0223727	0	0	0	0	0
cg18281910	chr1	236635177	LGALS8 (-46395); EDARADD (+77600)	Body	NM_080738;NM_145861	EDARADD	OpenSea	Bivalent Enhancer	0.0320094	0.00674953	2.11139e-06	2.11139e-06	0.801699	++++	2.11139e-06	0.00108501	0.0473546	0.0278375	0.0956742	0.0275697	0.0134227	0.0428487	0.0442293	0.0175764	0.0131325	0.0290854	0.00917732	0.00159919	0	0	0	0	0
cg25452067	chr10	101281603	GOT1 (-91254); NKX2-3 (-11086)	NA	NA	NA	Island	Repressed PolyComb	0.0485076	0.0102321	2.12964e-06	2.12964e-06	0.770769	++++	2.12964e-06	0.00109314	0.0532628	0.0370987	0.157852	0.0425638	0.0155116	0.00731158	0.0710457	0.0242428	0.00403427	0.0427443	0.0183579	0.0201939	0	0	0	0	0
cg04435975	chr17	46683047	HOXB6 (-694)	Body;TSS1500	NM_018952;NR_033201;NR_033204	HOXB6;LOC404266	N_Shelf	Repressed PolyComb	0.0287123	0.00606156	2.17145e-06	2.17145e-06	0.904	++++	2.17145e-06	0.00111207	0.0149584	0.0198575	0.455116	0.0314974	0.00964336	0.00153755	0.0294988	0.0131426	0.0265724	0.0287586	0.0110854	0.00969021	0	0	0	0	0
cg25104637	chr11	64405452	SLC22A12 (+47171); NRXN2 (+85207)	Body	NM_015080;NM_138732;NM_138734	NRXN2	Island	Active TSS	0.0224126	0.00473229	2.17879e-06	2.17879e-06	0.845698	++++	2.17879e-06	0.00111329	0.0180328	0.0191593	0.351519	0.0187426	0.00990004	0.0615115	0.0304258	0.0103649	0.00397024	0.0212879	0.00667882	0.00150378	0	0	0	0	0
cg12984635	chr19	44032076	ETHE1 (-681)	TSS1500	NM_014297	ETHE1	S_Shore	Active TSS	0.0272976	0.00576368	2.17822e-06	0.000264226	0.173858	++++	2.17822e-06	0.00111329	0.048146	0.0189737	0.0146177	0.0344774	0.00913087	0.000283953	0.0346439	0.0148838	0.0215657	0.0109156	0.00961534	0.256695	0	0	0	0	0
cg03138928	chr1	226004826	EPHX1 (-8228); SRP9 (+39296)	5'UTR	NM_001136018	EPHX1	OpenSea	Enhancers	0.0210906	0.00445456	2.19471e-06	6.12138e-05	0.280558	++++	2.19471e-06	0.00111394	0.02002	0.0176823	0.263417	0.0336423	0.00851247	0.000152844	0.00889065	0.00970699	0.361496	0.0193211	0.00662499	0.00366176	0	0	0	0	0
cg18628732	chr6	30095295	TRIM31 (-14413); TRIM40 (-9491)	NA	NA	NA	Island	Repressed PolyComb	0.0300874	0.00635495	2.19619e-06	2.19619e-06	0.440387	++++	2.19619e-06	0.00111394	0.0543957	0.0179889	0.00407297	0.0273373	0.0104232	0.0102263	0.0383349	0.0181151	0.0363453	0.0221318	0.0103036	0.032081	0	0	0	0	0
cg23845574	chr10	135051270	VENTX (+363)	TSS200	NM_014468	VENTX	Island	Repressed PolyComb	0.027364	0.0057785	2.18541e-06	2.18541e-06	0.888161	++++	2.18541e-06	0.00111394	0.0217473	0.0261238	0.409444	0.0296801	0.0107283	0.00686194	0.0359	0.0143626	0.0137422	0.0237998	0.00817948	0.00374015	0	0	0	0	0
cg05913684	chr19	710906	MISP (-40219); PALM (+1806)	Body	NM_001040134;NM_002579	PALM	Island	Active TSS	0.0223407	0.00471757	2.18363e-06	2.18363e-06	0.897576	++++	2.18363e-06	0.00111394	0.0307112	0.0136364	0.0291285	0.0207614	0.00797885	0.0108173	0.0171928	0.0124966	0.171365	0.023072	0.0075715	0.00240229	0	0	0	0	0
cg10124355	chr19	5037004	KDM4B (+67873); PTPRS (+303809)	Body	NM_015015	KDM4B	Island	Flanking Active TSS	0.0251602	0.00531351	2.18918e-06	2.18918e-06	0.58484	++++	2.18918e-06	0.00111394	0.023231	0.0277332	0.406552	0.0309589	0.00856429	0.000492434	0.0332795	0.012916	0.011149	0.0165187	0.00830724	0.0471745	0	0	0	0	0
cg14776738	chr19	6476756	DENND1C (+5062); CRB3 (+12463)	Body	NM_024898	DENND1C	Island	Active TSS	0.0249399	0.00526734	2.19259e-06	2.19259e-06	0.488812	++++	2.19259e-06	0.00111394	0.00555232	0.0251221	0.82606	0.0367934	0.0101515	0.000476782	0.0255661	0.0114361	0.027169	0.0197321	0.00764537	0.0100692	0	0	0	0	0
cg02415431	chr22	23923255	IGLL1 (-761)	TSS1500	NM_020070;NM_152855	IGLL1	OpenSea	Quiescent/Low	-0.0283785	0.00599414	2.19735e-06	0.000616209	0.16408	----	2.19735e-06	0.00111394	-0.00149889	0.0213746	0.944398	-0.0400931	0.0110649	0.000478411	-0.0486991	0.0165332	0.00385156	-0.0203314	0.00850726	0.0171342	0	0	0	0	0
cg05235171	chr11	117958104	TMPRSS4 (+10301); SCN4B (+65430)	Body	NM_001083947;NM_019894	TMPRSS4	OpenSea	Quiescent/Low	-0.0140661	0.00297137	2.20279e-06	2.20279e-06	0.960694	----	2.20279e-06	0.00111544	-0.0083468	0.0125512	0.509358	-0.0160716	0.0077432	0.0407546	-0.0150627	0.00735672	0.0427231	-0.0138492	0.00373303	0.000224865	0	0	0	0	0
cg07623567	chr6	32909523	HLA-DMB (-677)	TSS1500	NM_002118	HLA-DMB	OpenSea	Quiescent/Low	-0.0404378	0.00854309	2.20795e-06	0.00763112	0.0512329	+---	2.20795e-06	0.00111575	0.0150672	0.0255858	0.558816	-0.0648869	0.0178748	0.00046779	-0.0591748	0.0195126	0.00295285	-0.0340578	0.0124827	0.00653453	0	0	0	0	0
cg23683800	chr10	115086103	HABP2 (-226681); TCF7L2 (+376095)	NA	NA	NA	OpenSea	Quiescent/Low	-0.0198681	0.00419779	2.21223e-06	0.00219162	0.114778	+---	2.21223e-06	0.00111575	0.000371943	0.0138203	0.978646	-0.0377584	0.00966917	0.000180662	-0.0219854	0.0108753	0.0453707	-0.0166765	0.00555878	0.00280163	0	0	0	0	0
cg22210337	chr11	2322808	TSPAN32 (-434); C11orf21 (+334)	Body;TSS1500	NM_001142946;NM_139022;NR_024621	C11orf21;TSPAN32	OpenSea	Quiescent/Low	-0.0360758	0.00762235	2.2133e-06	7.72573e-05	0.253858	----	2.2133e-06	0.00111575	-0.0131136	0.0334662	0.69698	-0.0424574	0.0137965	0.00275906	-0.0593921	0.0163805	0.000419072	-0.0224594	0.0116736	0.0547916	0	0	0	0	0
cg15488009	chr19	681445	FSTL3 (+5054); PRSS57 (+14014)	Body	NM_005860	FSTL3	Island	Quiescent/Low	-0.0422127	0.00891851	2.21054e-06	2.21054e-06	0.749406	----	2.21054e-06	0.00111575	-0.0185748	0.0330703	0.577063	-0.034281	0.0151741	0.0262601	-0.0504065	0.0191985	0.00974033	-0.0495646	0.0147413	0.000817843	0	0	0	0	0
cg00359365	chr1	26880547	ARID1A (-141976); RPS6KA1 (+8205)	Body;TSS1500	NM_001006665;NM_002953;NR_031740	MIR1976;RPS6KA1	OpenSea	Strong transcription	-0.0376961	0.00796634	2.22403e-06	2.22403e-06	0.521074	----	2.22403e-06	0.00111827	-0.0408339	0.0244051	0.101082	-0.0471744	0.0134123	0.000682453	-0.0461367	0.017032	0.00770709	-0.0205331	0.0140412	0.144123	0	0	0	0	0
cg17474422	chr1	36039866	TFAP2E (+896)	Body	NM_178548	TFAP2E	Island	Weak Repressed PolyComb	0.0277046	0.00585501	2.22576e-06	2.22576e-06	0.994157	++++	2.22576e-06	0.00111827	0.0258932	0.0240049	0.286362	0.025641	0.0100565	0.0124546	0.0292387	0.013371	0.0306544	0.0289566	0.00914631	0.00161738	1	0	0	0	1
cg05945266	chr17	80545020	WDR45B (+61390); FOXK2 (+67430)	Body	NM_004514	FOXK2	N_Shore	Strong transcription	0.0428458	0.00905406	2.22085e-06	2.22085e-06	0.783385	++++	2.22085e-06	0.00111827	0.055247	0.0230941	0.0208869	0.0430188	0.0176797	0.0169192	0.0542492	0.0211747	0.0116045	0.0327848	0.0142943	0.022131	0	0	0	0	0
cg23907053	chr12	70215816	MYRFL (-110499); RAB3IP (+82647)	3'UTR	NM_001024647;NM_022456;NM_175623;NM_175624;NM_175625	RAB3IP	OpenSea	Weak transcription	-0.021812	0.00461027	2.23231e-06	2.23231e-06	0.696089	----	2.23231e-06	0.00112032	-0.00618766	0.0180455	0.733242	-0.0306535	0.0112136	0.00752799	-0.0191319	0.0102268	0.0637353	-0.0219364	0.00614715	0.000385109	0	0	0	0	0
cg12177677	chr2	158300475	CYTIP (+178)	1stExon	NM_004288	CYTIP	OpenSea	Quiescent/Low	-0.0368649	0.00779534	2.25524e-06	5.7776e-05	0.274703	----	2.25524e-06	0.00112993	-0.0082028	0.0277102	0.768546	-0.0516398	0.0136177	0.000268442	-0.0483639	0.0165981	0.00423684	-0.0231515	0.0127706	0.0703091	0	0	0	0	0
cg04147621	chr21	47856020	DIP2A (-23003); PCNT (+111985)	Body	NM_006031	PCNT	Island	Weak transcription	0.0349604	0.0073928	2.25647e-06	0.000359734	0.207201	++++	2.25647e-06	0.00112993	0.000126218	0.0258523	0.996126	0.0542909	0.012885	5.91128e-05	0.0330905	0.0157698	0.0379035	0.0265548	0.0121658	0.0294078	0	0	1	0	1
cg27485921	chr2	46747379	ATP6V1E2 (-284)	TSS1500	NM_080653	ATP6V1E2	OpenSea	Quiescent/Low	-0.022609	0.00478803	2.3357e-06	0.000694941	0.139514	----	2.3357e-06	0.00116572	-0.0123887	0.0188984	0.515382	-0.0350367	0.00942861	0.000349122	-0.0434811	0.0152826	0.00519523	-0.014679	0.00628823	0.0198774	0	0	0	0	0
cg08223717	chr7	36195507	ANLN (-233907); EEPD1 (+2750)	Body	NM_030636	EEPD1	S_Shelf	Active TSS	0.0415938	0.00880854	2.33552e-06	0.0214216	0.051557	-++.	2.33552e-06	0.00116572	-0.00446697	0.0210286	0.832715	0.048892	0.012264	0.000135104	0.0555803	0.0158549	0.000636555	NA	NA	NA	0	0	0	0	0
cg13341668	chr3	50359909	HYAL2 (+303)	5'UTR;TSS1500	NM_003773;NM_033158	HYAL2	Island	Flanking Active TSS	0.0295744	0.00626376	2.34102e-06	2.34102e-06	0.820504	++++	2.34102e-06	0.00116708	0.046839	0.0214062	0.033779	0.0317686	0.0122336	0.0109715	0.0231774	0.0143106	0.10786	0.0277771	0.00922902	0.00271477	0	0	0	0	0
cg10331073	chr10	26856128	PDSS1 (-130459); APBB1IP (+128997)	Body	NM_019043	APBB1IP	Island	Weak Repressed PolyComb	0.0431986	0.00915021	2.34629e-06	2.34629e-06	0.417868	++++	2.34629e-06	0.00116841	0.0500744	0.0289721	0.0906305	0.0476856	0.0148153	0.0017853	0.0690031	0.0228876	0.0031234	0.0250303	0.0152723	0.101705	0	0	0	0	0
cg13314965	chr3	196065506	TM4SF19 (-248)	TSS1500	NM_138461	TM4SF19	OpenSea	Weak Repressed PolyComb	-0.0335948	0.00711936	2.3725e-06	0.00107185	0.122807	----	2.3725e-06	0.00117886	-0.00300871	0.0201383	0.881889	-0.0426166	0.0134724	0.00212106	-0.0567175	0.0152547	0.000302664	-0.0237181	0.0115802	0.040941	0	0	0	0	0
cg01870657	chr13	52342952	DHRS12 (+35306); WDFY2 (+184309)	3'UTR	NM_024705	DHRS12	OpenSea	Weak transcription	0.0226773	0.00480565	2.37133e-06	8.45719e-06	0.357251	++++	2.37133e-06	0.00117886	0.00834075	0.0209708	0.692668	0.0243143	0.0103358	0.0208058	0.0415003	0.0124077	0.00108998	0.0185062	0.00630309	0.00344039	0	0	0	0	0
cg04815973	chr15	74267168	STOML1 (+17520); LOXL1 (+48370)	NA	NA	NA	OpenSea	Quiescent/Low	-0.0392826	0.00832597	2.38081e-06	0.000118323	0.230557	----	2.38081e-06	0.00118169	-0.0164311	0.0276422	0.555143	-0.0331303	0.0146714	0.026326	-0.072086	0.0184039	0.00014726	-0.0323313	0.0134613	0.0165918	0	0	0	0	0
cg05494008	chr8	145579285	SLC52A2 (-2967); TMEM249 (-712); ENSG00000271698 (-17)	Body;TSS1500	NM_012162;NM_024555;NR_015428	C8ORFK29;FBXL6	S_Shore	Strong transcription	-0.0193934	0.00411149	2.39485e-06	2.39485e-06	0.479953	----	2.39485e-06	0.00118735	-0.0131952	0.0154067	0.396185	-0.0274353	0.00681785	0.000118114	-0.0187068	0.00893143	0.0382521	-0.012775	0.00691808	0.0652525	0	0	0	0	0
cg25382900	chr1	12148326	TNFRSF1B (-78733); TNFRSF8 (+24893)	Body	NM_001243	TNFRSF8	OpenSea	Quiescent/Low	-0.0383406	0.00812959	2.40323e-06	0.00156336	0.0908112	----	2.40323e-06	0.00118889	-0.0209207	0.0196146	0.291725	-0.0663089	0.0149025	2.43224e-05	-0.0499695	0.0217392	0.0232021	-0.020538	0.0130047	0.114755	0	0	0	0	0
cg22494725	chr22	38709636	TMEM184B (-40597); CSNK1E (+3776)	Body	NM_001894;NM_152221	CSNK1E	N_Shelf	Transcr. at gene 5' and 3'	0.0362603	0.00768831	2.40184e-06	2.40184e-06	0.821976	++++	2.40184e-06	0.00118889	0.0151469	0.0264261	0.569316	0.0425418	0.0127469	0.00122599	0.0333817	0.0161302	0.0405744	0.036741	0.0134992	0.00666643	0	0	0	0	0
cg09818588	chr4	84406319	FAM175A (+14)	TSS200	NM_139076	FAM175A	Island	Active TSS	0.0239134	0.00507133	2.41228e-06	0.000349656	0.205594	++++	2.41228e-06	0.00119206	0.0106475	0.0164359	0.520324	0.0312892	0.00784112	0.000133292	0.0352879	0.0116305	0.00293975	0.0104673	0.00931553	0.261576	0	0	0	0	0
cg26623263	chr2	202987140	FZD7 (+87831); SUMO1 (+116190)	NA	NA	NA	OpenSea	Quiescent/Low	-0.0404011	0.00857042	2.42881e-06	2.42881e-06	0.718233	----	2.42881e-06	0.0011976	-0.0245547	0.026914	0.366348	-0.0519637	0.0167978	0.00262733	-0.0260169	0.0205466	0.207801	-0.0427695	0.0125778	0.000713653	0	0	0	0	0
cg05463966	chr11	67803951	TCIRG1 (-2531)	Body	NM_002496	NDUFS8	N_Shelf	Genic enhancers	-0.0236588	0.00501867	2.42718e-06	2.42718e-06	0.918244	----	2.42718e-06	0.0011976	-0.024795	0.0257532	0.340685	-0.0265346	0.0101763	0.0106586	-0.029815	0.0129362	0.0228416	-0.0207215	0.00665737	0.00193513	0	0	0	0	0
cg07153966	chr7	27147590	HOXA2 (-5161); HOXA3 (+11623)	Body	NM_030661;NM_153631;NM_153632	HOXA3	Island	Repressed PolyComb	0.0316089	0.006707	2.44321e-06	3.05051e-05	0.293501	++++	2.44321e-06	0.00120338	0.0359612	0.0290288	0.2217	0.0435568	0.0117565	0.000362629	0.0445794	0.0161061	0.00650836	0.0173816	0.0100234	0.0833689	0	0	0	0	0
cg00495443	chr22	17568163	IL17RA (+2315); CECR5 (+72003)	Body	NM_014339	IL17RA	S_Shore	Weak transcription	-0.035531	0.00754002	2.44911e-06	0.000242925	0.204206	----	2.44911e-06	0.00120497	-0.011573	0.0237409	0.62824	-0.0606639	0.0146949	8.09068e-05	-0.0339474	0.015697	0.0324862	-0.0260649	0.0118462	0.0281348	0	0	0	0	0
cg04930596	chr12	124864528	NCOR2 (+115269); ZNF664 (+406859)	Body	NM_001077261;NM_006312	NCOR2	OpenSea	Genic enhancers	0.0357459	0.00758633	2.45447e-06	2.45447e-06	0.647179	++++	2.45447e-06	0.00120629	0.0297535	0.0192166	0.128398	0.0228514	0.0139884	0.105799	0.0449855	0.0197037	0.0241274	0.0441005	0.0119684	0.000247783	0	0	0	0	0
cg19692322	chr1	3621048	SMIM1 (-68303); TP73 (+51965)	Body	NM_001126240;NM_001126241;NM_001126242;NM_005427	TP73	N_Shelf	Quiescent/Low	-0.0337562	0.00716495	2.46146e-06	2.46146e-06	0.475282	----	2.46146e-06	0.00120831	-0.0552302	0.0229025	0.0199348	-0.031974	0.0152379	0.0386475	-0.0493601	0.0170482	0.0044776	-0.0249065	0.0100885	0.0138096	0	0	0	0	0
cg20078624	chr15	22922301	CYFIP1 (+29639); NIPA2 (+112106)	5'UTR	NM_014608	CYFIP1	OpenSea	Weak transcription	0.0393469	0.00835196	2.46395e-06	2.46395e-06	0.459803	++++	2.46395e-06	0.00120831	0.0342582	0.0376945	0.368173	0.0256315	0.0148994	0.0887751	0.0628584	0.0179691	0.000651223	0.0381112	0.0128774	0.00319202	0	0	0	0	0
cg06098530	chr10	76727919	DUPD1 (+90352); KAT6B (+141537)	Body	NM_012330	MYST4	OpenSea	Quiescent/Low	-0.0250221	0.00531212	2.47257e-06	2.47257e-06	0.99744	----	2.47257e-06	0.00121122	-0.0244342	0.0205852	0.241331	-0.0234287	0.0122411	0.0587715	-0.0272427	0.0132952	0.042566	-0.024996	0.00694262	0.000341712	0	0	0	0	0
cg09563216	chr1	150255241	APH1A (-13843); MRPS21 (-11098)	1stExon;5'UTR	NM_144697	C1orf51	S_Shore	Flanking Active TSS	0.0479451	0.010181	2.4858e-06	0.00229532	0.163988	++++	2.4858e-06	0.00121375	0.0389282	0.0282867	0.175422	0.0651033	0.0140773	1.23625e-05	0.00563886	0.022659	0.803886	0.0529913	0.026688	0.0474941	0	0	0	0	0
cg00439384	chr3	122785558	PDIA5 (-358)	TSS1500	NM_006810;NR_028444	PDIA5	N_Shore	Active TSS	0.0373729	0.00793535	2.48108e-06	0.000228481	0.213076	++++	2.48108e-06	0.00121375	0.00276133	0.0201563	0.891632	0.0502726	0.0136272	0.000382722	0.0512527	0.0188502	0.00748819	0.0329025	0.013841	0.0177311	0	0	0	0	0
cg11297046	chr19	49657000	TRPM4 (-3997); HRC (+1680)	1stExon	NM_002152	HRC	S_Shore	Weak transcription	-0.0305289	0.00648249	2.48396e-06	2.48396e-06	0.417687	----	2.48396e-06	0.00121375	-0.0153337	0.0368136	0.678965	-0.0390634	0.0133683	0.00438515	-0.0474374	0.0149263	0.00187173	-0.0218632	0.00877911	0.0130072	0	0	0	0	0
cg20265748	chr14	89017615	PTPN21 (+3461); SPATA7 (+165742)	5'UTR	NM_007039	PTPN21	N_Shore	Active TSS	0.0336842	0.00715436	2.49911e-06	4.92131e-05	0.277516	++++	2.49911e-06	0.00121893	0.0170959	0.0246567	0.491572	0.0479924	0.0126289	0.000260981	0.0466416	0.0165644	0.00566273	0.0199391	0.0111961	0.0753895	0	0	0	0	0
cg07675031	chr11	47399893	SPI1 (+48)	1stExon	NM_001080547;NM_003120	SPI1	Island	Weak transcription	-0.0379997	0.00807468	2.52587e-06	2.52587e-06	0.840874	----	2.52587e-06	0.00123065	-0.0283038	0.0347645	0.419749	-0.047436	0.0167176	0.00560573	-0.0438358	0.0163881	0.00849316	-0.031414	0.0117782	0.00783883	0	0	0	0	0
cg16106427	chr10	134045609	DPYSL4 (+45206); STK32C (+75834)	Body	NM_173575	STK32C	S_Shelf	Weak transcription	-0.050371	0.0107082	2.55156e-06	0.000724032	0.143584	----	2.55156e-06	0.00124182	-0.00475505	0.0242029	0.845111	-0.0483646	0.0187716	0.0115908	-0.0805422	0.0283584	0.00527201	-0.0660739	0.0184663	0.000371598	0	0	0	0	0
cg00989365	chr14	70014548	KIAA0247 (-63764); PLEKHD1 (+63078)	NA	NA	NA	Island	Active TSS	0.0329937	0.00701578	2.56635e-06	2.86675e-06	0.389417	++++	2.56635e-06	0.00124767	0.00214296	0.0241775	0.929757	0.0430525	0.00999913	4.19342e-05	0.0320756	0.0177492	0.073162	0.024722	0.013571	0.068958	0	0	0	0	0
cg18127922	chr17	46672255	HOXB5 (-933)	Body;TSS1500	NM_002147;NR_033201;NR_033202;NR_033203;NR_033204;NR_033205	HOXB5;LOC404266	N_Shore	Repressed PolyComb	0.0187781	0.00399325	2.57037e-06	2.57037e-06	0.43944	-+++	2.57037e-06	0.00124828	-0.0056237	0.0188606	0.766914	0.0226094	0.0074071	0.00297595	0.0266631	0.0102993	0.0107817	0.0164348	0.00556876	0.00327762	0	0	0	0	0
cg12127196	chr1	50489240	AGBL4 (+344)	Body	NM_032785	AGBL4	N_Shore	Active TSS	0.0309304	0.00658008	2.59391e-06	0.00046273	0.157622	++++	2.59391e-06	0.00125565	0.0151133	0.0185604	0.419682	0.0421999	0.0113709	0.00035487	0.0524755	0.0162581	0.00159702	0.0167812	0.010736	0.118517	0	0	0	0	0
cg12165551	chr11	8385712	LMO1 (-100308); STK33 (+111658)	NA	NA	NA	OpenSea	Quiescent/Low	-0.0361178	0.00768359	2.5934e-06	2.5934e-06	0.519808	----	2.5934e-06	0.00125565	-0.00843089	0.0219249	0.702353	-0.0482634	0.0158456	0.00303525	-0.0408504	0.0173525	0.0201367	-0.0352584	0.0115055	0.00226965	0	0	0	0	0
cg23939875	chr11	8832272	ST5 (+100225); RPL27A (+128315)	5'UTR;TSS200	NM_005418;NM_139157;NM_213618	ST5	OpenSea	Active TSS	0.0413944	0.00880541	2.58871e-06	2.58871e-06	0.906369	++++	2.58871e-06	0.00125565	0.0543281	0.0327849	0.104304	0.0492584	0.0172774	0.00539139	0.0403326	0.0250319	0.109688	0.0361697	0.0119343	0.00253554	0	0	0	0	0
cg27405988	chr3	48171915	MAP4 (-41154); CDC25A (+57930)	NA	NA	NA	OpenSea	Enhancers	0.0412691	0.00877997	2.59698e-06	2.59698e-06	0.664836	+++.	2.59698e-06	0.00125579	0.0250236	0.020232	0.222425	0.0439225	0.0123026	0.000572181	0.0469182	0.0159676	0.00393588	NA	NA	NA	0	0	0	0	0
cg26002008	chr5	1477719	SLC6A3 (-32175); LPCAT1 (+46372)	Body	NM_024830	LPCAT1	OpenSea	Weak transcription	-0.0329678	0.00701647	2.61922e-06	2.61922e-06	0.634278	----	2.61922e-06	0.00126464	-0.0018209	0.0308634	0.953209	-0.0389023	0.013583	0.00519243	-0.0447494	0.0186178	0.0177158	-0.0299144	0.0095531	0.0018171	0	0	0	0	0
cg01139861	chr7	50343298	IKZF1 (-5019); C7orf72 (+207667)	TSS1500	NM_006060	IKZF1	Island	Bivalent/Poised TSS	0.0266343	0.00566868	2.6209e-06	2.6209e-06	0.392748	++++	2.6209e-06	0.00126464	0.0491597	0.0178337	0.00834677	0.0163989	0.010125	0.10877	0.0370143	0.0170127	0.0314751	0.0261705	0.00822943	0.00154143	0	0	0	0	0
cg11231069	chr2	240225142	HDAC4 (+97500); TWIST2 (+468470)	Body	NM_006037	HDAC4	OpenSea	Enhancers	-0.0340058	0.00723909	2.63339e-06	2.63339e-06	0.428735	----	2.63339e-06	0.00126931	-0.0211413	0.0226302	0.355075	-0.0540903	0.0162344	0.00124821	-0.0425216	0.0169416	0.0133651	-0.0258083	0.0100752	0.0106417	0	0	0	0	0
cg12609829	chr15	38988755	THBS1 (-884538); RASGRP1 (-131749)	TSS200	NM_207444	C15orf53	OpenSea	Quiescent/Low	-0.0361684	0.00770497	2.67695e-06	0.000416493	0.20002	+---	2.67695e-06	0.00128755	0.00413814	0.0239842	0.863773	-0.0390564	0.0145781	0.00876061	-0.0621769	0.0195953	0.00190216	-0.0347248	0.0113254	0.00225767	0	0	0	0	0
cg19663795	chr16	30393854	ENSG00000270466 (+8); SEPT1 (+316)	5'UTR	NM_052838	2020-09-01	S_Shelf	Quiescent/Low	-0.0289418	0.00616537	2.67579e-06	0.000141324	0.220018	----	2.67579e-06	0.00128755	-0.0177337	0.0250674	0.48286	-0.0345215	0.0120356	0.00512923	-0.0518401	0.0142031	0.000385087	-0.0185034	0.00881969	0.0362895	0	0	0	0	0
cg01323381	chr7	27184264	HOXA5 (-978)	TSS1500	NM_019102	HOXA5	Island	Repressed PolyComb	0.0368853	0.0078593	2.68958e-06	0.00325069	0.102341	-+++	2.68958e-06	0.00129225	-0.00774985	0.0219192	0.72528	0.0531393	0.0132794	0.000128027	0.0489083	0.0193885	0.0129168	0.0314754	0.0131566	0.0170205	0	0	0	0	0
cg04123310	chr1	27677072	SYTL1 (+5709); MAP3K6 (+16310)	Body	NM_032872	SYTL1	Island	Flanking Bivalent TSS/Enh	0.0214302	0.00456886	2.72545e-06	2.72545e-06	0.587697	++++	2.72545e-06	0.0013067	0.034143	0.0172174	0.05335	0.0222486	0.00794915	0.00626054	0.0333945	0.0137138	0.0163223	0.016323	0.0065387	0.012791	0	0	0	0	0
cg06787669	chr7	45018789	MYO1G (-93)	TSS200	NM_033054	MYO1G	OpenSea	Weak transcription	-0.0320803	0.00683927	2.72397e-06	0.00223114	0.116986	+---	2.72397e-06	0.0013067	0.00825911	0.0343256	0.810926	-0.0525175	0.0124637	5.90811e-05	-0.0376026	0.0143273	0.0097673	-0.0186082	0.0104138	0.0744179	0	0	0	0	0
cg03270332	chr19	45594670	PPP1R37 (-1549)	3'UTR	NM_001007269;NM_001007270;NM_024707	GEMIN7	Island	Active TSS	0.0262331	0.00559393	2.7378e-06	2.35596e-05	0.31869	++++	2.7378e-06	0.00131122	0.0306161	0.0259313	0.243807	0.027229	0.0087092	0.0023754	0.0552757	0.0179357	0.00253495	0.0184793	0.00839849	0.0281323	0	0	0	0	0
cg17928152	chr13	113663206	F7 (-96914); MCF2L (+39672)	Body	NM_001112732;NM_024979	MCF2L	Island	Weak transcription	0.0364856	0.00778062	2.74153e-06	0.000113146	0.2207	++++	2.74153e-06	0.00131161	0.0303334	0.0183062	0.104325	0.017082	0.014307	0.235596	0.0652662	0.0191946	0.000906328	0.0423893	0.0129806	0.00114912	0	0	0	0	0
cg15437741	chr17	80194576	SLC16A3 (+3014); CSNK1D (+37030)	Body	NM_001042422;NM_001042423;NM_004207	SLC16A3	Island	Weak transcription	0.0180888	0.00385813	2.75224e-06	2.75224e-06	0.748665	++++	2.75224e-06	0.00131534	0.011062	0.017608	0.532954	0.0149082	0.00853157	0.0839384	0.0275286	0.00995548	0.00655885	0.017369	0.00499206	0.00053588	0	0	0	0	0
cg18229196	chr10	134827324	NKX6-2 (-227769); GPR123 (-74084)	NA	NA	NA	S_Shore	Quiescent/Low	-0.0341672	0.00728839	2.76033e-06	2.76033e-06	0.682051	----	2.76033e-06	0.00131641	-0.0519616	0.0236881	0.0333576	-0.0367564	0.0128916	0.00538903	-0.0450078	0.0205129	0.0300906	-0.025721	0.0107525	0.0170324	0	0	0	0	0
cg21236153	chr9	34457249	DNAI1 (-1583)	Body	NM_147202	C9orf25	N_Shore	Flanking Active TSS	0.0462354	0.00986426	2.77017e-06	0.000664767	0.164034	++++	2.77017e-06	0.00131696	0.0191704	0.0255397	0.456708	0.0673133	0.0159774	5.92122e-05	0.0692024	0.0270171	0.0116222	0.0252499	0.0170086	0.138146	0	0	0	0	0
cg27295595	chr16	29796756	KIF22 (-5284); ZG16 (+7196)	NA	NA	NA	Island	Active TSS	0.0341776	0.00729174	2.77025e-06	2.77025e-06	0.678857	++++	2.77025e-06	0.00131696	0.0393645	0.0214088	0.0724185	0.0449066	0.0123328	0.00045049	0.0286801	0.0177206	0.108104	0.0248064	0.0120677	0.0402154	0	0	0	0	0
cg05974498	chr19	52599256	ZNF841 (-239)	TSS1500	NM_001136499	ZNF841	S_Shore	Active TSS	0.0425266	0.00907219	2.76453e-06	0.00176854	0.113783	++++	2.76453e-06	0.00131696	0.00270264	0.0236889	0.909664	0.04349	0.0132268	0.00143511	0.0381956	0.0192007	0.0488715	0.0823334	0.0227064	0.000310135	0	0	0	0	0
cg21486834	chr17	74477542	RHBDF2 (+19946); AANAT (+28110)	Body	NM_001005498;NM_024599	RHBDF2	S_Shelf	Weak transcription	-0.0297734	0.00635287	2.77763e-06	2.77763e-06	0.950747	----	2.77763e-06	0.00131908	-0.027458	0.0288084	0.345508	-0.0310188	0.0117335	0.00965948	-0.0361084	0.0141051	0.0116689	-0.0263969	0.00941432	0.00519778	0	0	0	0	0
cg21581504	chr2	68545960	PPP3R1 (-66298); PLEK (-46344)	Body	NM_001111101;NM_015463	CNRIP1	N_Shore	Active TSS	0.0434913	0.00928388	2.80498e-06	2.80498e-06	0.83833	++++	2.80498e-06	0.00132927	0.0324299	0.023432	0.173037	0.0470554	0.0163142	0.00489623	0.0587422	0.0227443	0.0109639	0.0379357	0.0156353	0.0155225	0	0	0	0	0
cg00765783	chr16	12996587	SHISA9 (+1111)	Body	NM_001145204;NM_001145205	SHISA9	Island	Flanking Bivalent TSS/Enh	0.0242027	0.0051684	2.82939e-06	2.82939e-06	0.400512	++++	2.82939e-06	0.00133943	0.0117338	0.0120946	0.337036	0.033414	0.00760697	3.02118e-05	0.0180735	0.0133156	0.177168	0.019075	0.0114121	0.0951051	0	0	0	0	0
cg20124223	chr11	111847692	DLAT (-47845); DIXDC1 (+39766)	Body;TSS1500	NM_001037954;NM_033425	DIXDC1	N_Shore	Active TSS	0.0516108	0.0110221	2.83396e-06	2.83396e-06	0.465126	++++	2.83396e-06	0.00134018	0.0175873	0.0381852	0.64727	0.0675815	0.018691	0.000491018	0.0669234	0.0254868	0.00973314	0.0369928	0.0178353	0.0384552	0	0	0	0	0
cg20593826	chr1	59280370	FGGY (-482282); JUN (-30586)	NA	NA	NA	Island	Quiescent/Low	0.026648	0.00569149	2.8399e-06	2.8399e-06	0.751052	++++	2.8399e-06	0.00134158	0.0415556	0.015054	0.00826248	0.0242608	0.0112896	0.0342924	0.0216827	0.0121158	0.0759548	0.025527	0.00920579	0.00571288	0	0	0	0	0
cg15117739	chr17	46698881	HOXB8 (-6581); HOXB9 (+4957)	3'UTR	NM_024017	HOXB9	Island	Repressed PolyComb	0.0251497	0.0053734	2.86302e-06	2.86302e-06	0.405103	++++	2.86302e-06	0.00135109	0.01944	0.0181255	0.289079	0.0281412	0.00883138	0.00197357	0.0399132	0.0121456	0.00132078	0.0150528	0.00913268	0.0997831	0	0	0	0	0
cg10013501	chr1	25257813	RUNX3 (+33687); CLIC4 (+185966)	Body;TSS1500	NM_001031680;NM_004350	RUNX3	Island	Repressed PolyComb	0.0294007	0.0062835	2.88232e-06	2.88232e-06	0.410334	-+++	2.88232e-06	0.00135877	-0.00719002	0.0245361	0.770811	0.0297335	0.0102557	0.00468858	0.0424176	0.0161414	0.00967708	0.0301424	0.00984321	0.00228651	0	0	0	0	0
cg23363263	chr2	224751989	AP1S3 (-49691); WDFY1 (+58114)	Body	NM_020830	WDFY1	OpenSea	Weak transcription	-0.0308827	0.00660087	2.88864e-06	0.000544913	0.201899	+---	2.88864e-06	0.00136033	0.0124894	0.0227497	0.585666	-0.0350643	0.0105434	0.00127287	-0.0448568	0.0155299	0.00457066	-0.0293904	0.0112676	0.00930364	0	0	0	0	0
cg26910511	chr19	39799037	LRFN1 (+6938); IFNL1 (+12073)	Body	NM_020862	LRFN1	Island	Enhancers	0.0188103	0.00402378	2.94269e-06	2.94269e-06	0.99403	++++	2.94269e-06	0.00138434	0.0196809	0.0161646	0.229613	0.0184684	0.00660073	0.00627721	0.0210695	0.00945099	0.0275918	0.0179369	0.00648354	0.00582488	0	0	0	0	0
cg06238004	chr17	42029727	PPY (-10086); PYY (+52109)	NA	NA	NA	N_Shore	Repressed PolyComb	0.0264511	0.00566054	2.96992e-06	0.000388636	0.116889	++++	2.96992e-06	0.00139569	0.052619	0.0209176	0.0154407	0.0281909	0.0110818	0.012649	0.0501227	0.0152194	0.00129041	0.0157506	0.00779356	0.0436867	0	0	0	0	0
cg04058799	chr7	151547969	RHEB (-330960); PRKAG2 (+26240)	Body	NM_016203	PRKAG2	OpenSea	Weak transcription	-0.0329567	0.00705773	3.01796e-06	3.01796e-06	0.804988	----	3.01796e-06	0.00141003	-0.0513279	0.0247105	0.0433972	-0.0355233	0.0140406	0.0131241	-0.0212924	0.0186915	0.256836	-0.0320313	0.00975755	0.00108258	0	0	0	0	0
cg02691192	chr17	59693501	NACA2 (-24939); BRIP1 (+247380)	NA	NA	NA	OpenSea	Quiescent/Low	-0.0284465	0.00609155	3.0144e-06	0.000170984	0.222294	----	3.0144e-06	0.00141003	-0.0152901	0.0171406	0.377014	-0.050977	0.0128857	0.000150694	-0.0305691	0.0159192	0.0571208	-0.0211336	0.00858224	0.0140536	0	0	1	0	1
cg16664472	chr1	26644822	UBXN11 (+31); CD52 (+375)	Body;TSS200	NM_001803;NM_145345	CD52;UBXN11	OpenSea	Quiescent/Low	-0.0234184	0.0050178	3.05525e-06	0.00023867	0.190348	----	3.05525e-06	0.00142539	-0.0182458	0.0202955	0.373332	-0.0318723	0.00948149	0.00113477	-0.0413301	0.0126295	0.00138112	-0.0136789	0.00708953	0.0541047	0	0	0	0	0
cg21513088	chr2	585365	FAM150B (-297070); TMEM18 (+92073)	NA	NA	NA	S_Shore	Quiescent/Low	-0.0286369	0.00613686	3.06547e-06	0.000198673	0.166656	----	3.06547e-06	0.00142868	-0.0577514	0.0219114	0.011408	-0.0229168	0.0105083	0.0317748	-0.0522123	0.0160931	0.00151304	-0.0199923	0.0093038	0.0320125	0	0	0	0	0
cg15972148	chr13	114880889	GAS6 (-313850); RASA3 (+17196)	Body	NM_007368	RASA3	S_Shore	Weak transcription	-0.0301779	0.00647109	3.10877e-06	0.0104485	0.0505744	----	3.10877e-06	0.00144736	-0.0130853	0.023407	0.578852	-0.0562391	0.0117377	6.41097e-06	-0.0106046	0.0138315	0.444719	-0.0243627	0.0102222	0.0174408	0	0	0	0	0
cg00321288	chr12	87232692	MGAT4C (-582648)	TSS200	NM_013244	MGAT4C	OpenSea	Active TSS	0.0411774	0.00883206	3.12745e-06	3.12745e-06	0.893474	++++	3.12745e-06	0.00145456	0.057853	0.0265214	0.0343043	0.0389927	0.0133615	0.00443436	0.045195	0.0196566	0.023165	0.0343619	0.017654	0.052032	0	0	0	0	0
cg23652026	chr6	32906526	HLA-DMB (+2320); PSMB9 (+84589)	Body	NM_002118	HLA-DMB	OpenSea	Quiescent/Low	-0.0488723	0.0104831	3.1312e-06	3.1312e-06	0.418351	----	3.1312e-06	0.0014548	-0.0402635	0.0314459	0.206821	-0.0715545	0.0204781	0.000736503	-0.0213663	0.0224138	0.342311	-0.0513956	0.0164107	0.00181436	0	0	0	0	0
cg13387826	chr1	2005260	PRKCZ (+23352); C1orf86 (+120952)	1stExon;5'UTR;Body	NM_001033581;NM_002744	PRKCZ	Island	Active TSS	0.020944	0.00449374	3.1513e-06	3.1513e-06	0.802745	++++	3.1513e-06	0.00146263	0.0195925	0.0144423	0.181527	0.0171823	0.0073302	0.0212528	0.030098	0.0107775	0.00605699	0.0208114	0.00755801	0.00605806	0	0	0	0	0
cg15871206	chr2	239009118	FAM132B (-58530); SCLY (+39589)	1stExon	NM_194312	ESPNL	Island	Weak transcription	-0.0536981	0.0115308	3.20976e-06	3.20976e-06	0.639274	----	3.20976e-06	0.00148823	-0.0617258	0.0332762	0.0700183	-0.0677351	0.0229406	0.00400839	-0.0673559	0.0253187	0.00883858	-0.0362089	0.0177953	0.0422768	0	0	0	0	0
cg10570158	chr11	19546133	E2F8 (-282967); NAV2 (-189009)	Body	NM_001111018	NAV2	OpenSea	Flanking Active TSS	0.0300755	0.00645946	3.22367e-06	3.22367e-06	0.53642	++++	3.22367e-06	0.00149314	0.0149767	0.0229416	0.517122	0.0383323	0.0118943	0.00176266	0.0177296	0.0124889	0.158226	0.0358376	0.0107916	0.000946978	0	0	0	0	0
cg13997435	chr1	153538406	S100A2 (-66)	TSS200	NM_005978	S100A2	OpenSea	Enhancers	-0.0249351	0.00535569	3.2271e-06	3.2271e-06	0.44722	----	3.2271e-06	0.00149319	-0.020187	0.0220731	0.365196	-0.0388713	0.0108592	0.000554467	-0.0294594	0.0144308	0.0433299	-0.0182699	0.00715589	0.0109008	0	0	0	0	0
cg14748380	chr1	179713788	FAM163A (+1491); TOR1AIP2 (+133145)	5'UTR	NM_173509	FAM163A	Island	Bivalent/Poised TSS	0.0261023	0.00560789	3.24667e-06	3.24667e-06	0.610221	++++	3.24667e-06	0.00149917	0.0421966	0.0274012	0.130423	0.0320858	0.0120744	0.00930218	0.0118279	0.0130084	0.36498	0.0273385	0.00751699	0.000297565	0	0	0	0	0
cg03772020	chr6	148879122	UST (-189341)	NA	NA	NA	N_Shore	Weak transcription	-0.0397937	0.00854921	3.24512e-06	0.00171574	0.122091	+---	3.24512e-06	0.00149917	0.00624432	0.0278997	0.823894	-0.0501822	0.0165444	0.00315312	-0.0653408	0.017834	0.000366684	-0.0292337	0.0133634	0.0290512	0	0	0	0	0
cg17033287	chr1	3056542	ARHGEF16 (-314447); PRDM16 (+70768)	Body	NM_022114;NM_199454	PRDM16	Island	Flanking Active TSS	0.0226879	0.00487497	3.25627e-06	0.00143857	0.112632	++++	3.25627e-06	0.00150207	0.00924925	0.0221094	0.677645	0.0360622	0.00905759	0.000137648	0.0349802	0.0119262	0.00399895	0.0120235	0.00693166	0.0832854	0	0	0	0	0
cg16926213	chr1	1841314	CALML6 (-4951)	NA	NA	NA	S_Shore	Active TSS	0.0287497	0.00617791	3.26146e-06	0.000151446	0.242549	++++	3.26146e-06	0.00150292	0.0722975	0.0237508	0.00385294	0.030216	0.0112042	0.00834058	0.0147352	0.0170579	0.389345	0.0256239	0.00876198	0.00356964	0	0	0	0	0
cg09996284	chr1	156211851	BGLAP (+99)	TSS200	NM_199173	BGLAP	N_Shelf	Strong transcription	-0.0201285	0.00432785	3.30453e-06	0.00131427	0.116313	----	3.30453e-06	0.00152121	-0.0194674	0.0198254	0.331267	-0.013458	0.00886429	0.132423	-0.0425051	0.0102401	6.10787e-05	-0.0156913	0.00591499	0.00817528	0	0	0	0	0
cg18463686	chr7	141646690	CLEC5A (+92)	1stExon;5'UTR	NM_013252	CLEC5A	OpenSea	Quiescent/Low	-0.0396826	0.00853391	3.31954e-06	6.2347e-06	0.371869	----	3.31954e-06	0.00152656	-0.0173358	0.0247192	0.486644	-0.0263653	0.0162384	0.107911	-0.0645953	0.020157	0.00171978	-0.044093	0.0130846	0.000796114	0	0	0	0	0
cg12269535	chr6	43142014	CUL9 (-7898); SRF (+2978)	Body	NM_003131	SRF	Island	Active TSS	0.029518	0.00634988	3.3421e-06	3.3421e-06	0.718841	++++	3.3421e-06	0.00153072	0.0309233	0.0286193	0.28555	0.0285549	0.0116329	0.0160036	0.0475806	0.0172531	0.00669966	0.0252098	0.00882815	0.00443093	0	0	0	0	0
cg02127980	chr9	137252116	COL5A1 (-281503); RXRA (+33691)	Body	NM_002957	RXRA	Island	Enhancers	-0.0322408	0.00693506	3.33614e-06	0.00122593	0.112986	----	3.33614e-06	0.00153072	-0.0297627	0.0295942	0.319825	-0.0249797	0.0143593	0.0853082	-0.0723622	0.0178564	8.88119e-05	-0.0247148	0.00925917	0.0077905	0	0	0	0	0
cg27180555	chr12	112822378	HECTD4 (-2483)	NA	NA	NA	S_Shore	Quiescent/Low	-0.0350822	0.00754685	3.34215e-06	0.00226338	0.120796	+---	3.34215e-06	0.00153072	0.00224874	0.0229913	0.92251	-0.0592687	0.0141457	6.45054e-05	-0.0285736	0.0155781	0.0690194	-0.031504	0.0123582	0.0110218	0	0	0	0	0
cg02000253	chr19	13107687	NFIX (+1266); LYL1 (+105993)	Body	NM_002501	NFIX	Island	Flanking Active TSS	0.0228545	0.00491585	3.33293e-06	3.33293e-06	0.740293	++++	3.33293e-06	0.00153072	0.0402915	0.02379	0.0970978	0.0283596	0.00907645	0.00238959	0.0196018	0.0108487	0.0732332	0.0191665	0.00725873	0.00847558	0	0	0	0	0
cg07060794	chr7	23387365	MALSU1 (+48547); IGF2BP3 (+122720)	Body	NM_006547	IGF2BP3	OpenSea	Weak Repressed PolyComb	-0.0393287	0.0084618	3.3551e-06	3.3551e-06	0.681743	----	3.3551e-06	0.00153509	-0.0453687	0.025514	0.0819837	-0.0531995	0.0153284	0.000795834	-0.0356775	0.0226886	0.118386	-0.0295038	0.0126682	0.0201626	0	0	0	0	0
cg04636564	chr6	169335969	THBS2 (+318169); SMOC2 (+494139)	NA	NA	NA	S_Shelf	Quiescent/Low	-0.0249906	0.00537809	3.37212e-06	0.00248354	0.0553856	----	3.37212e-06	0.00154131	-0.0438706	0.0164283	0.0104366	-0.0453793	0.0109185	7.30245e-05	-0.010129	0.0115063	0.380399	-0.0163667	0.00818496	0.0459544	0	0	1	0	1
cg21488617	chr1	38022586	SNIP1 (-2684); DNALI1 (+67)	1stExon	NM_003462	DNALI1	Island	Flanking Active TSS	0.0342749	0.00737831	3.39479e-06	3.39479e-06	0.729107	++++	3.39479e-06	0.0015501	0.0397942	0.0247014	0.114019	0.0237308	0.0121247	0.0533863	0.0444123	0.0158002	0.00574443	0.038002	0.0129945	0.00356937	0	0	0	0	0
cg00957901	chr4	41614842	PHOX2B (+136144); LIMCH1 (+252039)	Body;TSS200	NM_001112717;NM_001112718;NM_001112719;NM_001112720;NM_014988	LIMCH1	OpenSea	Active TSS	0.0352929	0.00759812	3.40146e-06	3.40146e-06	0.578426	++++	3.40146e-06	0.00155157	0.022084	0.0179851	0.22573	0.0481146	0.0120683	0.000134998	0.0285823	0.0183302	0.121474	0.029088	0.0150965	0.0544357	0	0	0	0	0
cg09290705	chr15	60285508	BNIP2 (-303776); FOXB1 (-10912)	NA	NA	NA	N_Shore	Repressed PolyComb	0.0355719	0.00765868	3.40646e-06	3.40646e-06	0.932641	++++	3.40646e-06	0.00155228	0.0281314	0.0225663	0.218852	0.0313579	0.012531	0.0141196	0.0421099	0.0172349	0.0159616	0.039205	0.0136716	0.00426842	0	0	0	0	0
cg04525852	chr4	125632538	FAT4 (-605015)	5'UTR	NM_001167882;NM_020337	ANKRD50	N_Shore	Active TSS	-0.0309733	0.00667055	3.42903e-06	3.42903e-06	0.627806	----	3.42903e-06	0.00156099	-0.0270865	0.022359	0.231915	-0.03138	0.0147285	0.0358221	-0.0502241	0.0164834	0.0028253	-0.0256419	0.00905981	0.00479259	0	0	0	0	0
cg07464217	chr20	57583263	CTSZ (-962)	TSS1500	NM_001336	CTSZ	S_Shore	Weak transcription	-0.0310822	0.00669534	3.44432e-06	1.52249e-05	0.339524	----	3.44432e-06	0.00156637	-0.0195151	0.0252712	0.443929	-0.0485917	0.0153854	0.00215372	-0.045692	0.015966	0.00494555	-0.0220964	0.00891069	0.0133964	0	0	0	0	0
cg05046306	chr17	46698273	HOXB8 (-5973); HOXB9 (+5565)	NA	NA	NA	N_Shore	Repressed PolyComb	0.0223581	0.0048173	3.46378e-06	0.000385901	0.162919	++++	3.46378e-06	0.00157363	0.0193274	0.0186353	0.305092	0.0403426	0.0104351	0.000207304	0.0277739	0.0106727	0.010387	0.0131903	0.0067041	0.0495458	0	0	0	0	0
cg09510202	chr6	13014871	PHACTR1 (+296330); TBC1D7 (+312272)	Body	NM_030948	PHACTR1	N_Shore	Active TSS	0.0476707	0.0102727	3.47523e-06	1.974e-05	0.329456	++++	3.47523e-06	0.00157566	0.015255	0.023306	0.516015	0.0480686	0.0185203	0.0110123	0.0424611	0.0247569	0.0888203	0.0693733	0.0179952	0.000127055	0	0	0	0	0
cg18384588	chr22	46463747	WNT7B (-90739); PPARA (-82751)	NA	NA	NA	N_Shelf	Active TSS	0.0305928	0.00659229	3.47226e-06	3.47226e-06	0.936584	++++	3.47226e-06	0.00157566	0.021634	0.0258997	0.407867	0.0310019	0.0135302	0.0242539	0.0364135	0.0123761	0.00388978	0.0277717	0.0102444	0.00688514	0	0	0	0	0
cg25608041	chr4	37891834	TBC1D1 (-873)	TSS1500	NM_015173	TBC1D1	Island	Active TSS	0.0470502	0.0101423	3.50107e-06	0.00010565	0.239006	++++	3.50107e-06	0.00158349	0.0314389	0.0285877	0.27717	0.0375578	0.0147256	0.012427	0.0975586	0.0270454	0.000447118	0.0445988	0.0199247	0.0255311	0	0	0	0	0
cg18875357	chr14	105391263	PLD4 (+104)	1stExon;5'UTR	NM_138790	PLD4	OpenSea	Weak Repressed PolyComb	-0.0237586	0.00512125	3.49744e-06	3.49744e-06	0.592799	----	3.49744e-06	0.00158349	-0.0240064	0.024698	0.336136	-0.0325755	0.00960964	0.00103558	-0.0282383	0.0116209	0.0165329	-0.0166889	0.00740129	0.0244699	0	0	0	0	0
cg24691453	chr1	153518384	S100A5 (-4144); S100A4 (-24)	TSS200	NM_002961;NM_019554	S100A4	OpenSea	Enhancers	-0.0391751	0.00844539	3.50711e-06	0.000540082	0.171859	----	3.50711e-06	0.00158374	-0.00574709	0.0346726	0.869078	-0.0502963	0.0158887	0.00210613	-0.0682229	0.0193819	0.00060446	-0.0249229	0.0123415	0.0438478	0	0	0	0	0
cg20770516	chr7	104681396	KMT2E (+26771); SRPK2 (+347944)	5'UTR	NM_018682;NM_182931	MLL5	OpenSea	Enhancers	0.0371934	0.00801892	3.51446e-06	3.51446e-06	0.785673	+++.	3.51446e-06	0.00158481	0.0281802	0.0218972	0.204556	0.0427032	0.0115447	0.000370121	0.0334129	0.0129501	0.0110425	NA	NA	NA	0	0	0	0	0
cg08705942	chr16	85989730	FOXF1 (-554402); IRF8 (+57322)	NA	NA	NA	OpenSea	Repressed PolyComb	-0.0296145	0.00638507	3.51653e-06	0.00196685	0.0732468	----	3.51653e-06	0.00158481	-0.0470279	0.0178832	0.0115827	-0.0498301	0.011732	5.21281e-05	-0.021139	0.016194	0.194208	-0.0132429	0.00984234	0.178928	0	0	0	0	0
cg18383668	chr19	45594410	PPP1R37 (-1809)	3'UTR	NM_001007269;NM_001007270;NM_024707	GEMIN7	Island	Active TSS	0.0428239	0.00923474	3.53068e-06	0.000250947	0.193356	++++	3.53068e-06	0.0015896	0.0323817	0.0329377	0.33069	0.0416832	0.0155361	0.0086669	0.0933952	0.0257182	0.000410783	0.0307626	0.0139355	0.0276246	0	0	0	0	0
cg01192077	chr5	158523507	EBF1 (+3261)	Body	NM_024007	EBF1	N_Shore	Repressed PolyComb	0.0391549	0.00844562	3.55009e-06	3.55009e-06	0.608868	++++	3.55009e-06	0.00159674	0.017461	0.0302348	0.566409	0.0395905	0.0143496	0.00700931	0.0646463	0.0232127	0.00619399	0.0350198	0.0126863	0.00593339	0	0	0	0	0
cg27168076	chr2	232186928	HTR2B (-197097); B3GNT7 (-73325)	Body	NM_025139	ARMC9	OpenSea	Weak transcription	-0.0362862	0.00782888	3.57085e-06	0.000141867	0.219888	----	3.57085e-06	0.00160448	-0.0354161	0.0327866	0.285683	-0.0511966	0.0170191	0.00339853	-0.0621382	0.0186466	0.00113514	-0.0224821	0.0105079	0.0327594	0	0	0	0	0
cg02023973	chr16	1519973	CCDC154 (-25484); CLCN7 (+5607)	Body	NM_001114331;NM_001287	CLCN7	OpenSea	Weak transcription	-0.0319082	0.00688578	3.58802e-06	3.58802e-06	0.603468	----	3.58802e-06	0.00161059	-0.00478933	0.0221115	0.829478	-0.0322403	0.010892	0.00392194	-0.0415982	0.0187736	0.0285316	-0.0351442	0.011338	0.00202008	0	0	0	0	0
cg14171369	chr14	75447688	PGF (-25202); EIF2B2 (-21925)	NA	NA	NA	Island	Quiescent/Low	0.0245747	0.00530395	3.59914e-06	3.59914e-06	0.580244	++++	3.59914e-06	0.00161383	0.0436584	0.015081	0.0057828	0.0227233	0.0106626	0.0357758	0.0169312	0.0146093	0.248727	0.0227744	0.00752307	0.00256434	0	0	0	0	0
cg06996175	chr19	2546877	GADD45B (+70753); GNG7 (+155829)	5'UTR	NM_052847	GNG7	Island	Enhancers	0.028093	0.00606355	3.6024e-06	3.6024e-06	0.760256	++++	3.6024e-06	0.00161383	0.0224588	0.0228915	0.331678	0.0200269	0.0102442	0.0536583	0.0342315	0.0146688	0.0212249	0.0334094	0.00948564	0.000457786	0	0	0	0	0
cg15954353	chr17	5403337	MIS12 (+13091); NLRP1 (+83939)	3'UTR	NM_001162371	LOC728392	Island	Active TSS	0.0458453	0.00989932	3.63618e-06	3.63618e-06	0.738216	++++	3.63618e-06	0.00162734	0.0504016	0.0342025	0.147394	0.0469732	0.0152103	0.00266951	0.0698169	0.0271941	0.0114554	0.0346385	0.0164958	0.0361233	0	0	0	0	0
cg26576890	chr6	41374939	FOXP4 (-139224); NCR2 (+71413)	NA	NA	NA	Island	Weak Repressed PolyComb	0.0223567	0.00482871	3.65745e-06	0.000178171	0.217504	++++	3.65745e-06	0.00163524	0.0123582	0.0158405	0.439288	0.0261659	0.00860756	0.00309032	0.044278	0.0130255	0.000909058	0.015142	0.00715899	0.0347965	0	0	0	0	0
cg04577249	chr5	172179102	DUSP1 (+19095); NEURL1B (+110834)	NA	NA	NA	S_Shelf	Quiescent/Low	-0.0262521	0.0056729	3.69872e-06	0.000165126	0.212013	----	3.69872e-06	0.00165205	-0.0391471	0.0222733	0.0854727	-0.0407982	0.0105686	0.000211507	-0.0299269	0.0131665	0.0247502	-0.0138765	0.00835178	0.0970888	0	0	0	0	0
cg04775627	chr2	42258324	PKDCC (-16835)	NA	NA	NA	OpenSea	Weak transcription	-0.0309818	0.006699	3.74879e-06	3.74879e-06	0.920508	----	3.74879e-06	0.0016711	-0.0170517	0.0273455	0.535994	-0.0343202	0.0145528	0.020499	-0.0375147	0.0169142	0.0283951	-0.029413	0.00886349	0.000955169	0	0	0	0	0
cg15982700	chr7	27154911	HOXA2 (-12482); HOXA3 (+4302)	5'UTR;TSS1500	NM_030661;NM_153631;NM_153632	HOXA3	N_Shore	Repressed PolyComb	0.0347858	0.00752137	3.74723e-06	0.000596667	0.178196	++++	3.74723e-06	0.0016711	0.00246678	0.0227177	0.914005	0.0458274	0.0127885	0.000547274	0.0568937	0.018511	0.00261462	0.024436	0.0122111	0.0457887	0	0	0	0	0
cg19464524	chr10	93870321	CPEB3 (+180522); BTAF1 (+186796)	Body	NM_014912	CPEB3	OpenSea	Enhancers	-0.0157487	0.00340666	3.78365e-06	0.00376055	0.129027	+---	3.78365e-06	0.00168498	0.00325145	0.0142963	0.821095	-0.0100392	0.0083439	0.232029	-0.0290024	0.00728013	0.000114908	-0.0141857	0.00456231	0.00195626	0	0	0	0	0
cg01558645	chr4	71587904	RUFY3 (+193)	1stExon;5'UTR;Body	NM_001037442;NM_001130709;NM_014961	RUFY3	OpenSea	Active TSS	0.0389555	0.00842781	3.79592e-06	0.0040231	0.0738478	++++	3.79592e-06	0.00168545	0.00747675	0.0334633	0.824189	0.0516231	0.0137349	0.000301567	0.0745513	0.0213288	0.000657471	0.0183318	0.0132606	0.167311	0	0	0	0	0
cg23979954	chr12	25801601	RASSF8 (-310389); IFLTD1 (-95385)	TSS200	NM_001145727	IFLTD1	OpenSea	Enhancers	0.0259532	0.00561669	3.82387e-06	3.82387e-06	0.492162	++++	3.82387e-06	0.00169451	0.00343981	0.0193252	0.859507	0.03655	0.0113749	0.00181593	0.0301099	0.0146009	0.0412783	0.0234766	0.00776117	0.00258436	0	0	0	0	0
cg05076221	chr7	27182637	HOXA5 (+649)	Body	NM_019102	HOXA5	Island	Repressed PolyComb	0.0291839	0.00631757	3.84685e-06	0.000153597	0.266681	-+++	3.84685e-06	0.00170039	-0.0137205	0.0244557	0.577498	0.0367907	0.0112119	0.0014655	0.0373629	0.0141996	0.00958666	0.0263813	0.00977359	0.00712841	0	0	0	0	0
cg01139039	chr7	150778208	FASTK (-278)	3'UTR;TSS1500	NM_001136044;NM_006712;NM_031434;NM_033015	FASTK;TMUB1	Island	Flanking Active TSS	0.0295152	0.00638964	3.85156e-06	3.85156e-06	0.575639	++++	3.85156e-06	0.00170039	0.0261977	0.0200496	0.197828	0.0208807	0.0110019	0.0608777	0.0473609	0.0154223	0.00262285	0.029993	0.0102384	0.00351314	0	0	0	0	0
cg24861866	chr10	135106684	ADAM8 (-16313); TUBGCP2 (+9800)	Body	NM_006659	TUBGCP2	S_Shelf	Strong transcription	-0.0293633	0.00635678	3.85211e-06	0.00256761	0.0951013	+---	3.85211e-06	0.00170039	0.000237732	0.0180677	0.989559	-0.0507753	0.0168686	0.00337968	-0.0488314	0.0149508	0.00141005	-0.0241306	0.0085449	0.00488699	0	0	0	0	0
cg08772942	chr17	2626991	RAP1GAP2 (-72740); CLUH (-11678)	NA	NA	NA	N_Shore	Weak Repressed PolyComb	0.0195302	0.00422819	3.85508e-06	0.00246089	0.12924	-+++	3.85508e-06	0.00170039	-0.00483247	0.0144941	0.74034	0.0275088	0.00696825	0.000155251	0.0275065	0.00978299	0.00573098	0.0129893	0.00704773	0.0657723	0	0	0	0	0
cg00851518	chr1	27676652	SYTL1 (+5289); MAP3K6 (+16730)	Body	NM_032872	SYTL1	Island	Flanking Bivalent TSS/Enh	0.0551151	0.0119335	3.86478e-06	3.86478e-06	0.397754	++++	3.86478e-06	0.00170071	0.100319	0.0410842	0.0185185	0.0452163	0.0192129	0.0207543	0.0829347	0.0281031	0.00378739	0.040778	0.0201849	0.043765	0	0	0	0	0
cg16831889	chr15	50558051	HDC (+171)	TSS200	NM_002112	HDC	OpenSea	Weak Repressed PolyComb	0.0330391	0.00715387	3.86804e-06	3.86804e-06	0.447461	++++	3.86804e-06	0.00170071	0.0180249	0.0283448	0.527983	0.0509961	0.0155599	0.00148416	0.0399508	0.0145677	0.00700228	0.0237241	0.0102855	0.0213896	0	0	0	0	0
cg10380221	chr16	31075618	ZNF668 (+757)	Body	NM_024706	ZNF668	Island	Strong transcription	-0.0314764	0.00681811	3.90111e-06	0.000132959	0.23104	----	3.90111e-06	0.00171358	-0.0313381	0.0254785	0.224958	-0.0244472	0.0124387	0.0524149	-0.0616434	0.0161763	0.000217021	-0.0242867	0.0101607	0.0171171	0	0	0	0	0
cg13719228	chr6	341315	IRF4 (-50423); DUSP22 (+49219)	Body	NM_020185	DUSP22	OpenSea	Weak transcription	-0.0234558	0.00508172	3.91732e-06	3.91732e-06	0.597248	----	3.91732e-06	0.00171681	-0.00343398	0.0294332	0.907629	-0.0307029	0.011491	0.00893637	-0.0342269	0.0132291	0.0108284	-0.0196127	0.00641735	0.00233249	0	0	0	0	0
cg00164997	chr6	25042548	LRRC16A (-237107); FAM65B (-131354)	NA	NA	NA	OpenSea	Weak Repressed PolyComb	-0.0291885	0.00632344	3.91357e-06	3.91357e-06	0.417623	----	3.91357e-06	0.00171681	-0.0348319	0.0259818	0.186626	-0.04588	0.0122007	0.000299586	-0.0194671	0.013472	0.150979	-0.0232656	0.00940726	0.0136444	0	0	0	0	0
cg04222409	chr21	47851621	DIP2A (-27402); PCNT (+107586)	Body	NM_006031	PCNT	Island	Strong transcription	0.0377985	0.00818968	3.92371e-06	3.92371e-06	0.831008	++++	3.92371e-06	0.00171681	0.0419869	0.0273552	0.131664	0.0495927	0.0167572	0.00392796	0.0388854	0.0189428	0.0421972	0.0307914	0.0117646	0.00906669	0	0	0	0	0
cg20414935	chr1	6445872	NA	1stExon;5'UTR;Body	NM_007274;NM_181864	ACOT7	OpenSea	Active TSS	0.0225914	0.00489522	3.93097e-06	3.93097e-06	0.906223	++++	3.93097e-06	0.00171832	0.0161838	0.0176758	0.364655	0.0184354	0.00977404	0.0624631	0.0223976	0.00988502	0.0251966	0.0262932	0.00748936	0.000477424	0	0	0	0	0
cg20427865	chr16	57406353	CX3CL1 (-16)	TSS200	NM_002996	CX3CL1	OpenSea	Active TSS	0.035115	0.00761139	3.95995e-06	0.000154442	0.267166	++++	3.95995e-06	0.00172764	0.0128528	0.0353853	0.7181	0.056821	0.0137577	8.03516e-05	0.0200032	0.0166096	0.230761	0.029539	0.0115053	0.0104656	0	0	0	0	0
cg27123256	chr14	99664279	BCL11B (+73285)	Body	NM_022898;NM_138576	BCL11B	OpenSea	Quiescent/Low	-0.0287147	0.00622748	4.00801e-06	4.00801e-06	0.859386	----	4.00801e-06	0.00174692	-0.0378961	0.0243231	0.126081	-0.0337854	0.012343	0.0074521	-0.0334691	0.0154781	0.0325108	-0.0235753	0.00865251	0.0066076	0	0	0	0	0
cg13027206	chr14	91866325	GPR68 (-146057); CCDC88C (+17795)	Body	NM_001080414	CCDC88C	OpenSea	Quiescent/Low	-0.0411719	0.00893084	4.02501e-06	9.3015e-06	0.355025	----	4.02501e-06	0.00175263	-0.0417233	0.0253053	0.106003	-0.0392992	0.0173043	0.0255012	-0.0714457	0.0200373	0.000519323	-0.0275665	0.0139405	0.0484093	0	0	0	0	0
cg03008387	chr20	62089152	CHRNA4 (-96414); KCNQ2 (+14838)	Body	NM_004518;NM_172106;NM_172107;NM_172108;NM_172109	KCNQ2	N_Shelf	Repressed PolyComb	-0.031235	0.00677848	4.06615e-06	4.06615e-06	0.783854	----	4.06615e-06	0.00176883	-0.0535901	0.0238368	0.0293979	-0.030676	0.012034	0.012474	-0.0325938	0.0158799	0.0423306	-0.0267599	0.0104638	0.0107702	0	0	0	0	0
cg00488091	chr6	144536326	UTRN (-76638); STX11 (+64664)	NA	NA	NA	N_Shore	Enhancers	-0.0232808	0.00505453	4.10642e-06	4.10642e-06	0.524547	+---	4.10642e-06	0.00178137	0.00420899	0.0240024	0.861569	-0.0304849	0.00980469	0.00250421	-0.0304805	0.0149941	0.0442046	-0.020654	0.00665845	0.00200509	0	0	0	0	0
cg16199747	chr6	147235033	STXBP5 (-290635); ADGB (+314933)	NA	NA	NA	OpenSea	Active TSS	-0.018234	0.0039585	4.09914e-06	0.00156285	0.143898	----	4.09914e-06	0.00178137	-0.00331597	0.015322	0.829618	-0.0359738	0.00922489	0.000184138	-0.0208813	0.0109149	0.0580408	-0.0139933	0.00503712	0.00562483	0	0	0	0	0
cg02152034	chr22	29600657	EMID1 (-1182)	TSS1500	NM_133455	EMID1	N_Shore	Weak transcription	0.0335939	0.00729367	4.10682e-06	3.98052e-05	0.292702	++++	4.10682e-06	0.00178137	0.0417444	0.0166483	0.0157545	0.0274318	0.0140725	0.0543375	0.0137614	0.0148351	0.355403	0.0500015	0.0133672	0.000199624	0	0	0	0	0
cg11986615	chr1	155579520	MSTO1 (-495)	TSS1500	NM_018116	MSTO1	N_Shore	Active TSS	0.0281104	0.00610344	4.11152e-06	4.11152e-06	0.990225	++++	4.11152e-06	0.00178169	0.0235068	0.0156459	0.13982	0.0294173	0.00833405	0.000654663	0.0285668	0.0151649	0.0619408	0.0276131	0.0157852	0.0807055	0	0	0	0	0
cg10993086	chr1	159919350	IGSF9 (-3965)	NA	NA	NA	S_Shelf	Weak Repressed PolyComb	-0.0261248	0.00567279	4.11894e-06	0.00129854	0.156063	----	4.11894e-06	0.00178319	-0.0132231	0.0179475	0.465005	-0.0474744	0.0112955	6.14643e-05	-0.012799	0.0140691	0.364733	-0.0221491	0.00814316	0.00670155	0	0	0	0	0
cg21109038	chr15	90543610	ZNF710 (-1013)	TSS1500	NM_198526	ZNF710	Island	Active TSS	0.0244578	0.00531245	4.14723e-06	4.14723e-06	0.589271	++++	4.14723e-06	0.00179372	0.0423241	0.0167966	0.0152774	0.0293865	0.0102981	0.00535197	0.0213203	0.0135053	0.116961	0.0190032	0.00767494	0.0135369	0	0	0	0	0
cg15463966	chr3	148446998	CPB1 (-61890); AGTR1 (+31341)	5'UTR;TSS1500	NM_000685;NM_004835;NM_009585;NM_031850;NM_032049	AGTR1	OpenSea	Quiescent/Low	-0.0382898	0.00831782	4.15772e-06	4.15772e-06	0.805922	----	4.15772e-06	0.00179653	-0.0151276	0.0266838	0.573525	-0.0410916	0.0144365	0.00546439	-0.0463844	0.0187365	0.01465	-0.0375547	0.013605	0.0059349	0	0	0	0	0
cg01032675	chr19	3136430	GNA15 (+240)	1stExon;5'UTR	NM_002068	GNA15	OpenSea	Weak transcription	-0.0322843	0.0070147	4.17705e-06	5.15649e-05	0.29919	----	4.17705e-06	0.00180315	-0.0393032	0.0362693	0.284168	-0.0500332	0.012294	0.000100128	-0.0306381	0.0153792	0.0485479	-0.0190009	0.0107099	0.0765024	0	0	0	0	0
cg00757207	chr17	7456223	TNFSF13 (-5690); TNFSF12 (+3753)	Body	NM_003809;NM_172089	TNFSF12;TNFSF12-TNFSF13	S_Shelf	Weak transcription	-0.035451	0.00770709	4.22926e-06	4.22926e-06	0.561533	----	4.22926e-06	0.00182381	-0.0314064	0.0451833	0.490497	-0.0429779	0.0162988	0.00983943	-0.0518409	0.0164876	0.00208428	-0.0257183	0.0105985	0.0155089	0	0	0	0	0
cg13390975	chr5	34915890	BRIX1 (+410); RAD1 (+980)	1stExon;TSS200	NM_002853;NM_018321;NR_026591	BRIX1;RAD1	Island	Active TSS	0.0286236	0.00622398	4.24689e-06	4.24689e-06	0.4901	++++	4.24689e-06	0.0018263	0.0326201	0.0123101	0.0110021	0.0519998	0.0280172	0.0666907	0.0156493	0.0110886	0.160659	0.0336566	0.0100971	0.000906415	0	0	0	0	0
cg23671196	chr15	50405520	ATP8B4 (+5898); FGF7 (+690228)	5'UTR	NM_024837	ATP8B4	OpenSea	Quiescent/Low	-0.0357378	0.00777078	4.2453e-06	0.000452284	0.255782	+---	4.2453e-06	0.0018263	0.0233073	0.0320976	0.471432	-0.0393132	0.0158995	0.0152709	-0.0525511	0.0214579	0.0157332	-0.0364408	0.0102803	0.000420917	0	0	0	0	0
cg00064020	chr3	183894761	ABCF3 (-9049); AP2M1 (+2119)	5'UTR	NM_001025205;NM_004068	AP2M1	S_Shore	Active TSS	0.0216193	0.00470161	4.26006e-06	4.26006e-06	0.94165	++++	4.26006e-06	0.00182846	0.0250109	0.0195522	0.207246	0.0254421	0.00880879	0.00484032	0.0174803	0.0105696	0.100692	0.0206046	0.00693647	0.00308184	0	0	0	0	0
cg16179521	chr15	102009894	SNRPA1 (-174439); PCSK6 (+19978)	Body	NM_002570;NM_138319;NM_138320;NM_138321;NM_138322;NM_138323;NM_138324;NM_138325	PCSK6	OpenSea	Flanking Active TSS	-0.0198029	0.00430671	4.26275e-06	4.26275e-06	0.752795	----	4.26275e-06	0.00182846	-0.0360744	0.0202833	0.081927	-0.0125667	0.00998895	0.21159	-0.0199637	0.00936853	0.0350687	-0.0208384	0.0057669	0.000325234	0	0	0	0	0
cg01496136	chr16	57375219	PLLP (-56621); CCL22 (-17464)	NA	NA	NA	OpenSea	Quiescent/Low	-0.0373358	0.00811987	4.26408e-06	0.00465577	0.0901688	+---	4.26408e-06	0.00182846	0.00768344	0.0284703	0.788463	-0.0648242	0.0154807	6.50903e-05	-0.0422895	0.0189146	0.0271524	-0.0268545	0.0119819	0.0253427	0	0	0	0	0
cg21854332	chr1	144989624	PDE4DIP (+5397); NBPF9 (+177877)	Body	NM_001002810;NM_001002812;NM_014644;NM_022359	PDE4DIP	OpenSea	Genic enhancers	-0.0209526	0.00455746	4.27753e-06	0.000786719	0.174154	----	4.27753e-06	0.00183248	-0.0367748	0.0175153	0.0412801	-0.0312783	0.0107902	0.00469443	-0.00473429	0.00917595	0.606811	-0.0230967	0.00639924	0.000330397	0	0	0	0	0
cg06381455	chr17	73472178	KIAA0195 (+19634); CASKIN2 (+39485)	Body	NM_014738	KIAA0195	OpenSea	Flanking Active TSS	0.0292742	0.00636796	4.28381e-06	0.00150549	0.151229	++++	4.28381e-06	0.00183343	0.0025065	0.0278037	0.92856	0.0485046	0.011256	4.13692e-05	0.0316803	0.0155149	0.04328	0.0180413	0.00939906	0.055356	0	0	0	0	0
cg17873048	chr17	46697700	HOXB8 (-5400); HOXB9 (+6138)	NA	NA	NA	Island	Repressed PolyComb	0.0317598	0.00691075	4.31264e-06	4.31264e-06	0.694619	++++	4.31264e-06	0.00184402	0.012363	0.025864	0.634913	0.0425518	0.0124427	0.00093975	0.0295805	0.0168604	0.0818253	0.0282695	0.0102776	0.00611276	0	0	0	0	0
cg18804667	chr5	58883392	PDE4D (+306232)	Body;TSS1500	NM_001104631;NM_001165899;NM_006203	PDE4D	OpenSea	Active TSS	0.0420638	0.00915512	4.33651e-06	0.000149555	0.23505	++++	4.33651e-06	0.00184981	0.00727037	0.0214212	0.735852	0.0406145	0.0151451	0.00869827	0.0660606	0.0199999	0.00125009	0.0497234	0.0185956	0.00768319	0	0	0	0	0
cg09983216	chr17	46679715	HOXB5 (-8393); HOXB6 (+2638)	5'UTR;Body	NM_018952;NR_033201;NR_033204	HOXB6;LOC404266	OpenSea	Repressed PolyComb	0.025163	0.00547681	4.33849e-06	4.33849e-06	0.718222	++++	4.33849e-06	0.00184981	0.0201439	0.0235394	0.396571	0.020768	0.00889464	0.0217486	0.039162	0.0136706	0.00490386	0.0244027	0.00859299	0.00465323	0	0	0	0	0
cg12629796	chr7	74050146	GTF2I (-21864); GTF2IRD1 (+181847)	NA	NA	NA	OpenSea	Enhancers	0.0373873	0.00814324	4.40705e-06	0.000732324	0.155423	++++	4.40705e-06	0.00187482	0.0108907	0.0295465	0.71412	0.0438243	0.014477	0.00321065	0.0700447	0.0190192	0.000342895	0.0232215	0.0125012	0.0636817	0	0	0	0	0
cg00945260	chr16	1104925	SSTR5 (-23855); SOX8 (+73118)	NA	NA	NA	N_Shelf	Enhancers	0.0188954	0.00411567	4.40962e-06	4.40962e-06	0.556976	++++	4.40962e-06	0.00187482	0.0088472	0.0209875	0.675319	0.0171368	0.00994847	0.0883661	0.0314385	0.00990036	0.0018874	0.0164985	0.00523713	0.00170506	0	0	0	0	0
cg22400703	chr2	68545995	PPP3R1 (-66333); PLEK (-46309)	Body	NM_001111101;NM_015463	CNRIP1	N_Shore	Active TSS	0.0435264	0.00948182	4.42152e-06	4.42152e-06	0.892733	++++	4.42152e-06	0.0018781	0.028652	0.0218692	0.196649	0.0462192	0.0149615	0.0026618	0.0514826	0.0237402	0.0320392	0.0453022	0.018931	0.0169901	0	0	0	0	0
cg23450038	chr19	2462961	GADD45B (-13163); LMNB2 (-5968)	NA	NA	NA	S_Shore	Active TSS	0.0280688	0.00611816	4.47977e-06	4.47977e-06	0.950463	++++	4.47977e-06	0.00190105	0.0355112	0.0199423	0.0815659	0.0255775	0.00943533	0.0080225	0.0342636	0.0173609	0.0506499	0.0268995	0.0101797	0.0084263	0	0	0	0	0
cg10198479	chr16	85268435	GSE1 (-378386); KIAA0513 (+171618)	NA	NA	NA	N_Shore	Enhancers	0.0337461	0.00735701	4.49804e-06	4.49804e-06	0.781878	++++	4.49804e-06	0.00190343	0.0200822	0.0203898	0.329818	0.0283589	0.0127082	0.0281004	0.0387248	0.0225074	0.0878291	0.0408811	0.0112479	0.000300231	0	0	0	0	0
cg09671650	chr17	65525235	NOL11 (-188713); PITPNC1 (+150965)	Body	NM_012417;NM_181671	PITPNC1	OpenSea	Flanking Active TSS	0.0296664	0.00646731	4.49363e-06	6.62509e-05	0.300145	-+++	4.49363e-06	0.00190343	-0.0124036	0.0341349	0.717993	0.0280833	0.0113849	0.015508	0.0503199	0.0148481	0.000941016	0.025466	0.00962279	0.0083296	0	0	0	0	0
cg25724895	chr20	58630390	CDH26 (+96909)	TSS1500	NM_173644	C20orf197	OpenSea	Weak Repressed PolyComb	-0.0305953	0.00666999	4.49657e-06	4.49657e-06	0.552795	+---	4.49657e-06	0.00190343	0.00223662	0.0333231	0.946778	-0.0371404	0.0132324	0.00612101	-0.0454955	0.0182586	0.0140329	-0.0265142	0.00881603	0.00273469	0	0	0	0	0
cg02997851	chr3	97542295	ARL6 (+58924); MINA (+149005)	NA	NA	NA	S_Shore	Active TSS	0.0316296	0.00689684	4.51592e-06	1.63499e-05	0.349677	-+++	4.51592e-06	0.00190837	-0.0023904	0.0260956	0.927412	0.0461197	0.0127956	0.000510228	0.0335731	0.0139366	0.0174677	0.0257793	0.0109774	0.0191503	0	0	0	0	0
cg24724506	chr19	55964383	SHISA7 (-10154); ISOC2 (+8628)	3'UTR	NM_001136201;NM_001136202;NM_024710	ISOC2	S_Shore	Active TSS	0.0383957	0.00837237	4.51817e-06	3.68563e-05	0.290121	++++	4.51817e-06	0.00190837	0.0526738	0.0251357	0.0416525	0.0323734	0.0134853	0.0184018	0.0712873	0.021141	0.000995779	0.0256452	0.0142178	0.0717302	0	0	0	0	0
cg05387269	chr1	1306946	MXRA8 (-13032); AURKAIP1 (+3590)	NA	NA	NA	N_Shelf	Weak transcription	-0.029833	0.00650893	4.57477e-06	0.00105188	0.166191	+---	4.57477e-06	0.0019269	0.000870932	0.0206584	0.966555	-0.0441323	0.0111709	0.000153652	-0.0386478	0.0144215	0.00836551	-0.0197577	0.0108857	0.069978	0	0	0	0	0
cg15343510	chr6	31582285	AIF1 (-675)	TSS1500	NM_001623;NM_004847	AIF1	OpenSea	Quiescent/Low	-0.0281287	0.00613729	4.57824e-06	4.57824e-06	0.412582	----	4.57824e-06	0.0019269	-0.0304953	0.0224872	0.181681	-0.035757	0.0137058	0.0106182	-0.00694537	0.0140463	0.621853	-0.0325068	0.00839792	0.000119305	0	0	0	0	0
cg11435826	chr12	2792111	FKBP4 (-112007); CACNA1C (+629383)	Body	NM_000719;NM_001129827;NM_001129829;NM_001129830;NM_001129831;NM_001129832;NM_001129833;NM_001129834;NM_001129835;NM_001129836;NM_001129837;NM_001129838;NM_001129839;NM_001129840;NM_001129841;NM_001129842;NM_001129843;NM_001129844;NM_001129846;NM_001167623;NM_001167624;NM_001167625;NM_199460	CACNA1C	S_Shelf	Weak transcription	-0.0165312	0.00360691	4.57916e-06	0.00313327	0.198386	+---	4.57916e-06	0.0019269	0.00520242	0.0135849	0.703517	-0.0260704	0.00754713	0.000839554	-0.00769058	0.012469	0.538512	-0.0166819	0.00459034	0.000300701	0	0	0	0	0
cg01642550	chr16	89098327	ACSF3 (-61889); CBFA2T3 (-54716)	NA	NA	NA	OpenSea	Quiescent/Low	-0.0319683	0.00697461	4.57195e-06	0.000232536	0.235061	----	4.57195e-06	0.0019269	-0.0101639	0.0195059	0.604819	-0.0519858	0.0125014	7.24313e-05	-0.0247386	0.0149876	0.101351	-0.0265164	0.011886	0.0260245	0	0	0	0	0
cg04204452	chr17	1479213	PITPNA (-13104); SLC43A2 (+52916)	Body	NM_152346	SLC43A2	Island	Weak transcription	-0.032178	0.0070214	4.58702e-06	0.00212841	0.104014	----	4.58702e-06	0.00192841	-0.00246999	0.0309556	0.936749	-0.0356008	0.0127624	0.00642948	-0.0661496	0.0170301	0.000166023	-0.0210782	0.0101782	0.0387571	0	0	0	0	0
cg02692313	chr6	33048444	HLA-DPA1 (+42)	Body	NM_002121	HLA-DPB1	Island	Active TSS	0.102309	0.0223288	4.60737e-06	4.60737e-06	0.551696	.++.	4.60737e-06	0.00193336	NA	NA	NA	0.113286	0.02896	0.000176382	0.0862171	0.0350637	0.0153174	NA	NA	NA	0	0	0	0	0
cg23829380	chr13	113674654	F7 (-85466); MCF2L (+51120)	Body	NM_001112732;NM_024979	MCF2L	N_Shelf	Genic enhancers	0.0291461	0.00636109	4.60685e-06	4.60685e-06	0.929894	++++	4.60685e-06	0.00193336	0.0228726	0.0234738	0.33496	0.0293575	0.0132916	0.0297059	0.0389586	0.0169376	0.0231123	0.0273999	0.00852718	0.00137659	0	0	0	0	0
cg09577651	chr20	1600705	SIRPB1 (-51)	TSS200	NM_001083910;NM_001135844;NM_006065	SIRPB1	OpenSea	Quiescent/Low	-0.033611	0.00734112	4.68432e-06	1.55389e-05	0.35319	----	4.68432e-06	0.00196382	-0.00671254	0.0287398	0.816361	-0.0462162	0.0138163	0.00119647	-0.0515158	0.0193729	0.00886726	-0.0250136	0.0102913	0.0153425	0	0	0	0	0
cg07143125	chr11	48110045	OR4B1 (-128298); PTPRJ (+107933)	Body	NM_001098503;NM_002843	PTPRJ	OpenSea	Enhancers	-0.0184209	0.00402368	4.69188e-06	4.69188e-06	0.438366	----	4.69188e-06	0.00196433	-0.0261393	0.0214058	0.228259	-0.0208396	0.00841305	0.0150941	-0.00166494	0.011051	0.880489	-0.0207335	0.00518008	6.98024e-05	0	0	0	0	0
cg11432797	chr16	29674487	SPN (-92)	5'UTR;TSS200	NM_001030288;NM_003123	SPN	N_Shore	Quiescent/Low	-0.0248867	0.00543615	4.69424e-06	0.00246649	0.0942034	----	4.69424e-06	0.00196433	-0.0138641	0.0272958	0.613934	-0.0314756	0.0102614	0.00284405	-0.0429394	0.0106962	0.000102455	-0.01047	0.00837438	0.211656	0	0	0	0	0
cg23349301	chr17	46697115	HOXB8 (-4815)	NA	NA	NA	N_Shore	Repressed PolyComb	0.0346209	0.00756366	4.71099e-06	4.71099e-06	0.940873	++++	4.71099e-06	0.0019695	0.0298864	0.0287314	0.303685	0.0396411	0.0132595	0.00359179	0.0384463	0.0172172	0.0273566	0.0296641	0.0117793	0.012028	0	0	0	0	0
cg22486630	chr19	11471954	SWSAP1 (-13406); ENSG00000105520 (+5781)	Body	NM_001170635;NM_022737	LPPR2	Island	Genic enhancers	0.0338803	0.00740505	4.75525e-06	4.75525e-06	0.807045	++++	4.75525e-06	0.00198617	0.0272099	0.0189252	0.15727	0.0298831	0.0120113	0.0146704	0.0483512	0.0168578	0.00485362	0.0329613	0.01415	0.0201392	0	0	0	0	0
cg09039163	chr2	239009036	FAM132B (-58612); SCLY (+39507)	1stExon;5'UTR	NM_194312	ESPNL	N_Shore	Weak transcription	-0.0359911	0.00786681	4.76083e-06	1.02584e-05	0.368441	+---	4.76083e-06	0.00198666	0.00473613	0.024803	0.849405	-0.0385394	0.0172998	0.0283638	-0.0451558	0.0143198	0.00202475	-0.038049	0.0125838	0.00259481	0	0	0	0	0
cg26719062	chr6	30095349	TRIM31 (-14467); TRIM40 (-9437)	NA	NA	NA	Island	Repressed PolyComb	0.0234706	0.00513123	4.78364e-06	0.000107946	0.238663	++++	4.78364e-06	0.00199064	0.0561581	0.0171284	0.00199107	0.020608	0.0103744	0.0499943	0.0250188	0.0122538	0.0433012	0.0183617	0.00732829	0.0124656	0	0	0	0	0
cg23723486	chr7	101361745	CUX1 (-97545); MYL10 (-89170)	NA	NA	NA	OpenSea	Weak Repressed PolyComb	-0.0249869	0.00546248	4.77855e-06	4.77855e-06	0.399776	----	4.77855e-06	0.00199064	-0.0373838	0.0203289	0.0723827	-0.0159135	0.00888072	0.0764701	-0.0398426	0.0120959	0.00129069	-0.0235632	0.00929303	0.0114569	0	0	0	0	0
cg07530172	chr11	95431373	SESN3 (-467013); FAM76B (+91581)	NA	NA	NA	OpenSea	Weak transcription	-0.0198327	0.00433587	4.7828e-06	4.7828e-06	0.685957	----	4.7828e-06	0.00199064	-0.0120839	0.0220349	0.586072	-0.0317944	0.0114754	0.00678212	-0.0236544	0.0153185	0.125095	-0.0175117	0.00504581	0.000553406	0	0	0	0	0
cg06856840	chr15	80446451	ARNT2 (-250241); FAH (+1330)	Body	NM_000137	FAH	OpenSea	Enhancers	-0.033125	0.00724298	4.79882e-06	0.00377375	0.0705585	----	4.79882e-06	0.00199512	-0.00833517	0.0287698	0.773333	-0.0395972	0.0125853	0.00223485	-0.066603	0.0168323	0.000127016	-0.0170124	0.0111729	0.128327	0	0	0	0	0
cg20457732	chr1	71172486	CTH (+295532); PTGER3 (+340984)	NA	NA	NA	OpenSea	Active TSS	0.027201	0.00594828	4.80966e-06	0.00366806	0.0668622	++++	4.80966e-06	0.00199594	0.00920816	0.0152182	0.548102	0.0136896	0.00966659	0.160138	0.040711	0.0144216	0.00554552	0.0458525	0.0108881	2.8939e-05	0	0	0	0	0
cg00452882	chr16	67687119	ACD (+7526); RLTPR (+8298)	Body	NM_001013838	RLTPR	Island	Active TSS	0.0681612	0.0149053	4.80917e-06	4.80917e-06	0.426715	++++	4.80917e-06	0.00199594	0.0544041	0.0599133	0.368586	0.0616582	0.0223333	0.00697329	0.136519	0.0438012	0.00227264	0.0571027	0.0242795	0.0189726	0	0	0	0	0
cg03389538	chr3	128779498	GP9 (-111)	TSS200	NM_000174	GP9	OpenSea	Weak Repressed PolyComb	-0.0275482	0.00602518	4.82697e-06	4.82697e-06	0.762313	----	4.82697e-06	0.00200128	-0.0275425	0.0222343	0.221726	-0.0310601	0.0110937	0.00624394	-0.0372425	0.0135694	0.00695885	-0.0207649	0.00914133	0.0234368	0	0	0	0	0
cg15982099	chr11	47399813	SPI1 (+128)	Body	NM_001080547;NM_003120	SPI1	Island	Weak transcription	-0.0335079	0.00732925	4.83526e-06	8.34065e-05	0.288333	----	4.83526e-06	0.00200288	-0.00204179	0.0303229	0.946607	-0.0519514	0.0135393	0.000229463	-0.0370627	0.0161031	0.0230271	-0.0237596	0.011032	0.0316266	0	0	0	0	0
cg22344830	chr1	1935048	TMEM52 (-84337); GABRD (-15731)	5'UTR	NM_001080484	KIAA1751	N_Shore	Active TSS	0.0395976	0.00866322	4.85934e-06	4.85934e-06	0.937982	++++	4.85934e-06	0.002011	0.0363048	0.0229286	0.120186	0.0416748	0.0134787	0.00264009	0.0469825	0.0189047	0.0142791	0.0313167	0.0179038	0.0807294	0	0	0	0	0
cg08486065	chr19	3464875	C19orf77 (+15664); NFIC (+98292)	NA	NA	NA	Island	Weak transcription	0.0359362	0.00786314	4.87233e-06	4.87233e-06	0.589865	++++	4.87233e-06	0.00201304	0.0414307	0.0223341	0.0700058	0.0395397	0.0126855	0.00244597	0.0495886	0.0179055	0.00647803	0.0202215	0.0143805	0.160144	0	0	0	0	0
cg03469607	chr1	114355571	RSBN1 (-474)	TSS1500	NM_018364	RSBN1	S_Shore	Active TSS	0.0308431	0.00675012	4.89447e-06	0.000317754	0.215058	++++	4.89447e-06	0.00201998	0.0286411	0.0159284	0.0787238	0.0486952	0.0117313	7.446e-05	0.00942261	0.0150627	0.532754	0.0266377	0.0125671	0.0344102	0	0	0	0	0
cg26746309	chr10	101943528	CPN1 (-101895); ERLIN1 (+4562)	Body	NM_001100626;NM_006459	ERLIN1	N_Shelf	Weak transcription	-0.0305909	0.00669824	4.94751e-06	0.0030332	0.0577679	----	4.94751e-06	0.00203813	-0.0311134	0.0216093	0.156691	-0.0569312	0.0129179	2.85813e-05	-0.0397233	0.0183983	0.0327698	-0.0139886	0.0094491	0.139242	0	0	0	0	0
cg15951469	chr6	153536198	RGS17 (-171021); ENSG00000213121 (-16256)	NA	NA	NA	OpenSea	Weak Repressed PolyComb	0.0268745	0.00588674	4.98868e-06	4.98868e-06	0.907384	++++	4.98868e-06	0.00205322	0.00988502	0.0241819	0.6846	0.0291036	0.012137	0.0185304	0.0258417	0.0157158	0.102643	0.0279845	0.00783034	0.000377526	0	0	0	0	0
cg02797539	chr17	72740524	SLC9A3R1 (-4266)	Body	NM_001006638;NM_001163989;NM_001163990;NM_175738	RAB37	N_Shelf	Weak transcription	-0.0341706	0.00748575	5.00071e-06	7.46441e-06	0.376979	----	5.00071e-06	0.00205629	-0.0243688	0.0232752	0.300576	-0.0291395	0.0139387	0.0393579	-0.0637585	0.0184905	0.00077153	-0.0288033	0.0112311	0.0105507	0	0	0	0	0
cg13638867	chr11	2241568	TH (-48534); ASCL2 (+50613)	NA	NA	NA	OpenSea	Weak Repressed PolyComb	-0.036758	0.00805552	5.04087e-06	1.08692e-05	0.366006	----	5.04087e-06	0.00206715	-0.0345333	0.0224042	0.130078	-0.0534778	0.0134306	0.000137469	-0.0154512	0.0170565	0.366754	-0.0333724	0.0150126	0.0265578	0	0	0	0	0
cg00355457	chr11	21498303	ANO5 (-716418); NELL1 (+807186)	Body	NM_006157;NM_201551	NELL1	OpenSea	Quiescent/Low	-0.0338345	0.00741478	5.03986e-06	6.85381e-05	0.27438	----	5.03986e-06	0.00206715	-0.00693177	0.0156363	0.659618	-0.0400972	0.0151479	0.00956872	-0.0399561	0.0147508	0.00770909	-0.0444486	0.0139418	0.00149978	0	0	0	0	0
cg06574422	chr12	111181673	PPP1CC (-930)	TSS1500	NM_002710	PPP1CC	S_Shore	Flanking Active TSS	0.0356003	0.00780693	5.11332e-06	0.00042267	0.197621	++++	5.11332e-06	0.00209305	0.00739125	0.0285935	0.797179	0.0307496	0.0134255	0.0243096	0.0672234	0.0174527	0.000186981	0.0289256	0.0125459	0.0214449	0	1	0	0	1
cg00453717	chr11	74344629	POLD3 (+41055); CHRDL2 (+97590)	Body	NM_006591	POLD3	OpenSea	Weak transcription	-0.0313334	0.0068752	5.17779e-06	5.17779e-06	0.582775	----	5.17779e-06	0.00211752	-0.0453333	0.0185556	0.0184591	-0.0250435	0.0126841	0.0513672	-0.0432298	0.0145092	0.00347515	-0.0233622	0.0117156	0.0465538	0	0	0	0	0
cg05590294	chr12	9913395	CD69 (+101)	1stExon;Body	NM_001781;NR_026671;NR_026672	CD69	OpenSea	Quiescent/Low	-0.0289134	0.00634715	5.23042e-06	0.00813329	0.0509278	----	5.23042e-06	0.00213516	-0.0383766	0.0224333	0.093874	-0.0522714	0.0125837	7.36401e-05	-0.000749957	0.0138851	0.957013	-0.0271278	0.00939339	0.00400492	0	0	0	0	0
cg05310240	chr17	47979069	DLX4 (-67468); TAC4 (-53691)	NA	NA	NA	N_Shore	Weak Repressed PolyComb	0.0276076	0.00606043	5.22905e-06	5.22905e-06	0.73856	++++	5.22905e-06	0.00213516	0.0255647	0.0268645	0.346266	0.0263765	0.0127652	0.0416434	0.0124786	0.0157622	0.43006	0.0321537	0.00798617	6.33051e-05	0	0	0	0	0
cg02965712	chr1	77746028	AK5 (-1707)	NA	NA	NA	N_Shore	Quiescent/Low	-0.0256257	0.00562597	5.24125e-06	5.24125e-06	0.994061	----	5.24125e-06	0.00213765	-0.0273994	0.021181	0.202268	-0.0263737	0.0118748	0.0288343	-0.0214256	0.0162076	0.188618	-0.0259901	0.00735878	0.000441541	0	0	0	0	0
cg25571880	chr2	233384489	PRSS56 (-683)	NA	NA	NA	N_Shelf	Weak Repressed PolyComb	0.0169221	0.00371552	5.25275e-06	0.0160371	0.111698	-+++	5.25275e-06	0.0021404	-0.0226828	0.017856	0.210358	0.0148239	0.00825921	0.0760011	0.0149216	0.00768258	0.0543727	0.0219322	0.00515039	2.35995e-05	0	0	0	0	0
cg10231067	chr1	19254731	ALDH4A1 (-25457); IFFO2 (+28448)	Body	NM_001136265	IFFO2	OpenSea	Enhancers	-0.0242647	0.00532934	5.28784e-06	5.28784e-06	0.485326	----	5.28784e-06	0.00214693	-0.0341917	0.0207731	0.106589	-0.0252841	0.0109324	0.0229901	-0.0416924	0.0142252	0.00402526	-0.0182564	0.007146	0.01085	0	0	0	0	0
cg07917150	chr7	27154264	HOXA2 (-11835); HOXA3 (+4949)	5'UTR;TSS1500	NM_030661;NM_153631;NM_153632	HOXA3	N_Shore	Repressed PolyComb	0.0416696	0.0091519	5.286e-06	7.76984e-05	0.293812	++++	5.286e-06	0.00214693	0.0131083	0.0273548	0.63407	0.064602	0.0159274	0.000105225	0.0284371	0.01879	0.132719	0.0378169	0.0161615	0.0195853	0	0	0	0	0
cg07696006	chr15	74528563	CCDC33 (-66)	TSS200	NM_025055	CCDC33	OpenSea	Quiescent/Low	-0.0259556	0.00570056	5.28464e-06	0.000232927	0.233402	----	5.28464e-06	0.00214693	-0.00935613	0.0250761	0.71078	-0.0334093	0.012259	0.00770495	-0.0488063	0.0144943	0.00101148	-0.0185283	0.00750202	0.013773	0	0	0	0	0
cg18213495	chr6	17985408	NUP153 (-278791); KIF13A (+2391)	Body	NM_001105566;NM_001105567;NM_001105568;NM_022113	KIF13A	N_Shelf	Active TSS	0.0375917	0.00825706	5.29676e-06	5.29676e-06	0.859796	++++	5.29676e-06	0.00214862	0.0257449	0.0267922	0.341622	0.0386942	0.0150975	0.0120198	0.0494337	0.0178221	0.00639877	0.033128	0.0132007	0.0123275	0	0	0	0	0
cg16705627	chr13	112721950	SOX1 (+38)	1stExon;5'UTR	NM_005986	SOX1	Island	Bivalent/Poised TSS	0.0265985	0.00584325	5.31388e-06	5.31388e-06	0.739137	++++	5.31388e-06	0.00215363	0.0191464	0.0157485	0.230277	0.033162	0.00872008	0.000258504	0.0289176	0.017842	0.10761	0.0195082	0.0105622	0.0651999	0	0	0	0	0
cg04883472	chr11	87080622	TMEM135 (+331574); RAB38 (+828012)	NA	NA	NA	OpenSea	Quiescent/Low	-0.0327525	0.0071961	5.32826e-06	5.32826e-06	0.509348	----	5.32826e-06	0.00215752	-0.0125299	0.0177472	0.483735	-0.0359517	0.0133471	0.00841612	-0.0470705	0.0150007	0.00212644	-0.0298931	0.0128262	0.0200744	0	0	0	0	0
cg27508620	chr7	21209725	SP8 (-383221); SP4 (-257926)	NA	NA	NA	OpenSea	Weak Repressed PolyComb	0.0228112	0.00501295	5.35331e-06	5.35331e-06	0.564263	++++	5.35331e-06	0.00216571	0.0305615	0.0179954	0.0962069	0.0189854	0.0113269	0.0971429	0.0368844	0.0120511	0.00270787	0.0186788	0.00673809	0.00572701	0	0	0	0	0
cg18720803	chr4	75608133	BTC (+111762); AREGB (+127505)	NA	NA	NA	OpenSea	Quiescent/Low	-0.028148	0.00618737	5.38352e-06	1.90436e-05	0.351414	----	5.38352e-06	0.00217598	-0.0115028	0.0167177	0.494872	-0.0435859	0.0113394	0.000224157	-0.0181784	0.0160948	0.260886	-0.0261287	0.00957594	0.00653091	0	0	0	0	0
cg09093656	chr17	16323481	TRPV2 (+4626); ZNF287 (+149001)	Body	NM_016113	TRPV2	OpenSea	Weak transcription	-0.0303926	0.00668387	5.43743e-06	5.43743e-06	0.926909	----	5.43743e-06	0.0021958	-0.0277055	0.020812	0.189674	-0.0345236	0.0125274	0.0070716	-0.037026	0.0169095	0.0304213	-0.0261483	0.00989845	0.00844635	0	0	0	0	0
cg25930146	chr8	22539444	BIN3 (-12812); EGR3 (+11370)	NA	NA	NA	OpenSea	Weak Repressed PolyComb	0.027503	0.0060493	5.45504e-06	0.00110927	0.117323	++++	5.45504e-06	0.00219897	0.0368718	0.0165498	0.0308162	0.0262245	0.01072	0.0163553	0.00733488	0.0113882	0.520756	0.0457347	0.0117334	0.000107026	0	0	0	0	0
cg01973695	chr11	128560328	FLI1 (-3561)	NA	NA	NA	Island	Repressed PolyComb	0.0295353	0.0064963	5.45505e-06	5.45505e-06	0.48832	++++	5.45505e-06	0.00219897	0.0427509	0.0241078	0.0827967	0.0444985	0.013126	0.00103483	0.0259223	0.0133512	0.054476	0.0210779	0.00973078	0.0306621	0	0	0	0	0
cg11192059	chr8	1650035	CLN8 (-61892); DLGAP2 (+200504)	3'UTR	NM_004745	DLGAP2	S_Shore	Weak transcription	0.0400674	0.00881579	5.49475e-06	1.5475e-05	0.345821	++++	5.49475e-06	0.002213	0.0310324	0.0190155	0.109517	0.0390984	0.0159333	0.0160362	0.0234708	0.0177677	0.188941	0.0672397	0.0182733	0.000252683	0	0	0	0	0
cg09328012	chr22	46481677	WNT7B (-108669); PPARA (-64821)	TSS200	NR_027033	LOC400931	N_Shore	Flanking Active TSS	0.0243572	0.00535951	5.50193e-06	0.0013954	0.103373	++++	5.50193e-06	0.00221391	0.0261301	0.0254508	0.309936	0.0456352	0.0113711	0.000122792	0.0311788	0.0123626	0.0129351	0.013199	0.00725608	0.0693633	0	0	0	0	0
cg07498879	chr22	30663041	OSM (-213)	TSS1500	NM_020530	OSM	OpenSea	Quiescent/Low	-0.0308123	0.00678076	5.51779e-06	5.51779e-06	0.428308	----	5.51779e-06	0.00221831	-0.00610185	0.0304727	0.842175	-0.0300887	0.0135396	0.0287434	-0.0487338	0.0137585	0.000560215	-0.0243585	0.0100328	0.0154552	0	0	0	0	0
cg16290689	chr13	31506685	MEDAG (+26358); HSPH1 (+229378)	TSS200	NM_152325	C13orf26	OpenSea	Active TSS	0.020927	0.00460563	5.52537e-06	5.52537e-06	0.84036	++++	5.52537e-06	0.00221938	0.0236619	0.0170868	0.172791	0.028862	0.0102895	0.00615197	0.0194441	0.01107	0.0814785	0.0181615	0.00618832	0.00345408	0	0	0	0	0
cg00291478	chr10	121301041	RGS10 (+1178); GRK5 (+333941)	Body	NM_001005339	RGS10	N_Shore	Weak Repressed PolyComb	-0.0388561	0.00855479	5.57154e-06	5.57154e-06	0.425075	----	5.57154e-06	0.0022344	-0.00984789	0.0292835	0.738178	-0.0544869	0.0166046	0.00146538	-0.0537394	0.0215767	0.0140745	-0.0307001	0.012196	0.0120652	0	0	0	0	0
cg13013841	chr17	18281021	LGALS9C (-99066); SHMT1 (-14221)	TSS200	NM_001145127	EVPLL	OpenSea	Quiescent/Low	-0.0347445	0.00764962	5.57269e-06	0.00577091	0.0589794	----	5.57269e-06	0.0022344	-0.00867591	0.031225	0.782372	-0.0519179	0.0142372	0.000442301	-0.057511	0.0157054	0.000369228	-0.0135051	0.011888	0.256359	0	0	0	0	0
cg20636352	chr2	200468832	SATB2 (-146014); FTCDNL1 (+247033)	NA	NA	NA	Island	Active TSS	0.0334711	0.00736969	5.57977e-06	5.57977e-06	0.647766	++++	5.57977e-06	0.00223526	0.0381695	0.0196099	0.0577241	0.0209621	0.0122928	0.0915634	0.0431599	0.0185943	0.0219116	0.0402211	0.0125971	0.00147579	0	0	0	0	0
cg26756782	chr16	89922218	TCF25 (-17801); SPIRE2 (+27303)	Body	NM_032451	SPIRE2	S_Shore	Weak transcription	-0.0320888	0.00706608	5.59243e-06	0.000747778	0.216696	----	5.59243e-06	0.00223834	-0.00972748	0.0296917	0.744688	-0.0530964	0.0134792	0.000160073	-0.0123914	0.0165227	0.454699	-0.0302271	0.0101393	0.00297769	0	0	0	0	0
cg27351978	chr8	1650172	CLN8 (-61755); DLGAP2 (+200641)	3'UTR	NM_004745	DLGAP2	S_Shore	Weak transcription	0.0432655	0.00952901	5.61485e-06	5.61485e-06	0.417586	++++	5.61485e-06	0.00224333	0.0192699	0.0340619	0.574326	0.0241648	0.018553	0.19604	0.0650877	0.0201233	0.0015624	0.0479309	0.0144693	0.000975078	0	0	0	0	0
cg14282004	chr19	46270700	SIX5 (+1783); ENSG00000237452 (+34192)	Body	NM_175875	SIX5	Island	Active TSS	0.0256754	0.00565476	5.61226e-06	0.0058948	0.0770281	++-+	5.61226e-06	0.00224333	0.056079	0.0249415	0.0293832	0.0345107	0.0113619	0.00311338	-0.000425353	0.0122461	0.972348	0.029395	0.00809747	0.000305292	0	0	0	0	0
cg27573991	chr1	247712512	OR2G2 (-39149); OR2C3 (-15372)	1stExon	NM_145278	C1orf150	OpenSea	Weak Repressed PolyComb	-0.0408022	0.00898787	5.63367e-06	0.000127784	0.252325	----	5.63367e-06	0.00224885	-0.00919764	0.0198871	0.645907	-0.0358029	0.0181244	0.0512532	-0.0499724	0.0172104	0.00436813	-0.0595095	0.0170741	0.000524169	0	0	0	0	0
cg11606444	chr11	121353563	SORL1 (+30652); BLID (+633359)	Body	NM_003105	SORL1	OpenSea	Weak transcription	-0.0272944	0.00601279	5.64173e-06	5.64173e-06	0.800336	----	5.64173e-06	0.00225008	-0.0100093	0.0294241	0.735273	-0.0360887	0.0136892	0.00985494	-0.0313642	0.0134966	0.0217608	-0.0241496	0.00798631	0.00259288	0	0	0	0	0
cg22216196	chr19	15564105	WIZ (-3344)	Body	NM_022904	RASAL3	Island	Bivalent/Poised TSS	0.0343284	0.0075629	5.65089e-06	0.00062931	0.144848	++++	5.65089e-06	0.00225174	0.0356671	0.0255416	0.169288	0.0444555	0.0130588	0.00098848	0.0614653	0.01868	0.00130274	0.0150495	0.0117682	0.20141	0	0	0	0	0
cg09076123	chr1	183559527	NCF2 (+188)	1stExon;5'UTR	NM_000433;NM_001127651	NCF2	OpenSea	Weak transcription	-0.0286804	0.0063204	5.68584e-06	0.000206063	0.255341	----	5.68584e-06	0.00226366	-0.0145345	0.0275811	0.600746	-0.0515173	0.0143675	0.000543225	-0.0386366	0.0179334	0.0331384	-0.0208785	0.00796451	0.00895858	0	0	0	0	0
cg10334741	chr11	128321749	ETS1 (+135687)	NA	NA	NA	Island	Flanking Active TSS	0.0314177	0.00692589	5.72598e-06	5.72598e-06	0.645491	++++	5.72598e-06	0.00227763	0.0387012	0.0245549	0.121855	0.0400857	0.0120546	0.00127436	0.0395927	0.0197065	0.0466959	0.0218841	0.0101367	0.0312203	0	0	0	0	0
cg14074251	chr2	220299116	SPEG (-451)	TSS1500	NM_005876	SPEG	N_Shore	Weak transcription	0.0324976	0.00716539	5.75047e-06	5.75047e-06	0.693657	++++	5.75047e-06	0.00228444	0.0327347	0.030993	0.296395	0.0341055	0.0145989	0.0216789	0.0168395	0.0152168	0.270592	0.0388458	0.0103004	0.000177064	1	0	0	0	1
cg21147708	chr6	7611002	BMP6 (-116027); SNRNP48 (+20571)	3'UTR	NM_152551	SNRNP48	OpenSea	Strong transcription	-0.0289211	0.00637694	5.75323e-06	5.75323e-06	0.491966	----	5.75323e-06	0.00228444	-0.0459584	0.0185236	0.0168163	-0.0384638	0.0122949	0.0023611	-0.0257668	0.0151062	0.0905858	-0.0196545	0.00967685	0.0426483	0	0	0	0	0
cg25952581	chr7	27170961	HOXA4 (-544)	TSS1500	NM_002141	HOXA4	S_Shore	Bivalent/Poised TSS	0.0248914	0.00548945	5.77687e-06	0.00159848	0.0615263	++++	5.77687e-06	0.00228979	0.0480272	0.0197848	0.019177	0.014322	0.00977463	0.146307	0.0545213	0.0143581	0.000227849	0.0188698	0.00808105	0.0198399	0	0	0	0	0
cg05232889	chr7	114055419	FOXP2 (+368)	5'UTR	NM_014491;NM_148898;NM_148899	FOXP2	OpenSea	Active TSS	0.0255907	0.00564367	5.77679e-06	5.77679e-06	0.798173	++++	5.77679e-06	0.00228979	0.0237847	0.0200867	0.242455	0.0169129	0.0133554	0.208612	0.0210583	0.0119773	0.0811828	0.0307754	0.00782291	9.24288e-05	0	0	0	0	0
cg02278841	chr15	38988860	THBS1 (-884433); RASGRP1 (-131854)	1stExon	NM_207444	C15orf53	OpenSea	Quiescent/Low	-0.0308468	0.00680764	5.86504e-06	0.000433069	0.158362	----	5.86504e-06	0.00232269	-0.0261006	0.0212308	0.225184	-0.0438714	0.0136863	0.00186035	-0.0590389	0.0182934	0.00159864	-0.0178626	0.00952059	0.0610702	0	0	0	0	0
cg17349352	chr7	45066738	CCM2 (+114)	Body;TSS1500	NM_001029835;NM_001167934;NM_001167935;NM_031443;NR_030770	CCM2	OpenSea	Weak transcription	-0.0344919	0.00761424	5.90084e-06	3.95629e-05	0.317953	----	5.90084e-06	0.00233482	-0.0264791	0.026446	0.321944	-0.0559868	0.0140444	0.000135207	-0.0318802	0.0172902	0.0675948	-0.0224999	0.0116219	0.0532978	0	0	0	0	0
cg22486834	chr6	52859107	GSTA3 (-84625); GSTA4 (+1068)	5'UTR	NM_001512	GSTA4	N_Shore	Active TSS	0.0380161	0.00839353	5.92015e-06	5.92015e-06	0.604281	++++	5.92015e-06	0.00234041	0.0136973	0.0235785	0.564128	0.0475456	0.0119762	0.000143382	0.0374696	0.0203809	0.0683867	0.0309266	0.0182092	0.0899041	0	0	0	0	0
cg17913115	chr17	79680063	SLC25A10 (+727)	Body	NM_012140	SLC25A10	S_Shore	Flanking Active TSS	0.0382731	0.00845093	5.93039e-06	5.93039e-06	0.79606	++++	5.93039e-06	0.0023424	0.0169136	0.0263322	0.523856	0.0465848	0.0141014	0.00136596	0.0368733	0.0237096	0.122445	0.0367945	0.0131854	0.00541443	0	0	0	0	0
cg25390165	chr7	27184188	HOXA5 (-902)	TSS1500	NM_019102	HOXA5	Island	Repressed PolyComb	0.0233371	0.00515341	5.94128e-06	0.00736209	0.106079	-+++	5.94128e-06	0.00234259	-0.0169391	0.0226852	0.459041	0.0374632	0.00889857	5.98763e-05	0.0199218	0.0113785	0.082449	0.0185349	0.00806915	0.0219318	0	0	0	0	0
cg22958403	chr14	95927445	CLMN (-141203); SYNE3 (+14727)	Body	NM_152592	C14orf49	OpenSea	Flanking Active TSS	0.042778	0.00944618	5.93762e-06	2.23527e-05	0.344692	++++	5.93762e-06	0.00234259	0.0103906	0.0349139	0.767343	0.0619696	0.0168274	0.000391289	0.0525933	0.0205045	0.0115103	0.0283576	0.0149461	0.0582238	0	0	0	0	0
cg01571001	chr3	128215433	GATA2 (-3406)	NA	NA	NA	Island	Weak Repressed PolyComb	0.0370335	0.00818047	5.9811e-06	0.000458489	0.224706	-+++	5.9811e-06	0.00235624	-0.00597951	0.0299293	0.842527	0.0304754	0.0149487	0.0443853	0.0661583	0.0200853	0.00128818	0.0377857	0.0120622	0.00180985	0	0	0	0	0
cg21490444	chr5	171095097	C5orf50 (-117778); FGF18 (+248438)	NA	NA	NA	OpenSea	Quiescent/Low	0.0248832	0.00549754	6.0041e-06	0.000143886	0.234783	++++	6.0041e-06	0.00236323	0.0442646	0.0180811	0.0182343	0.0402895	0.0116036	0.000791905	0.0184792	0.0132523	0.165687	0.016766	0.00769057	0.0296063	0	0	0	0	0
cg07188665	chr16	67200492	NOL3 (-7412); HSF4 (+3205)	Body	NM_001040667;NM_001538	HSF4	S_Shore	Weak transcription	0.0255868	0.00565347	6.01509e-06	6.01509e-06	0.700388	++++	6.01509e-06	0.00236549	0.0391157	0.0238686	0.108079	0.0275304	0.00962522	0.00525003	0.0135322	0.0123054	0.273594	0.0284616	0.0090781	0.00179395	0	0	0	0	0
cg07687398	chr3	53198666	PRKCD (+3531); TKT (+91371)	5'UTR	NM_006254;NM_212539	PRKCD	S_Shelf	Weak transcription	0.0368948	0.00815455	6.05538e-06	0.000160334	0.235704	++++	6.05538e-06	0.00237926	0.048056	0.0204421	0.0230734	0.0156958	0.0148954	0.294794	0.0302485	0.0171061	0.0794722	0.0562878	0.0145543	0.000120935	0	0	0	0	0
cg27121870	chr11	134257030	B3GAT1 (+5216); GLB1L2 (+55263)	Body	NM_018644;NM_054025	B3GAT1	N_Shore	Genic enhancers	-0.0187155	0.00413692	6.06758e-06	0.00394832	0.078821	----	6.06758e-06	0.00238197	-0.0104526	0.0189701	0.584297	-0.014849	0.00899065	0.102062	-0.0398443	0.00913244	2.67203e-05	-0.0128818	0.00565315	0.0230055	0	0	0	0	0
cg19015997	chr7	12611607	ARL4A (-115353); SCIN (+1296)	Body	NM_001112706	SCIN	S_Shore	Quiescent/Low	-0.0274047	0.00605816	6.07944e-06	0.0303706	0.0685588	+---	6.07944e-06	0.00238455	0.00743556	0.0208987	0.723624	-0.042036	0.0119	0.000648895	-0.00184916	0.0163351	0.910054	-0.0325095	0.0084072	0.000121207	0	0	0	0	0
cg26581200	chr22	30637461	LIF (+5378); HORMAD2 (+161299)	3'UTR	NM_002309	LIF	N_Shelf	Weak Repressed PolyComb	0.0291012	0.0064347	6.11005e-06	6.11005e-06	0.53536	++++	6.11005e-06	0.00239448	0.0334827	0.0215255	0.126682	0.0450024	0.0130495	0.000855497	0.0223384	0.0188026	0.237085	0.022804	0.00867362	0.0087609	0	0	0	0	0
cg00611789	chr5	78985432	CMYA5 (-267)	TSS1500	NM_153610	CMYA5	OpenSea	Active TSS	0.0373265	0.00825478	6.13154e-06	0.000205995	0.213238	++++	6.13154e-06	0.00239964	0.0725941	0.028135	0.0131321	0.0252482	0.0148547	0.0926082	0.0739892	0.0259692	0.00514117	0.0313541	0.0116268	0.00718218	0	0	0	0	0
cg05395187	chr12	124913717	NCOR2 (+66080); ZNF664 (+456048)	Body	NM_001077261;NM_006312	NCOR2	S_Shelf	Genic enhancers	0.0230057	0.00508783	6.13388e-06	6.13388e-06	0.576986	++++	6.13388e-06	0.00239964	0.0203234	0.0181356	0.268262	0.0232186	0.00934747	0.0148238	0.0389201	0.01293	0.00316509	0.0180801	0.00741979	0.015085	0	0	0	0	0
cg07345108	chr10	49893463	ARHGAP22 (-80467); WDFY4 (-24287)	TSS200	NM_020945	WDFY4	OpenSea	Quiescent/Low	-0.0349429	0.00772889	6.15248e-06	0.00280168	0.0783022	----	6.15248e-06	0.00240483	-0.0113783	0.0268767	0.674012	-0.0477691	0.0168571	0.00566592	-0.0692588	0.0177263	0.00015266	-0.0208782	0.0107493	0.0525301	0	0	0	0	0
cg04881903	chr2	85637116	CAPG (+559)	5'UTR	NM_001747	CAPG	N_Shelf	Weak Repressed PolyComb	-0.0252897	0.00559431	6.16603e-06	0.00107347	0.157634	+---	6.16603e-06	0.00240804	0.00210171	0.0286905	0.941921	-0.035613	0.0117055	0.00306683	-0.0404497	0.0112388	0.000461174	-0.0148476	0.00802636	0.0647837	0	0	0	0	0
cg25490145	chr17	80358850	HEXDC (-17343); UTS2R (+26698)	Body	NM_024648;NM_175902	C17orf101	N_Shelf	Weak transcription	-0.0372693	0.00824497	6.17677e-06	0.000294424	0.241511	+---	6.17677e-06	0.00241014	0.00640629	0.0251485	0.800061	-0.044509	0.0171567	0.011048	-0.0548485	0.0177733	0.00250262	-0.0355657	0.0123408	0.0040811	0	0	0	0	0
cg05329578	chr9	2241688	VLDLR (-380145); SMARCA2 (+219744)	NA	NA	NA	N_Shore	Active TSS	0.0544299	0.0120439	6.20497e-06	6.20497e-06	0.807995	++++	6.20497e-06	0.00241905	0.0535807	0.0269414	0.0526923	0.0530526	0.0181787	0.00443275	0.0336229	0.0308827	0.278385	0.0732657	0.0263376	0.00556102	0	0	0	0	0
cg05096637	chr2	121846490	TFCP2L1 (+196292); GLI2 (+296506)	NA	NA	NA	OpenSea	Weak Repressed PolyComb	0.0256296	0.00567282	6.24399e-06	6.24399e-06	0.849514	++++	6.24399e-06	0.00243187	0.0143242	0.0242019	0.556841	0.0303525	0.0105683	0.00507379	0.01764	0.0134653	0.192604	0.0270444	0.00819279	0.00101553	0	0	0	0	0
cg05965387	chr13	51418053	RNASEH2B (-65760); DLEU1 (+761747)	TSS200	NM_198989	DLEU7	Island	Active TSS	0.0359454	0.0079564	6.24864e-06	1.59215e-05	0.369073	-+++	6.24864e-06	0.00243187	-0.00689753	0.0292829	0.814829	0.0415873	0.0139358	0.00365037	0.0223249	0.0204645	0.277426	0.0434784	0.0118732	0.000270505	0	0	0	0	0
cg26972389	chr5	169407753	FOXI1 (-125147); DOCK2 (+343503)	Body;TSS200	NM_001129891;NM_004946	DOCK2;FAM196B	OpenSea	Active TSS	0.0334311	0.00740057	6.26135e-06	0.000449434	0.215127	-+++	6.26135e-06	0.00243262	-0.0028405	0.0254772	0.911712	0.0468533	0.0132803	0.000658473	0.0455359	0.0151963	0.00329913	0.0226176	0.0122008	0.0642191	0	0	0	0	0
cg09475796	chr6	57071124	RAB23 (+15953); BAG2 (+34001)	Body	NM_016277;NM_183227	RAB23	OpenSea	Quiescent/Low	-0.0401947	0.00889899	6.27899e-06	6.27899e-06	0.474093	----	6.27899e-06	0.00243737	-0.00955219	0.0215573	0.659765	-0.0495441	0.0150856	0.00145261	-0.0437927	0.0262703	0.0980378	-0.0444347	0.0146923	0.00258885	0	0	0	0	0
cg14510967	chr11	2321803	TSPAN32 (-1439); C11orf21 (+1339)	Body;TSS1500	NM_001142946;NM_139022;NR_024621	C11orf21;TSPAN32	OpenSea	Weak Repressed PolyComb	-0.0341662	0.00756954	6.37227e-06	0.00148776	0.141499	+---	6.37227e-06	0.00246932	0.0030479	0.0333377	0.927552	-0.0485271	0.0145224	0.00120998	-0.0547035	0.0161484	0.0009455	-0.0199537	0.0111968	0.0751971	0	0	0	0	0
cg08000731	chr11	316247	IFITM1 (+2395); IFITM3 (+4802)	NA	NA	NA	Island	Bivalent/Poised TSS	0.0454343	0.0100675	6.39291e-06	0.00106188	0.12006	++++	6.39291e-06	0.00247307	0.0619924	0.0419996	0.14675	0.0296011	0.0180161	0.103827	0.0923651	0.0226902	8.28917e-05	0.0333297	0.0152922	0.0296474	0	1	0	0	1
cg01476222	chr11	36522143	TRAF6 (+9678); PRR5L (+124589)	Body	NM_004620;NM_145803	TRAF6	OpenSea	Weak transcription	-0.0241758	0.0053569	6.39133e-06	6.39133e-06	0.69311	----	6.39133e-06	0.00247307	-0.0187189	0.0166344	0.266292	-0.0173424	0.0108288	0.11273	-0.0185246	0.0128662	0.152448	-0.0309043	0.00774636	7.3651e-05	0	0	0	0	0
cg19655952	chr7	114055204	FOXP2 (+153)	1stExon;5'UTR	NM_014491;NM_148898;NM_148899	FOXP2	OpenSea	Active TSS	0.0242859	0.00538314	6.43788e-06	0.000103332	0.288071	++++	6.43788e-06	0.00248833	0.0651595	0.0221817	0.00515483	0.025972	0.0122047	0.0360374	0.0198828	0.0133848	0.139957	0.0208265	0.00703928	0.00320139	0	0	0	0	0
cg08363067	chr16	16170085	ABCC1 (+126652); ABCC6 (+147235)	Body	NM_004996;NM_019862;NM_019898;NM_019899;NM_019900	ABCC1	OpenSea	Weak transcription	-0.0179433	0.00397768	6.45215e-06	6.45215e-06	0.425339	----	6.45215e-06	0.00249171	-0.0214781	0.0217752	0.329119	-0.0286311	0.00882714	0.00165149	-0.0228364	0.00963544	0.0193281	-0.0126798	0.0051647	0.0143427	0	0	0	0	0
cg27421679	chr3	48788345	IP6K2 (-33663); PRKAR2A (+96933)	3'UTR	NM_004157	PRKAR2A	OpenSea	Strong transcription	-0.0285601	0.00633261	6.4826e-06	4.73213e-05	0.336527	----	6.4826e-06	0.00249918	-0.0111619	0.0263312	0.673613	-0.0473068	0.0125142	0.000279717	-0.0164603	0.0173832	0.345529	-0.0246055	0.00851277	0.00397419	0	0	0	0	0
cg11598403	chr18	74799500	MBP (+45224); ZNF236 (+263385)	Body	NM_001025100;NM_001025101	MBP	Island	Active TSS	0.0523958	0.0116185	6.49246e-06	7.32949e-05	0.298109	++++	6.49246e-06	0.00250084	0.0331475	0.0393049	0.403401	0.0845242	0.0204958	8.2177e-05	0.0416617	0.0233517	0.076874	0.0349834	0.0198173	0.0779788	0	0	0	0	0
cg02372744	chr5	171050890	C5orf50 (-161985); FGF18 (+204231)	NA	NA	NA	OpenSea	Weak Repressed PolyComb	0.0295514	0.00655492	6.53562e-06	6.53562e-06	0.467565	++++	6.53562e-06	0.00251532	0.049785	0.0163409	0.00382489	0.0227216	0.0131348	0.0870434	0.0383175	0.0165719	0.0224157	0.0228023	0.00995475	0.0223029	0	0	0	0	0
cg24026212	chr11	59952134	MS4A6A (-1439)	TSS1500	NM_022349;NM_152851;NM_152852	MS4A6A	OpenSea	Quiescent/Low	-0.0342036	0.00758918	6.57847e-06	6.57847e-06	0.462297	----	6.57847e-06	0.00252965	-0.0101432	0.0210281	0.631837	-0.0494834	0.0139519	0.000618813	-0.0307262	0.0170856	0.0745516	-0.0323419	0.0123673	0.00912463	0	0	0	0	0
cg07264904	chr13	113633855	F7 (-126265); MCF2L (+10321)	1stExon;5'UTR;Body	NM_001112732;NM_024979	MCF2L	Island	Active TSS	0.024455	0.00542711	6.60334e-06	6.60334e-06	0.833684	++++	6.60334e-06	0.00253705	0.0446671	0.0244011	0.0736524	0.023495	0.0102031	0.0235734	0.0272871	0.0122936	0.0282624	0.021747	0.00789343	0.00603053	0	0	0	0	0
cg15028995	chr19	46628119	IGFL3 (-189)	TSS200	NM_207393	IGFL3	OpenSea	Quiescent/Low	-0.0312343	0.00693581	6.68927e-06	0.000451089	0.242036	----	6.68927e-06	0.00256787	-0.00475017	0.0192826	0.806511	-0.0357081	0.0140446	0.0126967	-0.0170773	0.0153386	0.26771	-0.0436197	0.0106733	4.91475e-05	0	0	0	0	0
cg08308032	chr2	75005912	HK2 (-55195); SEMA4F (+124558)	NA	NA	NA	OpenSea	Quiescent/Low	0.0199341	0.00442749	6.72027e-06	6.72027e-06	0.874898	++++	6.72027e-06	0.00257758	0.00355833	0.0207972	0.864898	0.0219556	0.00838558	0.0103518	0.0188582	0.0132471	0.15708	0.0204638	0.00589441	0.000550997	0	0	0	0	0
cg20467658	chr15	89933347	POLG (-55270); RHCG (+106496)	Body	NR_015411	LOC254559	OpenSea	Bivalent Enhancer	0.0345507	0.00767433	6.72801e-06	6.72801e-06	0.828689	++++	6.72801e-06	0.00257836	0.0232781	0.0230877	0.318611	0.0335289	0.0144863	0.0228898	0.0518262	0.0217674	0.0187923	0.0332815	0.0110247	0.00263592	0	0	0	0	0
cg17457637	chr7	27170717	HOXA4 (-300)	TSS1500	NM_002141	HOXA4	S_Shore	Bivalent/Poised TSS	0.0336792	0.0074823	6.75744e-06	0.00174378	0.0612324	++++	6.75744e-06	0.00258743	0.0808768	0.0269925	0.00439306	0.016583	0.0135376	0.223752	0.059815	0.0173528	0.000774573	0.0261212	0.0113872	0.0221106	0	0	0	0	0
cg17571559	chr3	11267525	HRH1 (-26859); SLC6A1 (+233116)	5'UTR;TSS200	NM_001098211;NM_001098212;NM_001098213	HRH1	OpenSea	Quiescent/Low	-0.0349353	0.00776221	6.77336e-06	0.000499012	0.230418	+---	6.77336e-06	0.00259133	0.0150862	0.0260917	0.565949	-0.0442206	0.0140665	0.00225294	-0.0333645	0.0155837	0.0342322	-0.0404786	0.0129571	0.00186233	0	0	0	0	0
cg27489373	chr16	1507959	CCDC154 (-13470); CLCN7 (+17621)	Body	NM_001114331;NM_001287	CLCN7	S_Shore	Strong transcription	-0.0336942	0.00749045	6.85015e-06	6.85015e-06	0.527145	----	6.85015e-06	0.00261626	-0.0173625	0.0194951	0.377772	-0.0438639	0.0146127	0.00346427	-0.0516767	0.0205614	0.0132436	-0.0278995	0.0110814	0.0120498	0	0	0	0	0
cg07408456	chr19	15590532	PGLYRP2 (+130)	TSS1500	NM_052890	PGLYRP2	OpenSea	Enhancers	-0.0207762	0.00461861	6.8474e-06	6.8474e-06	0.644933	----	6.8474e-06	0.00261626	-0.0131569	0.0229544	0.569318	-0.017135	0.00828558	0.0414734	-0.0135781	0.0103011	0.189915	-0.0272236	0.00690217	8.86727e-05	0	0	0	0	0
cg09844573	chr20	62199190	SRMS (-20334); HELZ2 (+4617)	Body;TSS200	NM_001037335;NM_033405	PRIC285	N_Shore	Weak transcription	-0.024702	0.00549241	6.87652e-06	1.76406e-05	0.361324	----	6.87652e-06	0.00262411	-0.00742149	0.0232244	0.750752	-0.0308621	0.0118601	0.0108136	-0.0422805	0.0133713	0.00196998	-0.0187818	0.00733376	0.0106592	0	0	0	0	0
cg10316525	chr15	40572137	PLCB2 (+27985); PAK6 (+40517)	NA	NA	NA	Island	Active TSS	0.0329465	0.00732619	6.88911e-06	0.00211618	0.142811	-+++	6.88911e-06	0.00262669	-0.00970323	0.0256368	0.706809	0.0452613	0.0130595	0.000808694	0.0539598	0.0188181	0.00486419	0.0250328	0.0108963	0.0219109	0	0	0	0	0
cg14519997	chr9	14321079	NFIB (-7414); ZDHHC21 (+372389)	NA	NA	NA	N_Shore	Active TSS	0.0251482	0.00559253	6.90017e-06	6.90017e-06	0.604309	++++	6.90017e-06	0.00262869	0.00696944	0.0224488	0.757614	0.0351361	0.0114865	0.00291808	0.031473	0.0149335	0.037084	0.0213553	0.00746905	0.00438223	0	0	0	0	0
cg03762572	chr1	7692325	VAMP3 (-139003); CAMTA1 (+846942)	Body	NM_015215	CAMTA1	OpenSea	Quiescent/Low	-0.0489708	0.0108944	6.95503e-06	6.95503e-06	0.915696	----	6.95503e-06	0.00264735	-0.0360793	0.0230171	0.123852	-0.0528927	0.026977	0.052977	-0.0441176	0.0292037	0.133413	-0.0551429	0.0158285	0.000527235	0	0	0	0	0
cg07910065	chr10	4230752	AKR1E2 (-637693); KLF6 (-403286)	NA	NA	NA	OpenSea	Quiescent/Low	0.0372999	0.00829848	6.96383e-06	0.00114488	0.0984319	++++	6.96383e-06	0.00264846	0.0289146	0.0229757	0.214566	0.0184445	0.0121388	0.132114	0.0567451	0.0175115	0.00153244	0.068485	0.01969	0.000538189	0	0	0	0	0
cg06125903	chr20	57583328	CTSZ (-1027)	TSS1500	NM_001336	CTSZ	S_Shore	Weak transcription	-0.0371611	0.00826982	7.00343e-06	0.012668	0.0581244	+---	7.00343e-06	0.00266127	0.0213341	0.0238624	0.375952	-0.0483584	0.0166833	0.00469654	-0.055477	0.0182267	0.00285371	-0.0383373	0.0126361	0.00250896	0	0	0	0	0
cg12572295	chr4	3042386	HTT (-34021); GRK4 (+76932)	3'UTR	NM_001004056;NM_001004057;NM_182982	GRK4	N_Shore	Weak transcription	-0.0358267	0.00797459	7.03572e-06	7.03572e-06	0.917859	----	7.03572e-06	0.0026668	-0.0348007	0.0236089	0.147278	-0.037275	0.014958	0.0145143	-0.0454815	0.0177544	0.0116133	-0.0302196	0.0126101	0.0168324	0	0	0	0	0
cg07812887	chr5	175793492	KIAA1191 (-4522); ARL10 (+1022)	Body	NM_173664	ARL10	Island	Flanking Active TSS	0.0207353	0.0046153	7.03156e-06	7.03156e-06	0.423702	++++	7.03156e-06	0.0026668	0.0159042	0.0230009	0.492753	0.019966	0.00791703	0.0134108	0.0357348	0.0104357	0.000836163	0.0148955	0.00708538	0.0359084	0	0	0	0	0
cg02211646	chr7	114055210	FOXP2 (+159)	1stExon;5'UTR	NM_014491;NM_148898;NM_148899	FOXP2	OpenSea	Active TSS	0.0178196	0.00396633	7.03174e-06	7.03174e-06	0.45594	++++	7.03174e-06	0.0026668	0.035115	0.0171335	0.0461403	0.0198954	0.00790602	0.013605	0.0263489	0.010366	0.0122581	0.012899	0.0053564	0.0163079	0	0	0	0	0
cg24038105	chr1	15679299	EFHD2 (-57091); TMEM51 (+200272)	Body	NM_052929	FHAD1	OpenSea	Quiescent/Low	-0.0293884	0.00654198	7.04675e-06	0.000241396	0.23311	----	7.04675e-06	0.00266873	-0.00976948	0.0263893	0.712928	-0.0446962	0.01395	0.0018688	-0.0463921	0.0151217	0.0026475	-0.0193343	0.00897377	0.0315615	0	0	0	0	0
cg02283487	chr14	20904020	TEP1 (-22441); OSGEP (+19243)	TSS1500	NM_001109997	KLHL33	S_Shore	Enhancers	0.0326147	0.00726162	7.07616e-06	0.000155769	0.279487	++++	7.07616e-06	0.00267538	0.00366057	0.0249942	0.884201	0.0236975	0.0137389	0.0879497	0.0582057	0.0178514	0.0014358	0.0341029	0.0105836	0.00133478	0	0	0	0	0
cg27409771	chr16	10711296	EMP2 (-36742); TEKT5 (+77505)	NA	NA	NA	OpenSea	Enhancers	0.0174693	0.00388938	7.07119e-06	0.0012494	0.205288	++++	7.07119e-06	0.00267538	0.0237471	0.018664	0.209642	0.0192727	0.00832001	0.0227804	0.00325952	0.00780533	0.67696	0.0233123	0.00555773	3.10924e-05	0	0	0	0	0
cg27043786	chr1	88928647	PKN2 (-221257)	NA	NA	NA	Island	Active TSS	0.0329781	0.00734299	7.08564e-06	7.08564e-06	0.613903	++++	7.08564e-06	0.00267671	0.0203996	0.0224777	0.368845	0.0341401	0.0131453	0.0109623	0.0511549	0.0167307	0.00273413	0.0264895	0.0117791	0.0248524	0	0	0	0	0
cg19203457	chr6	114181798	MARCKS (+3258); HDAC2 (+110650)	3'UTR	NM_002356	MARCKS	S_Shore	Active TSS	0.033834	0.00753442	7.10278e-06	0.000175628	0.237751	++++	7.10278e-06	0.00268094	0.00775343	0.0158646	0.627358	0.0496417	0.0144857	0.000918165	0.0435764	0.0169582	0.0113642	0.0327991	0.0136088	0.0162204	0	0	0	0	0
cg07253829	chr3	109056349	DPPA4 (+69)	1stExon	NM_018189	DPPA4	OpenSea	Quiescent/Low	-0.037061	0.00825376	7.11574e-06	0.00107514	0.109693	----	7.11574e-06	0.00268359	-0.0353871	0.0297821	0.240853	-0.0570462	0.016427	0.000790452	-0.0669035	0.0210874	0.00190785	-0.0187267	0.0114731	0.103112	0	0	0	0	0
cg21386414	chr1	26421349	TRIM63 (-27226); PDIK1L (-16978)	NA	NA	NA	OpenSea	Bivalent Enhancer	0.0189569	0.0042233	7.16796e-06	7.16796e-06	0.973903	++++	7.16796e-06	0.00269876	0.018227	0.0179062	0.314042	0.0166531	0.00731152	0.0250895	0.0180899	0.0103737	0.0836684	0.0210984	0.00633114	0.000909013	0	0	0	0	0
cg05346831	chr12	13067271	GPRC5A (+23556); GPRC5D (+36046)	TSS1500	NR_030345	MIR614	OpenSea	Weak Repressed PolyComb	0.032657	0.00727523	7.16263e-06	0.001725	0.131891	++++	7.16263e-06	0.00269876	0.0175787	0.0235907	0.459971	0.014254	0.013282	0.286028	0.0579447	0.0139481	6.02804e-05	0.0328848	0.012611	0.00932445	0	0	0	0	0
cg08558340	chr7	100472263	SRRT (-546)	TSS1500	NM_001128852;NM_001128853;NM_001128854;NM_015908	SRRT	N_Shore	Active TSS	0.0412811	0.00919799	7.18759e-06	7.18759e-06	0.397273	-+++	7.18759e-06	0.00270164	-0.00316228	0.0336159	0.925461	0.0568163	0.016688	0.000987284	0.0488749	0.0211181	0.022293	0.0347184	0.0140002	0.013393	0	0	0	0	0
cg05456948	chr10	135171583	FUOM (-55)	TSS200	NM_001098483;NM_198472	C10orf125	Island	Weak transcription	0.0271911	0.00605835	7.18266e-06	7.18266e-06	0.779252	++++	7.18266e-06	0.00270164	0.0224356	0.018127	0.22211	0.0259674	0.00907641	0.00523879	0.0386794	0.013071	0.00369576	0.0210858	0.0126896	0.0970593	0	0	0	0	0
cg17454234	chr7	100964669	RABL5 (+414)	5'UTR;Body	NM_001130820;NM_001130821;NM_001130822;NM_022777	RABL5	N_Shore	Active TSS	0.0357193	0.0079598	7.20761e-06	0.0249064	0.131404	-+++	7.20761e-06	0.00270691	-0.0246922	0.0315786	0.438262	0.0470513	0.0101675	1.22232e-05	0.0342229	0.0213827	0.112033	0.0200472	0.0185057	0.279073	0	0	0	0	0
cg17485838	chr7	27138712	HOXA1 (-3120)	NA	NA	NA	S_Shore	Repressed PolyComb	0.0308608	0.00687897	7.24861e-06	0.00025823	0.231546	++++	7.24861e-06	0.00271462	0.00991365	0.0228835	0.666878	0.0304869	0.0124126	0.0159426	0.0616172	0.017481	0.000594448	0.0247066	0.0102814	0.0165356	0	0	0	0	0
cg00509451	chr11	64811775	SAC3D1 (+3400); NAALADL1 (+14245)	Body	NM_013299	SAC3D1	N_Shelf	Strong transcription	0.0338955	0.00755559	7.25223e-06	1.8367e-05	0.355813	++++	7.25223e-06	0.00271462	0.0229904	0.0265619	0.391234	0.0201075	0.0131321	0.129195	0.0564842	0.0161376	0.000646744	0.0352375	0.0124407	0.00476114	0	0	0	0	0
cg02699834	chr12	53039430	KRT73 (-27088); KRT2 (+6517)	Body	NM_000423	KRT2	OpenSea	Weak Repressed PolyComb	-0.03055	0.00680956	7.24563e-06	7.24563e-06	0.8911	----	7.24563e-06	0.00271462	-0.0253173	0.0236571	0.290123	-0.0369799	0.0134036	0.00701013	-0.0360918	0.0160034	0.0258704	-0.0258859	0.00984945	0.0087855	0	0	0	0	0
cg15468423	chr19	2700763	GNG7 (+1943); GADD45B (+224639)	5'UTR	NM_052847	GNG7	N_Shore	Flanking Active TSS	0.0212428	0.00473506	7.24796e-06	0.000342947	0.197819	++++	7.24796e-06	0.00271462	0.0227724	0.0229254	0.325749	0.0248185	0.00910663	0.00770442	0.0396177	0.0110284	0.00047089	0.0124508	0.00667874	0.0627336	0	0	0	0	0
cg01861913	chr3	61550569	PTPRG (+2985); FEZF2 (+808620)	Body	NM_002841	PTPRG	Island	Active TSS	0.0409251	0.00912482	7.29038e-06	0.00010577	0.30345	-+++	7.29038e-06	0.00272437	-1.35197e-05	0.0268576	0.999601	0.0517126	0.0139731	0.000367708	0.0291407	0.0196099	0.139813	0.0520044	0.0185639	0.00523836	0	0	0	0	0
cg10469774	chr11	44642932	TSPAN18 (-143043); CD82 (+55792)	NA	NA	NA	OpenSea	Weak transcription	0.0324754	0.00724067	7.28683e-06	0.000578256	0.220236	-+++	7.28683e-06	0.00272437	-0.00994635	0.0251895	0.694771	0.0279498	0.0132353	0.0374469	0.0517282	0.0161995	0.00178375	0.0348976	0.0111952	0.00190552	0	0	0	0	0
cg23884076	chr4	76945449	CXCL10 (-800)	5'UTR;TSS1500	NM_001130017;NM_001565	ART3;CXCL10	OpenSea	Quiescent/Low	-0.0282194	0.0062924	7.30259e-06	7.30259e-06	0.808496	----	7.30259e-06	0.00272667	-0.0172575	0.0222838	0.442632	-0.0356173	0.011039	0.00174217	-0.0206323	0.0143744	0.153705	-0.0280317	0.0099032	0.00478859	0	0	0	0	0
cg04351734	chr7	27155173	HOXA2 (-12744); HOXA3 (+4040)	5'UTR	NM_030661;NM_153631	HOXA3	Island	Repressed PolyComb	0.0264973	0.00590913	7.32129e-06	7.32129e-06	0.448487	++++	7.32129e-06	0.00272913	0.0209257	0.0219121	0.344577	0.0174264	0.0101058	0.0880298	0.0467185	0.0152084	0.00261928	0.0275421	0.00896556	0.00221426	0	0	0	0	0
cg16312900	chr17	48628397	CACNA1G (-10423); SPATA20 (+3948)	Body	NM_022827	SPATA20	S_Shelf	Weak transcription	0.0259069	0.00577731	7.31706e-06	0.000280986	0.195687	++++	7.31706e-06	0.00272913	0.0558778	0.0270599	0.0445887	0.0382526	0.0133791	0.00526689	0.0406164	0.0150044	0.00774789	0.0164685	0.00733899	0.0251668	0	0	0	0	0
cg02481950	chr16	21665002	IGSF6 (-1022)	Body;TSS1500	NM_001077180;NM_005849;NM_016025	IGSF6;METTL9	OpenSea	Weak transcription	-0.0209917	0.00468158	7.32957e-06	7.32957e-06	0.472631	----	7.32957e-06	0.00272996	-0.0198837	0.0261888	0.451581	-0.0232652	0.0113698	0.0436196	-0.0360195	0.0111557	0.0015911	-0.0161769	0.0059342	0.00658063	0	0	0	0	0
cg25204742	chr7	6448933	RAC1 (+34764); DAGLB (+38709)	3'UTR	NM_001142936;NM_139179	DAGLB	OpenSea	Strong transcription	0.0363576	0.00811561	7.46565e-06	0.0024553	0.0940103	++++	7.46565e-06	0.0027736	0.0763936	0.0196109	0.000315528	0.0235719	0.0169748	0.168331	0.0128576	0.0183474	0.48475	0.0379991	0.0127602	0.0030088	0	0	0	0	0
cg03202693	chr13	113637903	F7 (-122217); MCF2L (+14369)	Body	NM_001112732;NM_024979	MCF2L	S_Shelf	Enhancers	0.0254836	0.00568855	7.47135e-06	7.47135e-06	0.644312	++++	7.47135e-06	0.0027736	0.033962	0.0212106	0.116184	0.0260264	0.010482	0.0148623	0.0384148	0.0136637	0.00573438	0.018941	0.00838527	0.0242206	0	0	0	0	0
cg03591753	chr6	35659141	TULP1 (-178427); FKBP5 (+37218)	5'UTR	NM_001145775	FKBP5	S_Shelf	Enhancers	-0.0189218	0.00422398	7.47806e-06	0.000207775	0.244681	----	7.47806e-06	0.00277381	-0.0181614	0.0181036	0.321014	-0.0172214	0.00937037	0.069347	-0.0361619	0.0095904	0.000250777	-0.0135287	0.00570407	0.017991	0	0	0	0	0
cg11083848	chr14	76371681	TGFB3 (+75852); TTLL5 (+244061)	Body	NM_015072	TTLL5	OpenSea	Weak transcription	-0.032374	0.00722924	7.5272e-06	0.000958718	0.171099	----	7.5272e-06	0.00278974	-0.00617733	0.0196198	0.754297	-0.0560303	0.0138492	0.00010921	-0.0252419	0.0147583	0.0897012	-0.0290259	0.0121883	0.0175282	0	0	0	0	0
cg06437747	chr1	2890836	MMEL1 (-326408); ACTRT2 (-47209)	NA	NA	NA	S_Shelf	Weak Repressed PolyComb	-0.0218581	0.00488134	7.53869e-06	7.53869e-06	0.641385	----	7.53869e-06	0.0027917	-0.0127884	0.0193586	0.51216	-0.0208826	0.0101412	0.0423339	-0.0362365	0.0125646	0.00463091	-0.0193888	0.00655937	0.00322939	0	0	0	0	0
cg09859492	chr2	218723349	TNP1 (-998563); TNS1 (+85501)	Body	NM_022648	TNS1	OpenSea	Flanking Active TSS	0.0274811	0.00613845	7.57404e-06	7.57404e-06	0.995239	++++	7.57404e-06	0.00280249	0.02989	0.0221842	0.184465	0.0258402	0.00979954	0.00983922	0.0300387	0.0148894	0.0458067	0.0275496	0.0102153	0.00717827	0	0	0	0	0
cg09112081	chr16	29796620	KIF22 (-5420); ZG16 (+7060)	NA	NA	NA	Island	Active TSS	0.0248548	0.00555254	7.59497e-06	7.59497e-06	0.724347	++++	7.59497e-06	0.00280578	0.0247375	0.0156307	0.12036	0.0212439	0.00828915	0.0120231	0.0133188	0.0181092	0.463441	0.0330688	0.0096498	0.000648614	0	0	0	0	0
cg00513941	chr19	42437245	RABAC1 (+26296); ARHGEF1 (+48731)	NA	NA	NA	Island	Bivalent Enhancer	0.0300335	0.00670947	7.59539e-06	7.59539e-06	0.851142	++++	7.59539e-06	0.00280578	0.0307906	0.0173777	0.0830431	0.0229232	0.0122396	0.0642971	0.0390414	0.0134298	0.00432313	0.0292869	0.0122327	0.0169387	0	0	0	0	0
cg14204433	chr1	7844775	PER3 (+13)	1stExon;5'UTR	NM_016831	PER3	Island	Active TSS	0.0404392	0.00903525	7.61561e-06	0.000845388	0.136604	++++	7.61561e-06	0.00281095	0.069	0.032581	0.0396271	0.0696778	0.017848	0.000181354	0.0393842	0.0251091	0.119308	0.0226611	0.0123258	0.0664389	0	0	0	0	0
cg15435170	chr17	46681135	HOXB5 (-9813); HOXB6 (+1218)	5'UTR;Body	NM_018952;NR_033201;NR_033204	HOXB6;LOC404266	OpenSea	Repressed PolyComb	0.0244281	0.00545888	7.64372e-06	7.64372e-06	0.488629	++++	7.64372e-06	0.00281901	0.0212158	0.0221665	0.343515	0.0194777	0.00937862	0.0406376	0.0505966	0.0180199	0.00579572	0.0233874	0.00765302	0.00233431	0	0	0	0	0
cg17972058	chr1	159796231	SLAMF8 (-308)	TSS1500	NM_020125	SLAMF8	OpenSea	Weak Repressed PolyComb	-0.023245	0.00519527	7.66713e-06	7.66713e-06	0.699762	----	7.66713e-06	0.00282516	-0.0118816	0.0234528	0.614842	-0.0345295	0.0132321	0.0106002	-0.0286644	0.0123974	0.0224194	-0.0198101	0.00659183	0.00275472	0	0	0	0	0
cg17801546	chr1	167090974	POU2F1 (-99091); DUSP27 (+27693)	Body	NM_001080426	DUSP27	Island	Flanking Active TSS	-0.0348432	0.00778774	7.67293e-06	0.000182618	0.265268	----	7.67293e-06	0.00282516	-0.0252536	0.0439926	0.568736	-0.0183569	0.0129568	0.159963	-0.0625554	0.0185782	0.00101197	-0.038056	0.0118531	0.00138889	0	0	0	0	0
cg05697249	chr11	111789693	DIXDC1 (-18233); CRYAB (-5121)	1stExon;5'UTR	NM_080659	C11orf52	OpenSea	Quiescent/Low	0.0224674	0.00502275	7.70836e-06	7.70836e-06	0.492942	++++	7.70836e-06	0.00283589	0.00179797	0.0220404	0.935338	0.0199597	0.0110931	0.0752862	0.0363252	0.0116867	0.00233437	0.0207262	0.0067219	0.00213232	0	0	0	0	0
cg24129356	chr6	32920735	ENSG00000248993 (+163); HLA-DMA (+163)	1stExon	NM_006120	HLA-DMA	OpenSea	Flanking Active TSS	-0.0348212	0.00778564	7.7313e-06	0.000206785	0.237985	----	7.7313e-06	0.00284201	-0.0158166	0.0226368	0.488252	-0.0377776	0.0158516	0.0192413	-0.0686927	0.0195898	0.000632757	-0.0269143	0.0112083	0.0166141	0	0	0	0	0
cg27162435	chr17	7833163	CNTROB (-2309); KCNAB3 (-411)	TSS1500	NM_004732	KCNAB3	Island	Active TSS	0.0351131	0.00785135	7.74039e-06	7.74039e-06	0.706811	++++	7.74039e-06	0.00284303	0.0118831	0.0295508	0.689454	0.0303933	0.012778	0.0194703	0.0481436	0.0164107	0.00399163	0.0364728	0.0138153	0.00848677	0	0	0	0	0
cg08401872	chr2	218487226	TNP1 (-762440); TNS1 (+321624)	Body	NR_026597	DIRC3	OpenSea	Enhancers	0.0290304	0.0064933	7.79169e-06	7.79169e-06	0.574972	++++	7.79169e-06	0.00285722	0.0527271	0.0221683	0.0215923	0.0208461	0.0127761	0.106209	0.0372396	0.0146553	0.012286	0.0257002	0.00957812	0.00747536	0	0	0	0	0
cg07119472	chr12	51718011	BIN2 (-64)	TSS200	NM_016293	BIN2	OpenSea	Quiescent/Low	-0.0312817	0.00699665	7.78739e-06	7.78739e-06	0.643673	----	7.78739e-06	0.00285722	-0.0268293	0.0223007	0.235105	-0.0276189	0.0127237	0.0325598	-0.048737	0.015254	0.00177326	-0.0258122	0.0112209	0.0217394	0	0	0	0	0
cg03598731	chr8	130996123	FAM49B (-44046); ASAP1 (+418093)	NA	NA	NA	Island	Flanking Active TSS	0.02996	0.00670255	7.8243e-06	0.00202882	0.153399	-+++	7.8243e-06	0.00286684	-0.00850391	0.0263741	0.748585	0.0332129	0.0101992	0.00158582	0.060206	0.01881	0.00174114	0.0226281	0.0109222	0.0386788	0	0	0	0	0
cg13849066	chr17	37331768	ARL5C (-8451); CACNB1 (+22187)	Body	NM_000723	CACNB1	S_Shore	Weak transcription	0.0214134	0.00479368	7.93195e-06	1.37709e-05	0.372647	++++	7.93195e-06	0.00290393	0.031479	0.0239353	0.194972	0.0241276	0.00779314	0.0026072	0.0395459	0.0140741	0.00576167	0.0138212	0.00702591	0.049583	0	0	0	0	0
cg12585943	chr6	32121368	PRRT1 (-1640); PPT2-EGFL8 (-630); PPT2 (+69)	1stExon;5'UTR;TSS1500	NM_005155;NM_138717	PPT2	N_Shore	Active TSS	0.0405878	0.00908751	7.95728e-06	7.95728e-06	0.820722	++++	7.95728e-06	0.00291083	0.0582627	0.0284325	0.0461749	0.0348821	0.0134621	0.0111418	0.0523503	0.0219601	0.018648	0.0360852	0.0174594	0.0391437	0	0	0	0	0
cg09655403	chr5	78985495	CMYA5 (-204)	TSS200	NM_153610	CMYA5	OpenSea	Active TSS	0.039249	0.00878869	7.97497e-06	7.97497e-06	0.534139	++++	7.97497e-06	0.00291258	0.0527285	0.0247222	0.0383066	0.0277415	0.0157021	0.0806248	0.0655521	0.023469	0.00604879	0.0349952	0.0135595	0.0100714	0	0	0	0	0
cg02216731	chr16	801936	NARFL (-10935); MSLN (-9152)	NA	NA	NA	S_Shelf	Enhancers	0.0321736	0.00720422	7.9719e-06	7.9719e-06	0.701963	++++	7.9719e-06	0.00291258	0.0261724	0.0254927	0.309948	0.0426829	0.0114959	0.000352863	0.0283654	0.0187908	0.133705	0.0240557	0.0116803	0.039839	0	0	0	0	0
cg12871285	chr17	76713379	DNAH17 (-139904); CYTH1 (+64996)	Body	NM_004762;NM_017456	CYTH1	OpenSea	Active TSS	0.0414095	0.009275	8.02048e-06	8.02048e-06	0.744764	++++	8.02048e-06	0.00292682	0.0157319	0.0344655	0.650212	0.0525787	0.0150555	0.000741056	0.0388295	0.0224868	0.0867404	0.0362751	0.0150871	0.0164761	0	0	0	0	0
cg25513853	chr17	72272298	DNAI2 (-5352); TTYH2 (+62646)	5'UTR	NM_023036	DNAI2	S_Shore	Enhancers	0.028659	0.00642341	8.13302e-06	0.000198195	0.248925	++++	8.13302e-06	0.00296549	0.0194831	0.0185483	0.299021	0.0304619	0.0102993	0.00394912	0.0496045	0.0137729	0.000455939	0.0134659	0.0122805	0.273252	0	0	0	0	0
cg16332065	chr4	46126253	GABRG1 (-156)	TSS200	NM_173536	GABRG1	OpenSea	Active TSS	0.0359595	0.00806309	8.20512e-06	1.18155e-05	0.38036	++++	8.20512e-06	0.00298695	0.00088938	0.0241945	0.970836	0.0457765	0.0129099	0.000620578	0.0454972	0.0188309	0.0171456	0.0306247	0.0143547	0.0332603	0	0	0	0	0
cg03654623	chr19	15488783	BRD4 (-97522); AKAP8 (+1819)	Body	NM_005858	AKAP8	N_Shore	Flanking Active TSS	0.0312132	0.00699878	8.2032e-06	1.08198e-05	0.381032	++++	8.2032e-06	0.00298695	0.0295899	0.0217487	0.180289	0.0227373	0.0117069	0.0552036	0.021864	0.0141192	0.124043	0.0499455	0.0129225	0.000122118	0	0	0	0	0
cg23193613	chr8	144267725	GPIHBP1 (-27342); LY6H (-25598)	NA	NA	NA	Island	Repressed PolyComb	0.0364455	0.00817432	8.25226e-06	8.25226e-06	0.421409	++++	8.25226e-06	0.00300169	0.0122857	0.0291894	0.675792	0.0210482	0.0161056	0.194543	0.0563747	0.0195229	0.0045815	0.0412899	0.0116936	0.000442977	0	0	0	0	0
cg02796279	chr2	208101334	CREB1 (-293281); KLF7 (-70666)	NA	NA	NA	OpenSea	Quiescent/Low	-0.0427196	0.00958408	8.29778e-06	8.29778e-06	0.522056	----	8.29778e-06	0.00301385	-0.0212198	0.0271448	0.43838	-0.0337819	0.0155965	0.032926	-0.0653742	0.0201932	0.00154742	-0.0462135	0.018361	0.0120748	0	0	0	0	0
cg25534601	chr6	168198163	C6orf123 (-625)	TSS1500	NR_026773	C6orf123	Island	Weak transcription	-0.0380052	0.00852647	8.29908e-06	8.29908e-06	0.53659	----	8.29908e-06	0.00301385	-0.0182296	0.0311457	0.561208	-0.0528499	0.0166718	0.00207708	-0.0503011	0.0200923	0.0135968	-0.0284584	0.0122635	0.0206147	0	0	0	0	0
cg08370178	chr5	43034043	SEPP1 (-221863); ZNF131 (-87656)	NA	NA	NA	N_Shelf	Repressed PolyComb	0.0254047	0.0057001	8.31576e-06	8.31576e-06	0.975702	++++	8.31576e-06	0.00301748	0.0221306	0.0227679	0.33613	0.0222348	0.0104086	0.0353483	0.0292598	0.0132277	0.0287977	0.0263788	0.00848094	0.00194948	0	0	0	0	0
cg18587137	chr14	103593503	EIF5 (-206835); TNFAIP2 (+3706)	Body	NM_006291	TNFAIP2	Island	Active TSS	0.0458405	0.0102871	8.34529e-06	8.34529e-06	0.482507	++++	8.34529e-06	0.00302466	0.0340438	0.0278304	0.227461	0.0544422	0.0184809	0.00408908	0.0688358	0.0222332	0.00242496	0.0282346	0.0176565	0.110277	0	0	0	0	0
cg19963522	chr6	154677796	IPCEF1 (-26582); CNKSR3 (+153996)	5'UTR	NM_001130700;NM_015553	IPCEF1	OpenSea	Weak Repressed PolyComb	-0.0318819	0.00715728	8.4099e-06	8.4099e-06	0.852787	----	8.4099e-06	0.00303974	-0.0298358	0.0303018	0.32996	-0.0419341	0.0155941	0.00852158	-0.0370519	0.0176257	0.0375632	-0.0268598	0.00949123	0.00479761	0	0	0	0	0
cg11546621	chr9	139872161	PTGDS (+205)	Body	NM_000954	PTGDS	N_Shore	Active TSS	0.0220787	0.00495624	8.39978e-06	8.39978e-06	0.404737	++++	8.39978e-06	0.00303974	0.0256437	0.0241267	0.293386	0.0307745	0.00980218	0.00228178	0.00393828	0.0125431	0.754065	0.0229188	0.00670736	0.000672286	0	0	0	0	0
cg08320359	chr16	15596053	MPV17L (+106418); KIAA0430 (+140969)	Body;TSS200	NM_001142469;NM_033201	C16orf45	OpenSea	Quiescent/Low	0.030045	0.00674494	8.41084e-06	0.0105091	0.0819001	+-++	8.41084e-06	0.00303974	0.0638012	0.0230888	0.00820077	-0.000573181	0.0155094	0.9706	0.0246136	0.0166734	0.142421	0.0368062	0.00899821	4.8414e-05	0	0	0	0	0
cg23597650	chr6	168068536	TCP10 (-270583); C6orf123 (+129002)	NA	NA	NA	OpenSea	Enhancers	0.0306437	0.00687972	8.42039e-06	8.42039e-06	0.914942	++++	8.42039e-06	0.00304075	0.0440059	0.0262197	0.10006	0.0257992	0.0163197	0.11738	0.0236071	0.0186465	0.207876	0.0320998	0.00875625	0.000266351	0	0	0	0	0
cg12258811	chr1	7844735	PER3 (-27)	TSS200	NM_016831	PER3	Island	Active TSS	0.0441238	0.00990687	8.43391e-06	8.43391e-06	0.955717	++++	8.43391e-06	0.00304198	0.0294692	0.0329954	0.376436	0.0490427	0.0165433	0.00387004	0.0397305	0.0237617	0.0970383	0.0449739	0.0161262	0.00544231	0	0	0	0	0
cg07136133	chr11	36422377	PRR5L (+24823); TRAF6 (+109444)	5'UTR;Body;TSS200	NM_001160167;NM_001160168;NM_001160169;NM_024841	PRR5L	OpenSea	Quiescent/Low	-0.0452728	0.010165	8.43728e-06	0.00412545	0.0616185	----	8.43728e-06	0.00304198	-0.0137953	0.0323686	0.671954	-0.0765985	0.0207315	0.000375428	-0.0817403	0.0253501	0.00161355	-0.0246995	0.014373	0.0861822	0	0	0	0	0
cg12603560	chr11	57090070	TNKS1BP1 (-400)	5'UTR	NM_033396	TNKS1BP1	N_Shore	Enhancers	0.0276125	0.00620231	8.50885e-06	8.50885e-06	0.797832	++++	8.50885e-06	0.00306533	0.0228537	0.0251794	0.368802	0.0374654	0.0118357	0.00210658	0.0212489	0.0137307	0.12428	0.0251843	0.00913816	0.00601448	0	0	0	0	0
cg04322572	chr10	43447618	RET (-124856); BMS1 (+169370)	NA	NA	NA	OpenSea	Weak Repressed PolyComb	0.0243132	0.00546241	8.54735e-06	8.54735e-06	0.663072	++++	8.54735e-06	0.00307428	0.0285784	0.0248729	0.256504	0.0203548	0.00974287	0.0394812	0.0381447	0.0125914	0.00298224	0.0208304	0.00814985	0.0108144	0	0	0	0	0
cg13442749	chr9	96337681	PHF2 (-1007)	TSS1500	NM_005392	PHF2	N_Shore	Flanking Active TSS	0.0367746	0.00826389	8.58574e-06	4.00354e-05	0.327478	++++	8.58574e-06	0.00308563	0.0108405	0.0214922	0.616394	0.0341529	0.0132521	0.0115696	0.0641254	0.019569	0.00136159	0.036691	0.0154809	0.0180717	0	0	0	0	0
cg03626672	chr2	237478664	ACKR3 (+381)	5'UTR	NM_020311	CXCR7	S_Shore	Active TSS	0.0325959	0.00732706	8.63913e-06	8.63913e-06	0.788037	++++	8.63913e-06	0.00309987	0.0388416	0.02258	0.0921228	0.0428446	0.0138797	0.00268098	0.0307133	0.0182251	0.0944619	0.025533	0.0108695	0.0191168	0	0	0	0	0
cg11199014	chr19	39798563	LRFN1 (+7412); IFNL1 (+11599)	Body	NM_020862	LRFN1	Island	Weak Repressed PolyComb	0.0278074	0.00625053	8.63465e-06	8.63465e-06	0.519144	++++	8.63465e-06	0.00309987	0.035273	0.0243677	0.154529	0.0314468	0.0127433	0.0154676	0.0128476	0.0118237	0.279323	0.0346017	0.0097126	0.000393824	0	0	0	0	0
cg16315020	chr1	109359175	AKNAD1 (+40540); STXBP3 (+69866)	Body	NM_152763	AKNAD1	OpenSea	Active TSS	0.0312036	0.00701456	8.65079e-06	8.95765e-05	0.269569	++++	8.65079e-06	0.00310159	0.0361586	0.0162225	0.0307452	0.0341029	0.0120215	0.00561619	0.0534657	0.0171907	0.00232042	0.0128404	0.0126794	0.311578	0	0	0	0	0
cg19828220	chr17	46682413	HOXB6 (-60)	Body;TSS200	NM_018952;NR_033201;NR_033204	HOXB6;LOC404266	N_Shelf	Repressed PolyComb	0.037257	0.00837582	8.66106e-06	8.66106e-06	0.476513	++++	8.66106e-06	0.0031028	0.026282	0.0287426	0.36528	0.0379244	0.014579	0.0108394	0.0641732	0.0200753	0.00176432	0.0275873	0.0130658	0.0351136	0	0	0	0	0
cg01567509	chr1	15104223	TMEM51 (-374804); KAZN (+179024)	Body	NM_015209;NM_201628	KIAA1026	OpenSea	Quiescent/Low	-0.0350559	0.00788239	8.69264e-06	9.70344e-05	0.277142	----	8.69264e-06	0.00310917	-0.0187071	0.0228838	0.417867	-0.0496495	0.0152999	0.00164347	-0.0536074	0.0173748	0.00250759	-0.0210309	0.0123085	0.0879876	0	0	0	0	0
cg26194251	chr13	46402508	SIAH3 (+23362); SPERT (+126063)	Body	NM_198849	SIAH3	OpenSea	Quiescent/Low	-0.028485	0.00640485	8.69122e-06	0.000685674	0.215257	----	8.69122e-06	0.00310917	-0.00445157	0.0206528	0.830297	-0.0493238	0.0126903	0.000192734	-0.0202536	0.0151178	0.182787	-0.0252497	0.00934632	0.00707937	0	0	0	0	0
cg20372886	chr3	42094749	ULK4 (-90828); TRAK1 (-37812)	NA	NA	NA	OpenSea	Enhancers	0.0326933	0.00735571	8.80523e-06	8.80523e-06	0.829116	++++	8.80523e-06	0.00314445	0.0230035	0.0364284	0.530858	0.0430654	0.0138281	0.00246529	0.0326913	0.0163636	0.0479265	0.0273381	0.0106817	0.0107102	0	0	0	0	0
cg08140459	chr14	75086513	LTBP2 (-7480); AREL1 (+93304)	NA	NA	NA	OpenSea	Weak Repressed PolyComb	-0.0289746	0.00651884	8.79931e-06	8.79931e-06	0.67158	----	8.79931e-06	0.00314445	-0.00511151	0.0243993	0.834987	-0.0250058	0.0151695	0.102714	-0.0416862	0.017998	0.0221917	-0.0302292	0.00832769	0.000305514	0	0	0	0	0
cg19526353	chr19	42760742	ENSG00000268643 (-1459); ERF (-1434)	TSS1500	NM_006494	ERF	S_Shore	Flanking Active TSS	0.0268828	0.00605074	8.87554e-06	8.87554e-06	0.590465	++++	8.87554e-06	0.00316705	0.0148491	0.0293242	0.61501	0.0311312	0.0110487	0.00593418	0.0396012	0.0133439	0.00360131	0.0194103	0.0090009	0.0314079	0	0	0	0	0
cg06988336	chr16	89922397	TCF25 (-17622); SPIRE2 (+27482)	Body	NM_032451	SPIRE2	S_Shore	Weak transcription	-0.0308113	0.00693748	8.94239e-06	0.000198515	0.291448	+---	8.94239e-06	0.00318838	0.0114751	0.0282563	0.686547	-0.0436555	0.0113331	0.000217762	-0.0248324	0.0158927	0.120718	-0.0278079	0.0113371	0.0144329	0	0	0	0	0
cg05569131	chr6	36665620	RAB44 (-22519); CDKN1A (+19134)	NA	NA	NA	OpenSea	Quiescent/Low	-0.0266655	0.0060045	8.95739e-06	8.95739e-06	0.419659	----	8.95739e-06	0.0031912	-0.0286051	0.0268685	0.292599	-0.0357556	0.0126715	0.0058648	-0.0408318	0.0136843	0.00342916	-0.0175368	0.0082247	0.03336	0	0	0	0	0
cg02573234	chr11	65088334	DPF2 (-12890); CDC42EP2 (+3644)	5'UTR	NM_006779	CDC42EP2	OpenSea	Strong transcription	0.0202234	0.00455539	9.01883e-06	0.00021948	0.254226	++++	9.01883e-06	0.00321055	0.00370593	0.023548	0.875636	0.0218397	0.00825533	0.00960879	0.0363654	0.0101724	0.000500193	0.0134236	0.0067346	0.0466495	0	0	0	0	0
cg10453850	chr6	32905320	HLA-DMB (+3526); PSMB9 (+83383)	Body	NM_002118	HLA-DMB	OpenSea	Quiescent/Low	-0.033536	0.00755462	9.03181e-06	9.03181e-06	0.895028	----	9.03181e-06	0.00321264	-0.0243863	0.0264556	0.361451	-0.0427454	0.016275	0.0101236	-0.0389025	0.0218584	0.0775664	-0.0303156	0.00988957	0.00226286	0	0	0	0	0
cg14324675	chr6	31554848	LTB (-4647); LST1 (-128)	5'UTR;Body;TSS200	NM_001166538;NM_007161;NM_205837;NM_205838;NM_205839;NM_205840;NR_029461;NR_029462	LST1	OpenSea	Weak Repressed PolyComb	-0.0258336	0.00582194	9.10973e-06	9.10973e-06	0.84458	----	9.10973e-06	0.0032378	-0.00711823	0.0251458	0.778387	-0.0316829	0.0115491	0.00732526	-0.0251374	0.0153905	0.104941	-0.0251352	0.00785617	0.00144326	0	0	0	0	0
cg16681421	chr17	73868584	WBP2 (-15997); TRIM47 (+6071)	NA	NA	NA	N_Shelf	Weak transcription	0.0267487	0.00602963	9.15568e-06	0.000448078	0.29058	++++	9.15568e-06	0.00324901	0.0219716	0.0207762	0.295789	0.0133781	0.0125947	0.290955	0.0118078	0.01565	0.451997	0.0373124	0.00821949	6.7067e-06	0	0	0	0	0
cg03363289	chr9	124990165	LHX6 (+958)	Body	NM_014368;NM_199160	LHX6	Island	Flanking Bivalent TSS/Enh	0.0354452	0.00799099	9.17949e-06	9.17949e-06	0.857469	++++	9.17949e-06	0.00325489	0.0281794	0.0253801	0.272642	0.041953	0.0142739	0.00417089	0.0231395	0.018545	0.214475	0.0378483	0.0126068	0.00278196	0	0	0	0	0
cg12476754	chr7	47344750	TNS3 (+234448)	Body	NM_022748	TNS3	OpenSea	Enhancers	-0.0218527	0.00492697	9.19337e-06	0.00433233	0.0987647	----	9.19337e-06	0.00325725	-0.0525917	0.0195982	0.0100913	-0.00280769	0.0134462	0.835064	-0.0378807	0.0126523	0.00332478	-0.0190624	0.00610697	0.00187876	0	0	0	0	0
cg01612133	chr6	167317799	RPS6KA2 (-41761); RNASET2 (+52390)	NA	NA	NA	S_Shore	Flanking Active TSS	0.0258961	0.00583974	9.22995e-06	9.22995e-06	0.645887	++++	9.22995e-06	0.00326508	0.0353617	0.0290394	0.229541	0.0214569	0.0112511	0.0596618	0.0146307	0.0127455	0.253216	0.032514	0.00842692	0.000125412	0	0	0	0	0
cg21369801	chr17	80202961	SLC16A3 (+11399); CSNK1D (+28645)	3'UTR;Body	NM_001893;NM_139062	CSNK1D	Island	Genic enhancers	0.0196252	0.00442582	9.23881e-06	0.000109796	0.261802	++++	9.23881e-06	0.00326565	0.0253645	0.014661	0.0903231	0.021182	0.00809874	0.0104304	0.0392845	0.0123954	0.00192508	0.0123869	0.00636997	0.0522525	0	0	0	0	0
cg07624815	chr3	14922656	NR2C2 (-66579); FGD5 (+62188)	Body	NM_152536	FGD5	OpenSea	Quiescent/Low	-0.0138835	0.00313282	9.35178e-06	9.35178e-06	0.758232	----	9.35178e-06	0.00330299	-0.0188639	0.0115219	0.10841	-0.0176396	0.0072943	0.0175863	-0.017028	0.007061	0.0173504	-0.0107995	0.00424456	0.0111767	0	0	0	0	0
cg02086025	chr2	241096100	GPC1 (-278987); OTOS (-12122)	NA	NA	NA	N_Shore	Weak Repressed PolyComb	-0.0399065	0.00900542	9.36294e-06	3.38476e-05	0.327523	----	9.36294e-06	0.00330434	-0.0656192	0.0183913	0.000854287	-0.0393375	0.0195559	0.0472262	-0.0396089	0.0178735	0.0285116	-0.0196269	0.0165993	0.237477	0	0	0	1	1
cg00400448	chr15	60285691	BNIP2 (-303959); FOXB1 (-10729)	NA	NA	NA	N_Shore	Repressed PolyComb	0.0310624	0.00701043	9.38464e-06	9.38464e-06	0.756774	++++	9.38464e-06	0.00330941	0.00824505	0.0246831	0.739871	0.0289606	0.011144	0.0109141	0.0342854	0.0174981	0.0523131	0.0369977	0.0116343	0.00154172	0	0	0	0	0
cg07180538	chr7	4786899	AP5Z1 (-28353); FOXK1 (+64960)	Body	NM_001037165	FOXK1	Island	Weak transcription	0.0316704	0.00714947	9.43384e-06	9.43384e-06	0.892697	++++	9.43384e-06	0.00332156	0.0359809	0.0215691	0.102076	0.0228781	0.0151874	0.13543	0.0294762	0.0136208	0.0323763	0.0369613	0.0114044	0.00125141	1	0	0	0	1
cg02247178	chr13	31506687	MEDAG (+26360); HSPH1 (+229376)	TSS200	NM_152325	C13orf26	OpenSea	Active TSS	0.0259767	0.00586472	9.45339e-06	9.45339e-06	0.884688	++++	9.45339e-06	0.00332584	0.0251178	0.015383	0.109332	0.021134	0.0112495	0.0634923	0.038351	0.0182269	0.037441	0.0263103	0.00847089	0.00197825	0	0	0	0	0
cg00235484	chr6	136825415	BCLAF1 (-214427); MAP7 (+22194)	Body	NM_003980	MAP7	OpenSea	Weak transcription	-0.0362072	0.00817531	9.47378e-06	9.47378e-06	0.433786	----	9.47378e-06	0.00333042	-0.0165767	0.0212657	0.439676	-0.0537761	0.0139284	0.000211078	-0.0306349	0.0176509	0.0851188	-0.0295349	0.0150989	0.0508764	0	0	0	0	0
cg04193923	chr17	38170900	CSF3 (-796)	TSS1500	NM_000759;NM_172219;NM_172220	CSF3	OpenSea	Enhancers	0.0227823	0.00514455	9.49156e-06	9.49156e-06	0.479349	++++	9.49156e-06	0.00333407	0.01994	0.0225736	0.38165	0.0194861	0.0102785	0.0611576	0.00609088	0.0134055	0.650367	0.0290186	0.00693522	3.25025e-05	0	0	0	0	0
cg18787437	chr1	16499673	EPHA2 (-17092); ARHGEF19 (+39430)	NA	NA	NA	OpenSea	Weak Repressed PolyComb	-0.0327279	0.00739162	9.52392e-06	9.52392e-06	0.950543	----	9.52392e-06	0.00333504	-0.0177692	0.026746	0.509771	-0.0341596	0.014168	0.0179164	-0.0354362	0.0179144	0.050137	-0.0333343	0.0106557	0.00183584	0	0	0	0	0
cg04055490	chr17	8059012	PER1 (-3260)	NA	NA	NA	N_Shore	Active TSS	0.040625	0.00917478	9.51553e-06	9.51553e-06	0.858738	++++	9.51553e-06	0.00333504	0.0195466	0.0311797	0.533824	0.0405181	0.0154699	0.0103264	0.0345096	0.0231405	0.13842	0.0476069	0.014426	0.00101887	0	0	0	0	0
cg11264392	chr19	15564092	WIZ (-3331)	Body	NM_022904	RASAL3	Island	Bivalent/Poised TSS	0.0216088	0.00488023	9.5191e-06	0.00145788	0.107923	++++	9.5191e-06	0.00333504	0.0286775	0.0156213	0.0728576	0.0317684	0.00844562	0.000298449	0.0327142	0.0121067	0.00785448	0.00710972	0.007659	0.353602	0	0	0	0	0
cg05280698	chr19	37825388	HKR1 (-191)	TSS200	NM_181786	HKR1	Island	Active TSS	0.0891614	0.0201349	9.50232e-06	9.50232e-06	0.730225	++++	9.50232e-06	0.00333504	0.0795643	0.0436831	0.0750534	0.0842387	0.0322788	0.0105948	0.135458	0.0468109	0.00449891	0.0675561	0.0435839	0.121617	0	0	0	0	0
cg19113668	chr11	8832111	ST5 (+100386); RPL27A (+128154)	1stExon;5'UTR	NM_005418;NM_139157;NM_213618	ST5	OpenSea	Active TSS	0.0337725	0.007629	9.56178e-06	0.000880846	0.232903	-+++	9.56178e-06	0.00334569	-0.00739941	0.0303981	0.808765	0.0451517	0.0124462	0.000471482	0.0142075	0.0168548	0.400899	0.0402992	0.0127787	0.00168613	0	0	0	0	0
cg12116027	chr12	58130410	AGAP2 (+1618); OS9 (+42507)	Body	NM_001122772;NM_014770	AGAP2	N_Shore	Bivalent/Poised TSS	0.0277053	0.00625877	9.57131e-06	9.57131e-06	0.922274	++++	9.57131e-06	0.00334643	0.0359716	0.0264254	0.180066	0.0202562	0.0134064	0.13427	0.02746	0.0128356	0.0343667	0.0302005	0.00895762	0.00079147	0	0	0	0	0
cg17977470	chr17	7758854	CYB5D1 (-2446); TMEM88 (+472)	Body	NM_203411	TMEM88	Island	Enhancers	0.0216324	0.00488733	9.59011e-06	9.59011e-06	0.457126	++++	9.59011e-06	0.0033504	0.026674	0.0147384	0.0768582	0.0218062	0.00896615	0.0169708	0.0354604	0.0114007	0.00231881	0.0139401	0.00764072	0.068538	0	0	0	0	0
cg13256491	chr6	42231123	MRPS10 (-45521); TRERF1 (+188659)	Body	NM_033502	TRERF1	S_Shelf	Weak transcription	0.0277079	0.00626125	9.63045e-06	0.000231669	0.212811	++++	9.63045e-06	0.00336189	0.0514966	0.0197902	0.0124243	0.0171482	0.0120086	0.156715	0.0441589	0.0130687	0.000972883	0.0194607	0.00991843	0.0501758	0	0	0	0	0
cg27131821	chr10	6104546	IL2RA (-259)	TSS1500	NM_000417	IL2RA	OpenSea	Quiescent/Low	-0.0221899	0.00501524	9.66692e-06	0.011597	0.0683601	+---	9.66692e-06	0.00337201	0.0123446	0.0162786	0.452122	-0.0367334	0.0103573	0.000618992	-0.0303955	0.0121558	0.0137067	-0.0191345	0.00708989	0.00713705	0	0	0	0	0
cg03466198	chr7	50727932	DDC (-94779); GRB10 (+72117)	Body	NM_001001549;NM_001001550;NM_001001555;NM_005311	GRB10	OpenSea	Weak transcription	-0.0240395	0.00543396	9.6914e-06	0.00134529	0.172639	+---	9.6914e-06	0.00337614	0.000586562	0.0162069	0.971286	-0.0363544	0.00939801	0.000205653	-0.0307672	0.0123308	0.0139046	-0.0166447	0.00906843	0.0668894	0	0	0	0	0
cg17518965	chr19	3178955	S1PR4 (+220)	1stExon	NM_003775	S1PR4	Island	Quiescent/Low	-0.019517	0.00441171	9.69374e-06	9.69374e-06	0.904819	----	9.69374e-06	0.00337614	-0.00680205	0.0185204	0.715099	-0.0212089	0.00671738	0.00216026	-0.0206894	0.0093736	0.0291402	-0.018594	0.00818659	0.0234531	0	0	0	0	0
cg17179862	chr17	46681362	HOXB6 (+991)	5'UTR;Body	NM_018952;NR_033201;NR_033204	HOXB6;LOC404266	N_Shelf	Repressed PolyComb	0.0375202	0.00848267	9.72661e-06	0.000201745	0.257176	++++	9.72661e-06	0.00338497	0.00356478	0.020636	0.863609	0.0362546	0.0132454	0.00745332	0.0550131	0.0198711	0.00649608	0.0503793	0.0173639	0.00383965	0	0	0	0	0
cg05514299	chr17	74868670	MGAT5B (-58)	Body;TSS200	NM_144677;NM_198955	MGAT5B	S_Shelf	Enhancers	-0.0189119	0.00427633	9.75814e-06	0.000527576	0.164915	----	9.75814e-06	0.00339333	-0.0408976	0.0174941	0.0238032	-0.0299903	0.00957949	0.00234493	-0.0284903	0.0136812	0.0393576	-0.011983	0.0053318	0.024942	0	0	0	0	0
cg27041424	chr12	6232979	VWF (+861)	5'UTR	NM_000552	VWF	OpenSea	Active TSS	0.0321418	0.00726848	9.77553e-06	9.77553e-06	0.821349	++++	9.77553e-06	0.00339675	0.0291295	0.023952	0.230127	0.0319185	0.0135391	0.0205413	0.0202872	0.0160247	0.207888	0.0388589	0.0112969	0.000619027	1	0	0	0	1
cg15390444	chr10	133793442	BNIP3 (+1992); PPP2R2D (+45488)	Body	NM_004052	BNIP3	Island	Active TSS	0.0339736	0.00768306	9.78439e-06	6.01546e-05	0.329162	++++	9.78439e-06	0.00339721	0.00454919	0.033701	0.893211	0.0237496	0.0136106	0.0843727	0.0612828	0.0188119	0.00144937	0.0344749	0.0112965	0.00236625	0	0	0	0	0
cg16225099	chr12	106564582	NUAK1 (-30772); CKAP4 (+77183)	NA	NA	NA	OpenSea	Quiescent/Low	-0.0315612	0.00713943	9.83866e-06	0.000111891	0.294694	----	9.83866e-06	0.00341342	-0.0188073	0.0191401	0.330939	-0.0520347	0.0132529	0.000167547	-0.0169401	0.0167288	0.313209	-0.0276902	0.011454	0.015898	0	0	0	0	0
cg08735211	chr6	32920657	ENSG00000248993 (+241); HLA-DMA (+241)	Body	NM_006120	HLA-DMA	OpenSea	Flanking Active TSS	-0.0265889	0.00601515	9.85571e-06	9.85571e-06	0.452404	----	9.85571e-06	0.00341671	-0.0225632	0.0281235	0.426512	-0.0429324	0.012647	0.00101966	-0.0314736	0.0158186	0.0488294	-0.0193572	0.00787492	0.0142251	0	0	0	0	0
cg20471691	chr17	46681316	HOXB5 (-9994); HOXB6 (+1037)	5'UTR;Body	NM_018952;NR_033201;NR_033204	HOXB6;LOC404266	N_Shelf	Repressed PolyComb	0.0342282	0.00774372	9.86425e-06	5.46286e-05	0.321942	++++	9.86425e-06	0.00341704	0.0283717	0.030762	0.361186	0.0247008	0.0128992	0.0586455	0.0689151	0.0205132	0.00103778	0.0316037	0.0117581	0.00737402	0	0	0	0	0
cg02659854	chr13	24824078	C1QTNF9 (-57225); SPATA13 (+270135)	Body	NM_001166271;NM_153023	SPATA13	OpenSea	Weak transcription	-0.0336545	0.00761423	9.8728e-06	9.8728e-06	0.495475	----	9.8728e-06	0.00341738	-0.00292471	0.0310909	0.925462	-0.0521013	0.0162237	0.0018262	-0.0296351	0.0216129	0.172796	-0.0307646	0.00986585	0.0018985	0	0	0	0	0
cg12097989	chr1	7311176	VAMP3 (-520152); CAMTA1 (+465793)	Body	NM_015215	CAMTA1	OpenSea	Quiescent/Low	-0.0389977	0.00882424	9.89856e-06	0.0018945	0.188016	--+-	9.89856e-06	0.00342366	-0.019372	0.0213539	0.369035	-0.0558568	0.0164056	0.000986864	0.00245536	0.0259061	0.924643	-0.0467433	0.0135534	0.000599029	0	0	0	0	0
cg00524443	chr17	46650310	HOXB3 (-19027); HOXB4 (+7162)	5'UTR	NM_002146	HOXB3	N_Shelf	Repressed PolyComb	0.0327703	0.00741571	9.91408e-06	9.91408e-06	0.796911	++++	9.91408e-06	0.0034264	0.0187603	0.0231247	0.421391	0.0342092	0.0130725	0.0103906	0.0472028	0.0190262	0.014444	0.0299016	0.011396	0.00889598	0	0	0	0	0
cg25228737	chr15	82234347	TMC3 (-567794); MEX3B (+104134)	NA	NA	NA	OpenSea	Quiescent/Low	-0.0322774	0.00730528	9.94525e-06	9.94525e-06	0.574722	----	9.94525e-06	0.00343454	-0.00807163	0.0199488	0.687634	-0.0386964	0.0129153	0.00352257	-0.0397625	0.0150023	0.00908743	-0.0303915	0.0131452	0.0210868	0	0	0	0	0
cg25754958	chr1	202130692	PTPN7 (+16)	TSS1500	NM_002832	PTPN7	OpenSea	Quiescent/Low	-0.0219441	0.00496847	1.00233e-05	2.72968e-05	0.358294	+---	1.00233e-05	0.00345705	0.00253706	0.0230631	0.912884	-0.0339946	0.00926933	0.000412147	-0.0207815	0.0102938	0.0456616	-0.0172011	0.0075478	0.0229892	0	0	0	0	0
cg14997707	chr7	93853120	BET1 (-219434); COL1A2 (-170752)	NA	NA	NA	OpenSea	Quiescent/Low	0.026945	0.00610082	1.00258e-05	1.00258e-05	0.458648	++++	1.00258e-05	0.00345705	0.0567634	0.0195208	0.00558534	0.0228839	0.0118485	0.0565491	0.0243136	0.0134405	0.0728782	0.0239446	0.00929105	0.0101782	0	0	0	0	0
cg04129132	chr1	43296035	ZNF691 (-16271); CCDC23 (-13113)	5'UTR	NM_001017922;NM_018538	ERMAP	OpenSea	Weak transcription	0.0268983	0.00609092	1.00483e-05	1.00483e-05	0.85951	++++	1.00483e-05	0.00346218	0.0306311	0.0171211	0.0801861	0.0191777	0.0107925	0.0789184	0.0312901	0.0127435	0.0154593	0.0299103	0.01066	0.00516701	0	0	0	0	0
cg12185873	chr14	106355821	TMEM121 (+362882)	NA	NA	NA	OpenSea	Repressed PolyComb	-0.0413873	0.00937322	1.00787e-05	0.00518157	0.175189	---.	1.00787e-05	0.00346998	-0.0291757	0.0274275	0.293	-0.0557081	0.0122069	1.56753e-05	-0.0174848	0.0172988	0.314103	NA	NA	NA	0	0	0	0	0
cg08061524	chr22	46472568	WNT7B (-99560); PPARA (-73930)	NA	NA	NA	OpenSea	Active TSS	0.0335357	0.00759654	1.01199e-05	0.000415503	0.187478	++++	1.01199e-05	0.00348153	0.0343593	0.0228928	0.140221	0.0270324	0.0120968	0.0278864	0.0680024	0.0178592	0.000220155	0.0215771	0.0135437	0.111608	0	0	0	0	0
cg00222472	chr1	164545783	PBX1 (+16912); LMX1A (+780168)	Body	NM_002585	PBX1	Island	Active TSS	0.0245134	0.00555339	1.01419e-05	1.01419e-05	0.703174	++++	1.01419e-05	0.00348643	0.0483988	0.0245317	0.0545331	0.0226272	0.010415	0.032412	0.0305726	0.0130508	0.0207435	0.0208208	0.00798763	0.00935134	0	0	0	0	0
cg17956563	chr11	1332238	TOLLIP (-1387)	TSS1500	NM_019009	TOLLIP	S_Shore	Enhancers	-0.0244116	0.00553173	1.01941e-05	1.01941e-05	0.414429	+---	1.01941e-05	0.00349904	0.0082304	0.021675	0.705901	-0.0328804	0.0111432	0.00403092	-0.023126	0.0150138	0.126031	-0.0247981	0.00744089	0.000908394	0	0	0	0	0
cg03520644	chr1	103574523	COL11A1 (-477)	TSS1500	NM_001168249;NM_001854;NM_080629;NM_080630	COL11A1	OpenSea	Active TSS	0.0237634	0.00538625	1.02487e-05	1.02487e-05	0.570146	++++	1.02487e-05	0.00351298	0.0367134	0.0141901	0.0129007	0.0187799	0.00932617	0.0469969	0.0357887	0.0151249	0.019521	0.0193932	0.00856419	0.0238716	0	0	0	0	0
cg08379987	chr13	31507139	MEDAG (+26812); HSPH1 (+228924)	Body	NM_152325	C13orf26	OpenSea	Active TSS	0.0252583	0.00572513	1.02503e-05	1.02503e-05	0.566774	++++	1.02503e-05	0.00351298	0.0305336	0.0166801	0.0736528	0.0231574	0.0104371	0.0289896	0.0450419	0.0162312	0.00638196	0.0198943	0.00846998	0.0191292	0	0	0	0	0
cg23497683	chr2	100759159	AFF3 (-37115); LONRF2 (+180035)	TSS200	NM_002285	AFF3	OpenSea	Quiescent/Low	-0.0364373	0.00826029	1.02825e-05	1.33542e-05	0.381734	----	1.02825e-05	0.00352134	-0.0227942	0.0334245	0.498683	-0.0554553	0.0166924	0.00128723	-0.0488836	0.0186539	0.00987599	-0.023857	0.0117058	0.0419441	0	0	0	0	0
cg16317038	chr1	38495051	UTP11L (+16638); POU3F1 (+17398)	NA	NA	NA	OpenSea	Enhancers	0.0255657	0.0057976	1.0351e-05	1.0351e-05	0.552556	++++	1.0351e-05	0.00354209	0.0144243	0.0252935	0.571265	0.0284465	0.0104631	0.00784703	0.040098	0.013263	0.003039	0.0187205	0.00864879	0.030784	0	0	0	0	0
cg12920361	chr7	150445474	TMEM176A (-52016); GIMAP5 (+11039)	TSS1500	NM_001162367	LOC100128542	OpenSea	Quiescent/Low	0.0361798	0.00820518	1.03666e-05	0.004852	0.080103	++++	1.03666e-05	0.00354475	0.0208593	0.0194018	0.287928	0.00706488	0.0167817	0.674757	0.0636927	0.0166982	0.000214201	0.0451545	0.0140587	0.00138313	0	0	0	0	0
cg01891818	chr17	73008509	ICT1 (-259)	TSS1500	NM_001545	ICT1	N_Shore	Active TSS	0.0246259	0.00558629	1.04197e-05	1.04197e-05	0.855476	++++	1.04197e-05	0.0035602	0.0149913	0.015183	0.328625	0.0274704	0.00825946	0.00127197	0.0184685	0.015051	0.222126	0.0277856	0.0107624	0.0100459	0	0	0	0	0
cg12617080	chr1	156509844	MEF2D (-39225); IQGAP3 (+32487)	Body	NM_178229	IQGAP3	OpenSea	Quiescent/Low	-0.0297145	0.00674257	1.04814e-05	0.000841576	0.183487	----	1.04814e-05	0.00357856	-0.0114646	0.0317006	0.719268	-0.0484561	0.013051	0.000352922	-0.0461904	0.018291	0.0128208	-0.0180913	0.0090755	0.0466282	0	0	0	0	0
cg19017293	chr17	80201299	SLC16A3 (+9737); CSNK1D (+30307)	NA	NA	NA	N_Shore	Genic enhancers	0.0164974	0.00374411	1.05188e-05	1.05188e-05	0.437583	++++	1.05188e-05	0.00358862	0.00299597	0.0231958	0.897794	0.0192958	0.00866407	0.0284071	0.0284519	0.00911456	0.00223853	0.0129594	0.00476095	0.00666035	0	0	0	0	0
cg00087884	chr1	6525551	TNFRSF25 (+683)	Body	NM_001039664;NM_003790;NM_148965;NM_148966;NM_148967;NM_148970	TNFRSF25	N_Shore	Weak transcription	-0.0198957	0.00451583	1.05404e-05	0.00223811	0.0776131	----	1.05404e-05	0.00359166	-0.0533159	0.0203473	0.0118641	-0.0145488	0.00965305	0.135231	-0.0330099	0.0088104	0.000273251	-0.0115381	0.00659276	0.0805655	0	0	0	0	0
cg01026383	chr6	32905012	HLA-DMB (+3834); PSMB9 (+83075)	Body	NM_002118	HLA-DMB	OpenSea	Quiescent/Low	-0.0259405	0.00588836	1.05596e-05	1.05596e-05	0.997579	----	1.05596e-05	0.00359166	-0.0297115	0.0251343	0.243237	-0.0250489	0.0121166	0.0415436	-0.027548	0.0144494	0.0588981	-0.0254554	0.0079918	0.00151504	0	0	0	0	0
[truncated: 2,515 more rows]

## Sheet: Supp Data 2
Supplementary Data 2 A total of 119 co-methylated DMRs were significantly associated with AD Braak stage, which were identified by both coMethDMR (at 5% FDR) and comb-p (at 5% Sidak adjusted p-value) methods in meta-analysis of four brain samples cohorts (Gasparoni, London, Mount Sinai, ROSMAP). For each DMR, annotations include location of the DMR based on hg19/GRCh37 genomic annotation (DMR), n…
[truncated: 121 more rows]
[truncated: 2 more columns]

[truncated: 22 more sheets: Supp Data 3, Supp Data 4, Supp Data 5, Supp Data 6, Supp Data 7, Supp Data 8, Supp Data 9, Supp Data 10, Supp Data 11, Supp Data 12, Supp Data 13, Supp Data 14, Supp Data 15, Supp Data 16, Supp Data 17, Supp Data 18, Supp Data 19, Supp Data 20, Supp Data 21, Supp Data 22 …]
