# Supplementary material for: Epigenome-wide meta-analysis of DNA methylation differences in prefrontal cortex implicates the immune processes in Alzheimer’s disease
Source: Nat Commun. 2020 Nov 30;11:6114. doi: 10.1038/s41467-020-19791-w (PMC7704686; doi:10.1038/s41467-020-19791-w)
Supplement: Supplementary file 6 — Source Data [file 41467_2020_19791_MOESM6_ESM.xlsx]

## Sheet: Fig2
cpg	seqnames	start	end	pVal.final	fdr
cg22962123	chr7	27153605	27153606	1.71429e-17	7.72588e-12
cg01301319	chr7	27153580	27153581	5.86127e-17	1.32076e-11
cg21806242	chr11	72532891	72532892	3.41857e-16	5.13555e-11
cg06635946	chr22	46470016	46470017	7.54753e-16	8.50371e-11
cg07061298	chr7	27153847	27153848	2.02793e-15	1.82787e-10
cg04917446	chr17	46699073	46699074	6.92553e-15	5.20194e-10
cg03672272	chr22	46470191	46470192	2.03503e-14	1.1949e-09
cg20864214	chr11	73054121	73054122	2.12108e-14	1.1949e-09
cg09596958	chr12	58132105	58132106	3.44907e-14	1.72712e-09
cg04874795	chr16	86477638	86477639	4.23076e-14	1.73475e-09
cg17775899	chr7	27179426	27179427	4.23415e-14	1.73475e-09
cg18751141	chr7	27138173	27138174	4.68519e-14	1.75958e-09
cg14216068	chr7	27146445	27146446	6.39826e-14	2.2181e-09
cg01964852	chr7	27146262	27146263	6.98017e-14	2.24699e-09
cg00921266	chr7	27153663	27153664	7.71829e-14	2.31896e-09
cg09144964	chr7	27150262	27150263	9.78793e-14	2.66788e-09
cg09490371	chr2	233253024	233253025	1.00636e-13	2.66788e-09
cg12307200	chr3	188664632	188664633	1.28053e-13	3.20614e-09
cg13390284	chr1	65531864	65531865	1.67372e-13	3.80793e-09
cg14103343	chr19	49220223	49220224	1.68988e-13	3.80793e-09
cg05731218	chr2	216769199	216769200	1.83908e-13	3.94679e-09
cg12864235	chr5	27038782	27038783	2.14378e-13	4.39158e-09
cg09502865	chr16	88600155	88600156	2.35032e-13	4.60535e-09
cg16406967	chr7	27155036	27155037	3.02149e-13	5.67379e-09
cg14010720	chr20	62168878	62168879	3.26079e-13	5.85725e-09
cg22904711	chr19	44278628	44278629	3.37912e-13	5.85725e-09
cg23120601	chr15	40583227	40583228	3.63668e-13	6.07022e-09
cg23859635	chr2	42795262	42795263	3.7858e-13	6.09344e-09
cg15645660	chr1	55247356	55247357	4.25393e-13	6.61083e-09
cg05157625	chr14	93153553	93153554	4.96593e-13	7.46006e-09
cg08101036	chr7	27153655	27153656	6.65554e-13	9.37339e-09
cg15911153	chr5	138730783	138730784	6.58948e-13	9.37339e-09
cg24040595	chr7	27185512	27185513	6.94183e-13	9.48033e-09
cg11859982	chr7	127907529	127907530	7.84117e-13	1.03936e-08
cg12234455	chr19	49220235	49220236	8.53095e-13	1.09848e-08
cg21663431	chr19	10736355	10736356	1.04261e-12	1.30522e-08
cg04157161	chr17	7906847	7906848	1.38943e-12	1.69238e-08
cg22507723	chr12	58131768	58131769	1.94267e-12	2.30399e-08
cg03308399	chr7	27146237	27146238	2.11904e-12	2.38749e-08
cg05851442	chr7	27153212	27153213	2.09299e-12	2.38749e-08
cg01287088	chr5	176827392	176827393	2.46335e-12	2.64327e-08
cg24550149	chr1	55246954	55246955	2.46151e-12	2.64327e-08
cg00510320	chr16	67686943	67686944	2.62493e-12	2.75114e-08
cg01463828	chr8	22446721	22446722	3.20604e-12	3.28383e-08
cg18680977	chr7	27155039	27155040	3.91534e-12	3.92121e-08
cg04587220	chr19	1071208	1071209	4.51614e-12	4.42459e-08
cg01353646	chr12	58132733	58132734	4.7948e-12	4.59765e-08
cg13138089	chr2	233251770	233251771	5.70975e-12	5.36092e-08
cg01111041	chr6	32121055	32121056	5.83856e-12	5.36999e-08
cg06561886	chr19	10736299	10736300	6.26366e-12	5.64575e-08
cg21691065	chr1	2804835	2804836	7.49997e-12	6.62754e-08
cg17881200	chr7	27138850	27138851	8.96263e-12	7.76776e-08
cg13771313	chr11	72533295	72533296	1.02976e-11	8.59419e-08
cg16017089	chr11	73053830	73053831	1.01727e-11	8.59419e-08
cg01478234	chr12	107975299	107975300	1.07041e-11	8.77101e-08
cg04778178	chr7	27162294	27162295	1.44101e-11	1.11987e-07
cg07328519	chr19	4064300	4064301	1.42026e-11	1.11987e-07
cg08230957	chr19	39087186	39087187	1.44123e-11	1.11987e-07
cg02317313	chr12	122235206	122235207	1.57675e-11	1.16614e-07
cg07522913	chr7	27150403	27150404	1.54787e-11	1.16614e-07
cg26199857	chr12	54764265	54764266	1.5784e-11	1.16614e-07
cg12253175	chr12	58132093	58132094	1.81739e-11	1.30008e-07
cg15614119	chr2	11925153	11925154	1.81169e-11	1.30008e-07
cg25840926	chr2	20647987	20647988	1.99092e-11	1.40153e-07
cg27624319	chr20	33147017	33147018	2.0214e-11	1.40153e-07
cg17826679	chr19	10736038	10736039	2.257e-11	1.54117e-07
cg17970299	chr12	54772804	54772805	2.31412e-11	1.55659e-07
cg25389328	chr17	38222062	38222063	2.35597e-11	1.56144e-07
cg13076843	chr17	74475294	74475295	2.45585e-11	1.58113e-07
cg25560398	chr2	233252170	233252171	2.43083e-11	1.58113e-07
cg17693222	chr8	42033472	42033473	2.5993e-11	1.64991e-07
cg23245942	chr17	46698973	46698974	2.73982e-11	1.71496e-07
cg24041556	chr19	10736059	10736060	2.98122e-11	1.8405e-07
cg15374751	chr2	11925224	11925225	3.37051e-11	2.05271e-07
cg16651552	chr5	483546	483547	3.66138e-11	2.17117e-07
cg26884773	chr1	235256863	235256864	3.65515e-11	2.17117e-07
cg02124912	chr1	202091933	202091934	3.82712e-11	2.21995e-07
cg18535415	chr1	200983238	200983239	3.84215e-11	2.21995e-07
cg05109569	chr7	27146430	27146431	4.05011e-11	2.31048e-07
cg26587870	chr6	27730563	27730564	4.33153e-11	2.44014e-07
cg27560367	chr13	114144049	114144050	4.44135e-11	2.47112e-07
cg02961798	chr16	67687392	67687393	6.29861e-11	3.46174e-07
cg17907520	chr15	31680189	31680190	6.74391e-11	3.61823e-07
cg23968456	chr10	73521631	73521632	6.72645e-11	3.61823e-07
cg05258935	chr19	39086923	39086924	7.09252e-11	3.71677e-07
cg16191087	chr9	116225764	116225765	7.05173e-11	3.71677e-07
cg24670552	chr13	110436780	110436781	7.42976e-11	3.81115e-07
cg26264232	chr7	27138751	27138752	7.44175e-11	3.81115e-07
cg19048532	chr7	27148002	27148003	7.69553e-11	3.89683e-07
cg04520340	chr1	2005132	2005133	8.27006e-11	4.14123e-07
cg02106682	chr7	27184461	27184462	9.49248e-11	4.70112e-07
cg02956248	chr6	32120901	32120902	9.98697e-11	4.89226e-07
cg02812891	chr2	233251773	233251774	1.05566e-10	5.00799e-07
cg06889108	chr5	173317342	173317343	1.05022e-10	5.00799e-07
cg11041817	chr17	46685327	46685328	1.04066e-10	5.00799e-07
cg08027484	chr6	10556523	10556524	1.1082e-10	5.20247e-07
cg25432336	chr2	20648580	20648581	1.25366e-10	5.82465e-07
cg07737292	chr16	56892460	56892461	1.29759e-10	5.96725e-07
cg18046677	chr19	49220142	49220143	1.38957e-10	6.32571e-07
cg00979931	chr11	72533664	72533665	1.40857e-10	6.34806e-07
cg13912311	chr9	127265348	127265349	1.57319e-10	7.01673e-07
cg14007706	chr19	6459035	6459036	1.58808e-10	7.01673e-07
cg00162806	chr10	135051929	135051930	1.83644e-10	7.90869e-07
cg00682096	chr17	46672924	46672925	1.8426e-10	7.90869e-07
cg11839415	chr1	43814764	43814765	1.82577e-10	7.90869e-07
cg07349815	chr3	123751269	123751270	1.89486e-10	8.0563e-07
cg19240213	chr7	27163095	27163096	1.95062e-10	8.21585e-07
cg23950714	chr5	176935364	176935365	2.00166e-10	8.35275e-07
cg10752406	chr19	827776	827777	2.08438e-10	8.61817e-07
cg07963670	chr8	23161764	23161765	2.20563e-10	9.03656e-07
cg15610437	chr19	827821	827822	2.29819e-10	9.33098e-07
cg27078890	chr11	128457459	128457460	2.35312e-10	9.46869e-07
cg05287480	chr7	27176127	27176128	2.40437e-10	9.58927e-07
cg17113856	chr6	32120895	32120896	2.448e-10	9.67765e-07
cg13374901	chr20	60639404	60639405	2.61494e-10	1.02477e-06
cg14034325	chr10	43891459	43891460	2.70189e-10	1.04972e-06
cg15475323	chr19	49220102	49220103	2.74294e-10	1.05656e-06
cg12305431	chr7	27157855	27157856	2.82541e-10	1.0791e-06
cg12163800	chr17	74475355	74475356	2.85047e-10	1.07953e-06
cg27660627	chr16	89461803	89461804	2.89918e-10	1.08882e-06
cg09825979	chr7	27179432	27179433	3.59787e-10	1.32907e-06
cg20145009	chr14	105399175	105399176	3.58111e-10	1.32907e-06
cg16988611	chr10	82224946	82224947	3.87103e-10	1.41836e-06
cg14557202	chr12	54764371	54764372	3.97572e-10	1.44497e-06
cg13579486	chr20	39314091	39314092	4.08278e-10	1.47201e-06
cg08706567	chr1	43814983	43814984	4.31721e-10	1.53201e-06
cg12695465	chr6	10556147	10556148	4.28337e-10	1.53201e-06
cg13879455	chr12	58133008	58133009	4.55947e-10	1.60534e-06
cg07110356	chr17	56355431	56355432	4.6572e-10	1.62704e-06
cg23618477	chr6	169334872	169334873	4.71773e-10	1.63551e-06
cg10095954	chr17	3848324	3848325	4.80192e-10	1.65199e-06
cg14852355	chr15	74238744	74238745	5.07108e-10	1.73137e-06
cg02293044	chr22	29703543	29703544	5.20868e-10	1.76498e-06
cg02798280	chr19	39087135	39087136	5.25705e-10	1.76807e-06
cg03684062	chr19	3179364	3179365	5.36597e-10	1.79134e-06
cg25595793	chr19	10736117	10736118	5.49842e-10	1.82206e-06
cg19645616	chr19	10444917	10444918	5.55514e-10	1.82742e-06
cg13185177	chr3	194119885	194119886	5.916e-10	1.93202e-06
cg12706938	chr19	1566839	1566840	6.04479e-10	1.95988e-06
cg11532431	chr7	27169674	27169675	6.17313e-10	1.9872e-06
cg00931644	chr13	77461368	77461369	6.29725e-10	2.01278e-06
cg15751948	chr11	74870268	74870269	6.40886e-10	2.03402e-06
cg03608224	chr12	124773995	124773996	6.67509e-10	2.1037e-06
cg23669081	chr17	46685353	46685354	6.87863e-10	2.1528e-06
cg21574822	chr4	2431998	2431999	6.94007e-10	2.15705e-06
cg27217474	chr17	46697543	46697544	7.09109e-10	2.18889e-06
cg01291088	chr16	67687648	67687649	7.37511e-10	2.23072e-06
cg05066959	chr8	41519308	41519309	7.34937e-10	2.23072e-06
cg24767131	chr2	233251881	233251882	7.28946e-10	2.23072e-06
cg05726756	chr17	46608288	46608289	8.74903e-10	2.6136e-06
cg09498948	chr8	93116100	93116101	8.83617e-10	2.6136e-06
cg17965690	chr19	10736049	10736050	8.79251e-10	2.6136e-06
cg18871253	chr7	114055137	114055138	8.87294e-10	2.6136e-06
cg01132696	chr6	33048558	33048559	9.39409e-10	2.74914e-06
cg19089201	chr7	45002287	45002288	1.02954e-09	2.97611e-06
cg21334513	chr6	30095248	30095249	1.03017e-09	2.97611e-06
cg09233429	chr15	40583241	40583242	1.03741e-09	2.97792e-06
cg06108383	chr6	32120899	32120900	1.09211e-09	3.11511e-06
cg13928306	chr16	3162397	3162398	1.13276e-09	3.21073e-06
cg10822172	chr7	28338757	28338758	1.1966e-09	3.37049e-06
cg17824906	chr12	1700011	1700012	1.22252e-09	3.4221e-06
cg08202399	chr16	14280512	14280513	1.25889e-09	3.44644e-06
cg14019523	chr14	94407033	94407034	1.2618e-09	3.44644e-06
cg23884241	chr7	27169957	27169958	1.25539e-09	3.44644e-06
cg25143652	chr20	62168670	62168671	1.25821e-09	3.44644e-06
cg08481112	chr19	2544100	2544101	1.33763e-09	3.63154e-06
cg25487405	chr22	46473039	46473040	1.50735e-09	4.06782e-06
cg05417607	chr17	1373605	1373606	1.5174e-09	4.07055e-06
cg03536885	chr7	27163820	27163821	1.54099e-09	4.10939e-06
cg11724984	chr12	121890864	121890865	1.57977e-09	4.16597e-06
cg16748008	chr7	27155002	27155003	1.5807e-09	4.16597e-06
cg01226614	chr13	44947593	44947594	1.59615e-09	4.18224e-06
cg13172549	chr7	27153636	27153637	1.61949e-09	4.21887e-06
cg05895618	chr11	19222395	19222396	1.63754e-09	4.24138e-06
cg08433504	chr15	39872071	39872072	1.67373e-09	4.31032e-06
cg24211976	chr15	60285744	60285745	1.70017e-09	4.35354e-06
cg06811467	chr1	154299179	154299180	1.71247e-09	4.36027e-06
cg24338091	chr19	46270244	46270245	1.84599e-09	4.67383e-06
cg05719612	chr10	18629545	18629546	1.86241e-09	4.68416e-06
cg06166490	chr7	27143334	27143335	1.87086e-09	4.68416e-06
cg17233506	chr17	46608293	46608294	1.95432e-09	4.86611e-06
cg05800416	chr8	19460097	19460098	2.00741e-09	4.97083e-06
cg15033653	chr12	113587581	113587582	2.05017e-09	5.04895e-06
cg11823178	chr8	41519399	41519400	2.09506e-09	5.13148e-06
cg23035449	chr15	90578555	90578556	2.15375e-09	5.24671e-06
cg21660452	chr11	64397807	64397808	2.2235e-09	5.3875e-06
cg14795572	chr12	58131681	58131682	2.27742e-09	5.45946e-06
cg26360402	chr14	105973994	105973995	2.27345e-09	5.45946e-06
cg11914795	chr10	63422555	63422556	2.33077e-09	5.55779e-06
cg02803819	chr7	27141067	27141068	2.36364e-09	5.60648e-06
cg19402991	chr2	164204915	164204916	2.42622e-09	5.72481e-06
cg22429121	chr1	27901805	27901806	2.64882e-09	6.21749e-06
cg04252044	chr3	188664747	188664748	2.71605e-09	6.34226e-06
cg15962969	chr6	138866887	138866888	2.74082e-09	6.36711e-06
cg10045881	chr1	111770291	111770292	2.77895e-09	6.40852e-06
cg19863740	chr22	44576869	44576870	2.78709e-09	6.40852e-06
cg18449062	chr10	104679468	104679469	2.81304e-09	6.43537e-06
cg13353679	chr2	100720179	100720180	2.95236e-09	6.71998e-06
cg23460145	chr11	73073425	73073426	3.06541e-09	6.94224e-06
cg04027736	chr7	27143403	27143404	3.09838e-09	6.95289e-06
cg25594100	chr7	4786943	4786944	3.10097e-09	6.95289e-06
cg01208318	chr14	106329652	106329653	3.21989e-09	7.14839e-06
cg19647567	chr5	176935305	176935306	3.21236e-09	7.14839e-06
cg11629889	chr17	40839022	40839023	3.24262e-09	7.16358e-06
cg17353337	chr6	138866898	138866899	3.26532e-09	7.17009e-06
cg21464565	chr7	27141139	27141140	3.27739e-09	7.17009e-06
cg08578641	chr9	34457440	34457441	3.33052e-09	7.25113e-06
cg22514173	chr22	20146278	20146279	3.38018e-09	7.32386e-06
cg12109823	chr8	67454595	67454596	3.39677e-09	7.3246e-06
cg07264048	chr6	10556326	10556327	3.53576e-09	7.55203e-06
cg26504110	chr19	41130041	41130042	3.53476e-09	7.55203e-06
cg04301614	chr4	37585993	37585994	3.72884e-09	7.92687e-06
cg22798849	chr7	27155234	27155235	3.7724e-09	7.98182e-06
cg15974867	chr11	69464012	69464013	3.82434e-09	8.05391e-06
cg19803550	chr17	1637391	1637392	3.98795e-09	8.35939e-06
cg15626350	chr6	152130207	152130208	4.16612e-09	8.69244e-06
cg18887230	chr7	98739627	98739628	4.25693e-09	8.84098e-06
cg23377551	chr12	58130154	58130155	4.37602e-09	9.04661e-06
cg16109423	chr1	38022718	38022719	4.47095e-09	9.20066e-06
cg19522050	chr10	101281275	101281276	4.57681e-09	9.37569e-06
cg09809672	chr1	236557682	236557683	4.6067e-09	9.39424e-06
cg14845962	chr12	58120237	58120238	4.63277e-09	9.40485e-06
cg14938587	chr7	155790392	155790393	4.7636e-09	9.62707e-06
cg09448088	chr13	113635690	113635691	4.8702e-09	9.79311e-06
cg26321999	chr6	30854011	30854012	4.88922e-09	9.79311e-06
cg14913610	chr12	9142341	9142342	4.95237e-09	9.87571e-06
cg17126555	chr19	10445516	10445517	5.08647e-09	9.96671e-06
cg19022697	chr1	55247140	55247141	5.04473e-09	9.96671e-06
cg21629821	chr19	46713473	46713474	5.06246e-09	9.96671e-06
cg23936031	chr7	27183133	27183134	5.07937e-09	9.96671e-06
cg00582562	chr17	46388465	46388466	5.23011e-09	1.01918e-05
cg03984375	chr22	46484046	46484047	5.24656e-09	1.01918e-05
cg08659179	chr5	27038707	27038708	5.47516e-09	1.05902e-05
cg05905531	chr19	8591721	8591722	5.54417e-09	1.06779e-05
cg02225599	chr7	27143252	27143253	5.81642e-09	1.10604e-05
cg20328456	chr6	32121113	32121114	5.80649e-09	1.10604e-05
cg23953831	chr1	117544416	117544417	5.78206e-09	1.10604e-05
cg14083015	chr6	25042090	25042091	5.95481e-09	1.1276e-05
cg21696012	chr1	24131000	24131001	6.03421e-09	1.13785e-05
cg08379738	chr19	6477033	6477034	6.16797e-09	1.15823e-05
cg08813888	chr2	662396	662397	6.25468e-09	1.16964e-05
cg19443920	chr17	40075879	40075880	6.39153e-09	1.19029e-05
cg26402660	chr7	27179268	27179269	6.48104e-09	1.20199e-05
cg06962918	chr7	18127112	18127113	6.71164e-09	1.23966e-05
cg22568423	chr19	8590567	8590568	6.7666e-09	1.24471e-05
cg25015038	chr14	89604062	89604063	6.92271e-09	1.26825e-05
cg16402452	chr12	58129855	58129856	7.22719e-09	1.31867e-05
cg24636368	chr17	46388447	46388448	7.44724e-09	1.35334e-05
cg01027532	chr7	27155974	27155975	7.56536e-09	1.36617e-05
cg25599198	chr17	3848156	3848157	7.57847e-09	1.36617e-05
cg19990651	chr6	33048555	33048556	8.30293e-09	1.49081e-05
cg19256813	chr12	117627286	117627287	8.43893e-09	1.50921e-05
cg05767404	chr1	247712591	247712592	8.52507e-09	1.51859e-05
cg17204652	chr2	233252706	233252707	8.69922e-09	1.54351e-05
cg06800235	chr1	7692367	7692368	8.88036e-09	1.5679e-05
cg08486903	chr7	98739496	98739497	8.90626e-09	1.5679e-05
cg11324650	chr3	194014745	194014746	9.02742e-09	1.58305e-05
cg09889997	chr1	7692321	7692322	9.24987e-09	1.61577e-05
cg16215084	chr6	30853948	30853949	9.365e-09	1.62956e-05
cg23279355	chr5	78985592	78985593	9.47343e-09	1.64209e-05
cg17316649	chr6	32552016	32552017	9.78338e-09	1.68932e-05
cg08688548	chr15	83317398	83317399	9.86344e-09	1.69664e-05
cg01753263	chr5	171879957	171879958	1.0035e-08	1.7196e-05
cg02776498	chr11	73054185	73054186	1.00997e-08	1.72412e-05
cg00645579	chr11	617140	617141	1.03216e-08	1.75241e-05
cg01874730	chr16	57406425	57406426	1.03432e-08	1.75241e-05
cg15967278	chr8	29886272	29886273	1.05529e-08	1.78124e-05
cg15467503	chr4	1727234	1727235	1.07403e-08	1.80146e-05
cg27113548	chr14	106354912	106354913	1.07526e-08	1.80146e-05
cg01987516	chr10	101282726	101282727	1.08453e-08	1.81027e-05
cg14798653	chr19	6475497	6475498	1.09356e-08	1.8186e-05
cg25426302	chr6	32120826	32120827	1.0993e-08	1.82142e-05
cg12554483	chr10	135051351	135051352	1.11133e-08	1.83461e-05
cg02308560	chr19	1071176	1071177	1.12208e-08	1.8456e-05
cg00990385	chr12	113587690	113587691	1.16068e-08	1.8884e-05
cg16026647	chr17	15689920	15689921	1.15943e-08	1.8884e-05
cg26619671	chr16	89638625	89638626	1.15283e-08	1.8884e-05
cg07450210	chr13	99880947	99880948	1.19776e-08	1.94173e-05
cg08056778	chr4	38139045	38139046	1.21799e-08	1.96744e-05
cg14430943	chr7	155556652	155556653	1.26065e-08	2.02908e-05
cg03169557	chr16	89598950	89598951	1.29727e-08	2.07321e-05
cg17342469	chr22	46473074	46473075	1.29681e-08	2.07321e-05
cg13280041	chr6	138866865	138866866	1.33356e-08	2.12367e-05
cg02004337	chr6	114181482	114181483	1.34383e-08	2.1325e-05
cg01526089	chr17	3819390	3819391	1.4126e-08	2.20742e-05
cg02226192	chr16	89461734	89461735	1.41455e-08	2.20742e-05
cg02637537	chr8	22447181	22447182	1.41139e-08	2.20742e-05
cg06607764	chr17	76719635	76719636	1.41553e-08	2.20742e-05
cg13348944	chr11	118047121	118047122	1.4009e-08	2.20742e-05
cg03458695	chr10	78163703	78163704	1.48673e-08	2.31046e-05
cg19411952	chr8	61936514	61936515	1.57664e-08	2.44177e-05
cg04117801	chr17	46651867	46651868	1.61288e-08	2.48084e-05
cg06305891	chr3	195897904	195897905	1.60777e-08	2.48084e-05
cg09294072	chr14	106366523	106366524	1.66515e-08	2.55252e-05
cg02792168	chr10	101281924	101281925	1.68385e-08	2.57244e-05
cg25730428	chr6	29454755	29454756	1.69528e-08	2.58115e-05
cg02627455	chr7	27157818	27157819	1.70975e-08	2.59441e-05
cg04006327	chr11	72533487	72533488	1.73783e-08	2.62817e-05
cg11826961	chr17	38221639	38221640	1.82874e-08	2.75641e-05
cg04873053	chr1	53935918	53935919	1.8503e-08	2.76199e-05
cg21399057	chr17	46631910	46631911	1.84007e-08	2.76199e-05
cg25059899	chr18	60904328	60904329	1.85083e-08	2.76199e-05
cg17588455	chr6	33048485	33048486	1.86667e-08	2.7673e-05
cg18486815	chr6	35286315	35286316	1.8609e-08	2.7673e-05
cg01816936	chr12	123518888	123518889	1.96022e-08	2.86826e-05
cg07207652	chr17	45798257	45798258	1.95436e-08	2.86826e-05
cg15683970	chr21	35747081	35747082	1.94737e-08	2.86826e-05
cg17046776	chr11	8832283	8832284	1.95598e-08	2.86826e-05
cg05928290	chr14	54418728	54418729	1.99427e-08	2.90863e-05
cg20347666	chr7	137505606	137505607	2.06925e-08	3.00825e-05
cg04210566	chr3	52010381	52010382	2.10361e-08	3.04837e-05
cg09316954	chr16	67687754	67687755	2.11467e-08	3.05458e-05
cg01681367	chr16	29676071	29676072	2.13616e-08	3.07272e-05
cg26757820	chr10	76349278	76349279	2.14087e-08	3.07272e-05
cg22552736	chr9	132258136	132258137	2.15759e-08	3.07712e-05
cg23849826	chr15	39872186	39872187	2.15728e-08	3.07712e-05
cg25968569	chr13	77461335	77461336	2.17466e-08	3.09169e-05
cg17006136	chr4	186559412	186559413	2.19228e-08	3.0972e-05
cg20225999	chr2	218843435	218843436	2.19103e-08	3.0972e-05
cg03814063	chr22	50025915	50025916	2.24683e-08	3.16434e-05
cg07505433	chr19	5037219	5037220	2.29021e-08	3.2154e-05
cg04989278	chr1	66839134	66839135	2.38899e-08	3.33859e-05
cg18137450	chr1	224620806	224620807	2.39278e-08	3.33859e-05
cg00066854	chr10	113987376	113987377	2.48858e-08	3.4509e-05
cg16129132	chr11	3182119	3182120	2.48734e-08	3.4509e-05
cg05142677	chr16	88601446	88601447	2.52176e-08	3.47551e-05
cg27228136	chr22	37608819	37608820	2.51722e-08	3.47551e-05
cg01833890	chr12	2564063	2564064	2.57853e-08	3.54292e-05
cg20009327	chr12	57869031	57869032	2.72026e-08	3.7263e-05
cg01545109	chr7	151087534	151087535	2.74084e-08	3.74312e-05
cg01133215	chr6	45399681	45399682	2.82166e-08	3.81877e-05
cg03871267	chr5	67483475	67483476	2.80583e-08	3.81877e-05
cg13639901	chr7	155556590	155556591	2.81618e-08	3.81877e-05
cg16773741	chr22	19513017	19513018	2.84822e-08	3.84317e-05
cg09470754	chr19	55838021	55838022	2.93606e-08	3.94987e-05
cg03763508	chr7	27140942	27140943	3.01206e-08	4.04007e-05
cg15673896	chr1	112046026	112046027	3.03784e-08	4.05053e-05
cg25386676	chr5	172175721	172175722	3.03778e-08	4.05053e-05
cg24761525	chr17	46651745	46651746	3.10015e-08	4.12142e-05
cg00142036	chr10	13388442	13388443	3.15767e-08	4.13687e-05
cg08898775	chr15	59042684	59042685	3.14952e-08	4.13687e-05
cg13572782	chr18	74799495	74799496	3.13813e-08	4.13687e-05
cg14080585	chr20	60639721	60639722	3.14104e-08	4.13687e-05
cg25018458	chr17	980014	980015	3.1395e-08	4.13687e-05
cg04154027	chr5	78985588	78985589	3.18738e-08	4.16369e-05
cg00807464	chr12	111618977	111618978	3.29189e-08	4.28779e-05
cg18430152	chr7	27162401	27162402	3.32074e-08	4.31289e-05
cg04600297	chr19	42750575	42750576	3.35458e-08	4.34432e-05
cg16038738	chr1	109103731	109103732	3.38303e-08	4.36861e-05
cg24075175	chr11	128560240	128560241	3.48419e-08	4.48639e-05
cg18205668	chr7	45066895	45066896	3.52153e-08	4.52156e-05
cg07012687	chr17	80195180	80195181	3.6533e-08	4.67742e-05
cg24874003	chr19	2602614	2602615	3.71971e-08	4.74447e-05
cg26549330	chr22	46471442	46471443	3.72673e-08	4.74447e-05
cg17826530	chr1	59280290	59280291	3.774e-08	4.7842e-05
cg20161965	chr7	27171401	27171402	3.77916e-08	4.7842e-05
cg13985518	chr7	27143788	27143789	3.86533e-08	4.87957e-05
cg13493048	chr10	135054780	135054781	3.94221e-08	4.96273e-05
cg22180580	chr6	138867046	138867047	3.97133e-08	4.98546e-05
cg14359292	chr7	27170892	27170893	4.11527e-08	5.15181e-05
cg06784824	chr11	47376985	47376986	4.12711e-08	5.15232e-05
cg11624345	chr19	44278551	44278552	4.19883e-08	5.22737e-05
cg01588592	chr1	157069325	157069326	4.25487e-08	5.28255e-05
cg11180921	chr11	57090226	57090227	4.29973e-08	5.30899e-05
cg16651126	chr7	27170552	27170553	4.29152e-08	5.30899e-05
cg00982521	chr6	41374806	41374807	4.34135e-08	5.34574e-05
cg16258854	chr2	20648194	20648195	4.45478e-08	5.43789e-05
cg16653138	chr1	2005180	2005181	4.45783e-08	5.43789e-05
cg19011001	chr14	93539613	93539614	4.46445e-08	5.43789e-05
cg23579062	chr9	34457500	34457501	4.46378e-08	5.43789e-05
cg23641707	chr2	151341348	151341349	4.79138e-08	5.82036e-05
cg10078511	chr15	39872032	39872033	4.8712e-08	5.90142e-05
cg10673833	chr7	45018849	45018850	4.91274e-08	5.91992e-05
cg16021126	chr13	44947611	44947612	4.9004e-08	5.91992e-05
cg04438074	chr10	63422539	63422540	4.95813e-08	5.95868e-05
cg25882256	chr1	25257759	25257760	5.14332e-08	6.16481e-05
cg15443535	chr14	93154317	93154318	5.22193e-08	6.24242e-05
cg14292870	chr12	6887543	6887544	5.25881e-08	6.26988e-05
cg25738176	chr17	3848506	3848507	5.28544e-08	6.285e-05
cg05923197	chr14	54418804	54418805	5.41273e-08	6.41943e-05
cg14736365	chr5	173947646	173947647	5.48301e-08	6.48571e-05
cg26297005	chr7	27162090	27162091	5.51173e-08	6.50262e-05
cg12042264	chr20	44448693	44448694	5.57062e-08	6.55493e-05
cg11866719	chr14	60336433	60336434	5.68265e-08	6.66934e-05
cg02054431	chr6	31589593	31589594	5.70569e-08	6.679e-05
cg14962509	chr1	36039655	36039656	5.78042e-08	6.74894e-05
cg07925670	chr17	7253489	7253490	5.8214e-08	6.77923e-05
cg21721681	chr19	49133845	49133846	5.87857e-08	6.82816e-05
cg04904318	chr17	46607828	46607829	6.10763e-08	7.07598e-05
cg13240116	chr7	27147513	27147514	6.31061e-08	7.27374e-05
cg23359665	chr6	32120907	32120908	6.30119e-08	7.27374e-05
cg03724423	chr7	27170755	27170756	6.58375e-08	7.56922e-05
cg06401979	chr7	27143717	27143718	6.6066e-08	7.57616e-05
cg21899500	chr3	51740850	51740851	6.72412e-08	7.69135e-05
cg22957360	chr10	101282572	101282573	6.84383e-08	7.80846e-05
cg09482050	chr16	67686832	67686833	6.94147e-08	7.88874e-05
cg15171154	chr3	30722557	30722558	6.9492e-08	7.88874e-05
cg16643542	chr19	827843	827844	7.02536e-08	7.95516e-05
cg04536829	chr3	127771995	127771996	7.19267e-08	8.1242e-05
cg00561739	chr5	1807733	1807734	7.23543e-08	8.15207e-05
cg27504369	chr22	39353550	39353551	7.26221e-08	8.16184e-05
cg21445230	chr16	67969367	67969368	7.35383e-08	8.24425e-05
cg13647973	chr19	56061337	56061338	7.42746e-08	8.28557e-05
cg17342132	chr5	142780254	142780255	7.42561e-08	8.28557e-05
cg26634219	chr17	46608277	46608278	7.48392e-08	8.32794e-05
cg15080939	chr6	30881560	30881561	7.61651e-08	8.45461e-05
cg02645368	chr10	135051233	135051234	7.73024e-08	8.55633e-05
cg11623339	chr5	138725482	138725483	7.74612e-08	8.55633e-05
cg24668061	chr17	43318760	43318761	7.92722e-08	8.73497e-05
cg27531366	chr1	27627058	27627059	7.96282e-08	8.75279e-05
cg05810363	chr17	74475270	74475271	7.99481e-08	8.76657e-05
cg12128839	chr7	27183436	27183437	8.11461e-08	8.87634e-05
cg04340258	chr19	3398706	3398707	8.18556e-08	8.93097e-05
cg06119452	chr6	169621662	169621663	8.28285e-08	8.93097e-05
cg08166729	chr7	155079250	155079251	8.25251e-08	8.93097e-05
cg10794973	chr6	43692678	43692679	8.26266e-08	8.93097e-05
cg15282973	chr12	125346253	125346254	8.28346e-08	8.93097e-05
cg27648238	chr8	120685601	120685602	8.27058e-08	8.93097e-05
cg06093152	chr1	212662017	212662018	8.37254e-08	9.00548e-05
cg02827029	chr12	121890907	121890908	8.55491e-08	9.15792e-05
cg07942135	chr7	27154262	27154263	8.54315e-08	9.15792e-05
cg11744304	chr7	100875822	100875823	8.57628e-08	9.15904e-05
cg11113066	chr10	101281981	101281982	8.71494e-08	9.28512e-05
cg22090150	chr17	4098227	4098228	8.79672e-08	9.35014e-05
cg11372934	chr4	1195318	1195319	8.84252e-08	9.37671e-05
cg13393721	chr1	43815035	43815036	9.08642e-08	9.57643e-05
cg19463078	chr4	122099598	122099599	9.07665e-08	9.57643e-05
cg25004071	chr20	60639474	60639475	9.09461e-08	9.57643e-05
cg05745631	chr6	30095178	30095179	9.37641e-08	9.85015e-05
cg06381803	chr19	46119475	46119476	9.43335e-08	9.88692e-05
cg23392845	chr7	2660962	2660963	9.53535e-08	9.97063e-05
cg25251478	chr6	30853959	30853960	9.61478e-08	0.000100304
cg00502509	chr7	1956121	1956122	9.68964e-08	0.000100765
cg04173586	chr19	2167496	2167497	9.75201e-08	0.000100765
cg06902698	chr1	151137676	151137677	9.81549e-08	0.000100765
cg13228467	chr15	77324758	77324759	9.78479e-08	0.000100765
cg16970323	chr20	42697667	42697668	9.71934e-08	0.000100765
cg18536198	chr19	51961735	51961736	9.79285e-08	0.000100765
cg18745317	chr5	81063103	81063104	9.79491e-08	0.000100765
cg22952459	chr10	85932784	85932785	9.93741e-08	0.000101785
cg05267955	chr6	30881562	30881563	1.00753e-07	0.000102964
cg08760493	chr4	109994039	109994040	1.01371e-07	0.00010336
cg10138352	chr7	64336120	64336121	1.02674e-07	0.000104453
cg09234582	chr6	33048286	33048287	1.03524e-07	0.00010508
cg15089077	chr1	55246867	55246868	1.05003e-07	0.000106342
cg19051015	chr17	46697414	46697415	1.06387e-07	0.000107502
cg11236550	chr1	167090757	167090758	1.06922e-07	0.000107801
cg21524899	chr1	225662606	225662607	1.07782e-07	0.000108425
cg13661519	chr7	27141088	27141089	1.09526e-07	0.000109934
cg23184070	chr7	149156562	149156563	1.13698e-07	0.000113855
cg26816421	chr22	32022314	32022315	1.13937e-07	0.000113855
cg05812266	chr6	29595194	29595195	1.15109e-07	0.000114772
cg25685359	chr22	46473721	46473722	1.16789e-07	0.00011619
cg04602992	chr17	62009628	62009629	1.19709e-07	0.000118586
cg25414746	chr10	105978956	105978957	1.19724e-07	0.000118586
cg12959048	chr11	73096162	73096163	1.20797e-07	0.000119387
cg21747160	chr12	49504981	49504982	1.22257e-07	0.000120565
cg17007896	chr11	69261044	69261045	1.23617e-07	0.00012164
cg18422587	chr7	3134670	3134671	1.23931e-07	0.000121684
cg18757087	chr5	173317332	173317333	1.25095e-07	0.000122559
cg26680608	chr6	136915556	136915557	1.27759e-07	0.000124898
cg04213841	chr13	49792685	49792686	1.29005e-07	0.000125672
cg07823492	chr17	46608099	46608100	1.29109e-07	0.000125672
cg09315367	chr19	10736006	10736007	1.29913e-07	0.000126148
cg10091752	chr6	3455459	3455460	1.30157e-07	0.000126148
cg00621289	chr21	47855916	47855917	1.32667e-07	0.000128305
cg15194531	chr17	43318900	43318901	1.33074e-07	0.000128422
cg00106345	chr7	27138396	27138397	1.35706e-07	0.000129732
cg04497889	chr4	7046407	7046408	1.3587e-07	0.000129732
cg13313598	chr6	136672985	136672986	1.3575e-07	0.000129732
cg15262954	chr20	62198872	62198873	1.35655e-07	0.000129732
cg16744314	chr20	30446221	30446222	1.35294e-07	0.000129732
cg15503752	chr17	74639731	74639732	1.3658e-07	0.000130134
cg02742969	chr5	172175604	172175605	1.38735e-07	0.000131742
cg24217894	chr12	58120635	58120636	1.38853e-07	0.000131742
cg08820801	chr19	39465821	39465822	1.39671e-07	0.00013224
cg00864618	chr8	141518479	141518480	1.403e-07	0.000132557
cg02993991	chr19	4064177	4064178	1.41943e-07	0.000133829
cg03389133	chr22	37608611	37608612	1.44157e-07	0.000135563
cg05766948	chr2	136783356	136783357	1.44384e-07	0.000135563
cg06704969	chr3	194797099	194797100	1.47984e-07	0.000138367
cg09827249	chr10	135051256	135051257	1.47884e-07	0.000138367
cg23184252	chr12	125139714	125139715	1.49527e-07	0.00013952
cg13220900	chr6	35285967	35285968	1.51001e-07	0.000140604
cg19268695	chr1	111743411	111743412	1.5267e-07	0.000141865
cg04345034	chr15	70797389	70797390	1.53193e-07	0.000142058
cg26644853	chr16	57406257	57406258	1.53566e-07	0.000142112
cg11442608	chr15	81456832	81456833	1.56913e-07	0.000144912
cg00147172	chr22	46423604	46423605	1.58294e-07	0.00014559
cg11743675	chr12	41221855	41221856	1.57974e-07	0.00014559
cg17531288	chr2	11482819	11482820	1.61587e-07	0.000148316
cg05845757	chr1	36039885	36039886	1.64819e-07	0.000150975
cg04110902	chr6	45500999	45501000	1.66124e-07	0.000151554
cg19153828	chr2	127782651	127782652	1.66032e-07	0.000151554
cg02145668	chr1	151300723	151300724	1.67695e-07	0.000152679
cg05507697	chr16	89421700	89421701	1.68244e-07	0.00015287
cg27125093	chr19	3179828	3179829	1.68736e-07	0.000153008
cg02059317	chr16	89024511	89024512	1.71346e-07	0.000155063
cg11949335	chr1	55247408	55247409	1.72064e-07	0.000155401
cg18623216	chr3	155421970	155421971	1.78706e-07	0.000161076
cg18185116	chr7	598729	598730	1.80317e-07	0.000162205
cg14644204	chr12	123518833	123518834	1.85241e-07	0.000166302
cg15821544	chr1	43473840	43473841	1.87742e-07	0.000168212
cg10271819	chr7	139426030	139426031	1.88149e-07	0.000168242
cg23871276	chr7	1577697	1577698	1.89967e-07	0.000169531
cg01372366	chr11	48041783	48041784	1.95666e-07	0.00017227
cg05133205	chr6	32121249	32121250	1.94868e-07	0.00017227
cg06097370	chr10	21604082	21604083	1.94848e-07	0.00017227
cg14622996	chr6	32109801	32109802	1.94874e-07	0.00017227
cg24302412	chr6	29595196	29595197	1.95099e-07	0.00017227
cg24460126	chr1	179713828	179713829	1.9444e-07	0.00017227
cg25551168	chr20	3065343	3065344	1.95711e-07	0.00017227
cg24360871	chr7	27163929	27163930	1.97027e-07	0.00017309
cg13444413	chr12	58131011	58131012	2.00112e-07	0.000175458
cg06008511	chr15	90727886	90727887	2.05042e-07	0.000179276
cg14778169	chr7	82073751	82073752	2.05262e-07	0.000179276
cg18280057	chr8	125741158	125741159	2.08505e-07	0.000181756
cg20733077	chr13	50700845	50700846	2.13188e-07	0.000185479
cg07807757	chr7	50894570	50894571	2.1374e-07	0.000185602
cg08681293	chr19	1221756	1221757	2.17752e-07	0.000188722
cg24391854	chr11	134254690	134254691	2.21296e-07	0.000191425
cg06425868	chr20	44463228	44463229	2.21725e-07	0.000191429
cg03218479	chr8	140945782	140945783	2.23008e-07	0.000191802
cg22697108	chr5	171043406	171043407	2.22705e-07	0.000191802
cg16837973	chr17	5138634	5138635	2.246e-07	0.000192803
cg25891647	chr11	123232359	123232360	2.25271e-07	0.000193012
cg07561747	chr1	200983313	200983314	2.29374e-07	0.000196154
cg02506717	chr7	28338790	28338791	2.32451e-07	0.000198409
cg07503630	chr2	233351564	233351565	2.36404e-07	0.000201401
cg23948843	chr2	164204752	164204753	2.37073e-07	0.00020159
cg03331474	chr7	27163331	27163332	2.39352e-07	0.000203145
cg03193328	chr7	65746852	65746853	2.40499e-07	0.000203735
cg03922423	chr8	144408588	144408589	2.43484e-07	0.000205876
cg23904955	chr10	101282759	101282760	2.45317e-07	0.000206651
cg27606341	chr5	39219632	39219633	2.44915e-07	0.000206651
cg24257309	chr20	3065423	3065424	2.46736e-07	0.000207072
cg25008444	chr5	67586258	67586259	2.46732e-07	0.000207072
cg13925686	chr17	7239643	7239644	2.48719e-07	0.000208348
cg14645545	chr2	219252551	219252552	2.51397e-07	0.000210201
cg12748890	chr1	27676205	27676206	2.51906e-07	0.000210237
cg00233028	chr11	44642914	44642915	2.58324e-07	0.000213801
cg10662179	chr12	4417170	4417171	2.57454e-07	0.000213801
cg12309456	chr17	74475402	74475403	2.58351e-07	0.000213801
cg15014975	chr1	25257547	25257548	2.5828e-07	0.000213801
cg23489038	chr12	111619190	111619191	2.58549e-07	0.000213801
cg04768479	chr6	30095292	30095293	2.59311e-07	0.000214039
cg19053046	chr6	33048254	33048255	2.66435e-07	0.000219517
cg09940311	chr1	183901666	183901667	2.68381e-07	0.000220717
cg02680086	chr11	57267244	57267245	2.70996e-07	0.000222461
cg01370449	chr7	27183369	27183370	2.73702e-07	0.000224274
cg03173722	chr4	71587640	71587641	2.74372e-07	0.000224415
cg26295435	chr16	67682065	67682066	2.75715e-07	0.000225105
cg15121420	chr2	238490819	238490820	2.79036e-07	0.000227404
cg09424308	chr4	7046094	7046095	2.82479e-07	0.000229795
cg00575665	chr20	39315211	39315212	2.88782e-07	0.000234498
cg02073304	chr1	33457500	33457501	2.93997e-07	0.000238141
cg07317062	chr7	27170388	27170389	2.94324e-07	0.000238141
cg13430807	chr1	149903315	149903316	2.9673e-07	0.000239658
cg00384847	chr1	12291339	12291340	3.02043e-07	0.00024335
cg05234415	chr19	38743744	38743745	3.02922e-07	0.00024335
cg16308533	chr17	40838983	40838984	3.02585e-07	0.00024335
cg02458516	chr8	40602363	40602364	3.10724e-07	0.000249174
cg26477792	chr6	30095277	30095278	3.14398e-07	0.000251672
cg05118960	chr3	50359978	50359979	3.17678e-07	0.000253306
cg09552892	chr10	88718274	88718275	3.18688e-07	0.000253306
cg26433975	chr7	45066858	45066859	3.17781e-07	0.000253306
cg27181142	chr19	46270322	46270323	3.18391e-07	0.000253306
cg09542997	chr5	179621502	179621503	3.21175e-07	0.000254386
cg18181229	chr1	164545699	164545700	3.20636e-07	0.000254386
cg06769918	chr6	13015005	13015006	3.22392e-07	0.000254902
cg08046044	chr14	54419614	54419615	3.23831e-07	0.000255591
cg13944805	chr9	35563312	35563313	3.25897e-07	0.000256324
cg21048168	chr7	138458827	138458828	3.25897e-07	0.000256324
cg11724366	chr19	681815	681816	3.28663e-07	0.0002576
cg16672810	chr17	8815876	8815877	3.28267e-07	0.0002576
cg22088368	chr22	37404888	37404889	3.31313e-07	0.000259227
cg24361808	chr22	46477834	46477835	3.3829e-07	0.000264227
cg05601456	chr4	114900431	114900432	3.42864e-07	0.000266812
cg16588649	chr19	3463241	3463242	3.43368e-07	0.000266812
cg17266581	chr18	74799572	74799573	3.43968e-07	0.000266812
cg19442201	chr15	40572550	40572551	3.43875e-07	0.000266812
cg03662049	chr2	164204829	164204830	3.45489e-07	0.000267531
cg24999973	chr1	7311132	7311133	3.48274e-07	0.000269226
cg14830003	chr1	38022657	38022658	3.48964e-07	0.000269297
cg08864042	chr2	74607470	74607471	3.52236e-07	0.000271357
cg19690214	chr6	154678326	154678327	3.55995e-07	0.000273785
cg01217984	chr7	27143235	27143236	3.5936e-07	0.000275433
cg08467103	chr2	65593933	65593934	3.58929e-07	0.000275433
cg11772801	chr14	51711237	51711238	3.62092e-07	0.000277056
cg07018107	chr8	129162406	129162407	3.63215e-07	0.000277444
cg11015251	chr7	27170554	27170555	3.6481e-07	0.00027819
cg21556281	chr7	27154720	27154721	3.68371e-07	0.000280432
cg09974965	chr14	106361640	106361641	3.707e-07	0.000281254
cg25915539	chr4	114214080	114214081	3.70515e-07	0.000281254
cg27471246	chr21	39776434	39776435	3.78766e-07	0.000286892
cg09143713	chr20	9141615	9141616	3.83379e-07	0.000289898
cg07959070	chr22	50026188	50026189	3.859e-07	0.000291315
cg07883124	chr13	113634042	113634043	3.86911e-07	0.00029159
cg11511175	chr12	58119979	58119980	3.88661e-07	0.00029242
cg18607308	chr16	66969500	66969501	3.91723e-07	0.000294233
cg12634306	chr1	40098811	40098812	3.95801e-07	0.000296802
cg01513913	chr14	106329158	106329159	3.96935e-07	0.000297157
cg00994629	chr14	22694547	22694548	3.98332e-07	0.000297709
cg27566403	chr17	76719612	76719613	3.99129e-07	0.00029781
cg03568673	chr13	20796216	20796217	4.01978e-07	0.000299441
cg16324121	chr3	9954273	9954274	4.05743e-07	0.000301746
cg00764217	chr7	116660240	116660241	4.0746e-07	0.000302524
cg13772515	chr2	115409517	115409518	4.11221e-07	0.000304814
cg15063687	chr1	7359621	7359622	4.15173e-07	0.000307238
cg06271850	chr16	89766423	89766424	4.17599e-07	0.000308527
cg02744249	chr20	57582918	57582919	4.19708e-07	0.000308651
cg13186130	chr11	2321889	2321890	4.19424e-07	0.000308651
cg17907003	chr1	117533414	117533415	4.19822e-07	0.000308651
cg04279801	chr17	19314319	19314320	4.2065e-07	0.000308666
cg23925513	chr17	6923526	6923527	4.21211e-07	0.000308666
cg12036735	chr8	20169916	20169917	4.23934e-07	0.000310157
cg06275642	chr2	68546038	68546039	4.36339e-07	0.000318199
cg07865091	chr1	43814306	43814307	4.35822e-07	0.000318199
cg02292809	chr6	17101478	17101479	4.39272e-07	0.000319821
cg03745491	chr19	6476951	6476952	4.52554e-07	0.000328959
cg06173513	chr14	71954034	71954035	4.55347e-07	0.00032901
cg20991420	chr2	173061715	173061716	4.54853e-07	0.00032901
cg21465176	chr17	80358876	80358877	4.54022e-07	0.00032901
cg26074430	chr6	33164457	33164458	4.55544e-07	0.00032901
cg15539944	chr12	58129407	58129408	4.58471e-07	0.000330594
cg02143404	chr16	85607651	85607652	4.62995e-07	0.000333323
cg21864868	chr17	46673002	46673003	4.76398e-07	0.00034188
cg24290574	chr3	148583152	148583153	4.75657e-07	0.00034188
cg12070987	chr11	67804055	67804056	4.80288e-07	0.000344124
cg18581669	chr8	619965	619966	4.83755e-07	0.000346058
cg22987448	chr19	8591364	8591365	4.86671e-07	0.000347592
cg24731441	chr22	46481822	46481823	4.9191e-07	0.000350777
cg22132788	chr7	45002486	45002487	4.96396e-07	0.000353417
cg06192549	chr3	183894778	183894779	4.97884e-07	0.000353918
cg00816609	chr3	13679471	13679472	5.01789e-07	0.000356132
cg19391697	chr2	239008943	239008944	5.03052e-07	0.000356467
cg24324628	chr6	138866882	138866883	5.07425e-07	0.000359001
cg22787468	chr17	27309113	27309114	5.11769e-07	0.000361507
cg09737078	chr16	4366839	4366840	5.23011e-07	0.00036887
cg00539174	chr20	57583434	57583435	5.26105e-07	0.000370473
cg03663556	chr7	50900556	50900557	5.30449e-07	0.000372948
cg14165692	chr2	111367744	111367745	5.31887e-07	0.000373189
cg24372299	chr1	144533951	144533952	5.32447e-07	0.000373189
cg21207436	chr14	74815316	74815317	5.36584e-07	0.000375504
cg18037834	chr12	53445199	53445200	5.42023e-07	0.000378136
cg19771173	chr1	204296545	204296546	5.4142e-07	0.000378136
cg15601264	chr17	54864697	54864698	5.43166e-07	0.000378348
cg19216624	chr7	127749463	127749464	5.44888e-07	0.000378962
cg12926693	chr6	36665611	36665612	5.50219e-07	0.00038208
cg15164194	chr10	49892930	49892931	5.53587e-07	0.000383828
cg16536918	chr20	3065403	3065404	5.67891e-07	0.00039314
cg03801286	chr21	35884508	35884509	5.70487e-07	0.000394159
cg05659741	chr1	120906047	120906048	5.71112e-07	0.000394159
cg25708790	chr12	132549361	132549362	5.80714e-07	0.000400173
cg15329187	chr10	6278373	6278374	5.82374e-07	0.000400704
cg18856478	chr1	43814358	43814359	5.92421e-07	0.000406707
cg21073930	chr19	12984170	12984171	5.92903e-07	0.000406707
cg13829419	chr6	143167279	143167280	6.05843e-07	0.000414952
cg24889694	chr8	101522535	101522536	6.15298e-07	0.000420788
cg20558230	chr5	484149	484150	6.21572e-07	0.000424435
cg10290679	chr11	128457400	128457401	6.26365e-07	0.000427061
cg26687072	chr17	46608345	46608346	6.30205e-07	0.00042903
cg04126866	chr10	85932763	85932764	6.3277e-07	0.000429506
cg14113970	chr5	110789928	110789929	6.3281e-07	0.000429506
cg13772815	chr17	20492631	20492632	6.396e-07	0.000433461
cg00562553	chr7	27169740	27169741	6.42805e-07	0.000434979
cg24620905	chr1	149908781	149908782	6.53574e-07	0.000441604
cg15013527	chr11	316339	316340	6.56292e-07	0.000442776
cg13106389	chr1	25257626	25257627	6.5865e-07	0.000443703
cg06245338	chr17	74410839	74410840	6.76566e-07	0.000454413
cg11871991	chr15	83240213	83240214	6.76202e-07	0.000454413
cg11601000	chr22	42348013	42348014	6.81017e-07	0.000456723
cg02522196	chr12	44226393	44226394	6.91508e-07	0.000463069
cg21641458	chr7	27185136	27185137	6.96684e-07	0.000465153
cg25550753	chr2	47205281	47205282	6.96322e-07	0.000465153
cg05915981	chr6	131571669	131571670	6.98316e-07	0.000465314
cg21063275	chr15	22466195	22466196	6.9899e-07	0.000465314
cg17219660	chr1	202091880	202091881	7.02561e-07	0.000467001
cg15254671	chr19	8591513	8591514	7.07335e-07	0.000469482
cg21543918	chr6	138893159	138893160	7.11557e-07	0.000471589
cg15919816	chr4	2431872	2431873	7.13616e-07	0.00047226
cg05313153	chr8	119122430	119122431	7.1904e-07	0.000475151
cg15286094	chr7	116660213	116660214	7.2199e-07	0.000476402
cg10113526	chr8	142163737	142163738	7.30634e-07	0.000480851
cg23471067	chr10	133793477	133793478	7.30866e-07	0.000480851
cg25415932	chr3	9791051	9791052	7.36494e-07	0.000483848
cg24039042	chr6	170580947	170580948	7.51411e-07	0.000492929
cg14814062	chr19	54927903	54927904	7.56633e-07	0.000495633
cg26149485	chr19	2428350	2428351	7.6027e-07	0.000497292
cg01215742	chr16	1069551	1069552	7.61971e-07	0.000497683
cg06996273	chr1	3620729	3620730	7.74744e-07	0.000505293
cg20465954	chr12	53496921	53496922	7.79416e-07	0.000507606
cg04347264	chr10	135051313	135051314	7.87848e-07	0.000511618
cg05584759	chr12	57869421	57869422	7.8738e-07	0.000511618
cg21144928	chr1	88928678	88928679	7.96264e-07	0.00051634
cg25921813	chr3	194797138	194797139	7.99118e-07	0.000517446
cg17952939	chr1	9154250	9154251	8.05758e-07	0.000520251
cg19875532	chr10	135052004	135052005	8.05085e-07	0.000520251
cg15123573	chr5	176827082	176827083	8.08665e-07	0.000521381
cg24788483	chr10	114911652	114911653	8.15819e-07	0.000525242
cg05460329	chr22	19512903	19512904	8.17276e-07	0.000525429
cg13356540	chr1	7449057	7449058	8.21194e-07	0.000527196
cg22639325	chr8	144672161	144672162	8.31289e-07	0.000532918
cg22337438	chr19	54327437	54327438	8.37394e-07	0.000536069
cg15751131	chr7	140090416	140090417	8.65756e-07	0.000553439
cg20218614	chr8	124194935	124194936	8.69403e-07	0.000554984
cg04798016	chr11	65375067	65375068	8.74201e-07	0.000557257
cg06294803	chr3	184033282	184033283	8.75492e-07	0.000557292
cg12860635	chr6	30095140	30095141	8.81027e-07	0.000560024
cg10976218	chr13	114880761	114880762	8.89358e-07	0.000563729
cg25526061	chr10	135088451	135088452	8.89227e-07	0.000563729
cg12720971	chr19	695642	695643	8.95003e-07	0.000566511
cg00215182	chr1	22979495	22979496	9.1658e-07	0.000579355
cg04169483	chr8	144965509	144965510	9.20825e-07	0.000581058
cg14855124	chr1	9180023	9180024	9.21853e-07	0.000581058
cg20618448	chr19	49962324	49962325	9.27515e-07	0.000582996
cg23697410	chr10	71336363	71336364	9.27423e-07	0.000582996
cg24499605	chr1	3142925	3142926	9.37e-07	0.000588137
cg22321036	chr19	56061348	56061349	9.41389e-07	0.00059007
cg03176993	chr3	188664887	188664888	9.51057e-07	0.000595302
cg04717895	chr16	31541298	31541299	9.58777e-07	0.000599302
cg08480068	chr16	29674959	29674960	9.61983e-07	0.000599643
cg13796381	chr9	139872395	139872396	9.61668e-07	0.000599643
cg07920381	chr12	132303685	132303686	9.66316e-07	0.000601512
cg09169455	chr5	16843340	16843341	9.85069e-07	0.000611769
cg10762038	chr17	26728914	26728915	9.85509e-07	0.000611769
cg18346707	chr2	231732249	231732250	1.0132e-06	0.000628091
cg20695936	chr1	25257624	25257625	1.01539e-06	0.000628587
cg27395200	chr6	32942710	32942711	1.01763e-06	0.000629111
cg00608661	chr12	105065028	105065029	1.02003e-06	0.000629728
cg07953015	chr19	48285322	48285323	1.02577e-06	0.000632405
cg26792089	chr16	28518200	28518201	1.04174e-06	0.000641374
cg15951188	chr17	7832680	7832681	1.05197e-06	0.000646791
cg06314111	chr12	58119915	58119916	1.05734e-06	0.000649205
cg03886558	chr12	57869490	57869491	1.05879e-06	0.000649213
cg03505148	chr12	58131345	58131346	1.06384e-06	0.000650296
cg04159215	chr10	126182324	126182325	1.06336e-06	0.000650296
cg10136560	chr4	140737518	140737519	1.06633e-06	0.000650296
cg22373622	chr1	1489544	1489545	1.06578e-06	0.000650296
cg01666652	chr14	22987689	22987690	1.07657e-06	0.000655655
cg05715492	chr7	98991138	98991139	1.08365e-06	0.000659077
cg07278425	chr7	27137922	27137923	1.09462e-06	0.00066485
cg04419883	chr16	85607562	85607563	1.10065e-06	0.000667609
cg08189139	chr14	100215537	100215538	1.10681e-06	0.000669546
cg10120897	chr16	88498132	88498133	1.10659e-06	0.000669546
cg21876001	chr19	11594640	11594641	1.11058e-06	0.000670923
cg15197065	chr5	78985562	78985563	1.11576e-06	0.000673154
cg01722297	chr17	46190702	46190703	1.12206e-06	0.000676046
cg21761853	chr6	30704809	30704810	1.12637e-06	0.000677738
cg01817067	chr12	117627223	117627224	1.13336e-06	0.000680631
cg26769927	chr16	29674972	29674973	1.1342e-06	0.000680631
cg23201812	chr11	34771918	34771919	1.14437e-06	0.000685821
cg03744842	chr7	45067319	45067320	1.14829e-06	0.000686347
cg13067714	chr14	69091453	69091454	1.14699e-06	0.000686347
cg06143732	chr7	129912803	129912804	1.15083e-06	0.000686954
cg22595230	chr20	3766560	3766561	1.154e-06	0.000687936
cg01652190	chr22	50026171	50026172	1.15719e-06	0.000688928
cg01955533	chr6	36650733	36650734	1.15877e-06	0.000688956
cg21042919	chr17	36621139	36621140	1.16271e-06	0.00069039
cg10432569	chr17	46709858	46709859	1.16454e-06	0.000690567
cg12047941	chr11	315908	315909	1.17107e-06	0.000692325
cg16014085	chr16	30406122	30406123	1.17212e-06	0.000692325
cg23079252	chr6	30095199	30095200	1.16929e-06	0.000692325
cg23678254	chr14	55647471	55647472	1.17576e-06	0.000693569
cg01565774	chr12	56414533	56414534	1.17762e-06	0.000693737
cg21918313	chr2	73496203	73496204	1.17913e-06	0.000693737
cg11067407	chr11	113599852	113599853	1.18149e-06	0.000694222
cg02879960	chr22	50483545	50483546	1.18968e-06	0.000698121
cg16729850	chr12	53339813	53339814	1.19684e-06	0.000701411
cg25541528	chr7	1545819	1545820	1.19949e-06	0.00070205
cg03499943	chr10	126211704	126211705	1.20139e-06	0.000702254
cg14428166	chr10	95123753	95123754	1.21195e-06	0.000705678
cg24243629	chr18	56532628	56532629	1.21098e-06	0.000705678
cg26629749	chr8	134646941	134646942	1.20992e-06	0.000705678
cg00593607	chr12	93530780	93530781	1.22162e-06	0.000710391
cg13904214	chr7	155556729	155556730	1.23545e-06	0.000717507
cg19622662	chr1	167090972	167090973	1.23822e-06	0.000717734
cg24691891	chr1	33829934	33829935	1.23902e-06	0.000717734
cg21367811	chr7	27169136	27169137	1.2466e-06	0.000720626
cg25917732	chr10	134038395	134038396	1.24721e-06	0.000720626
cg01089914	chr2	218843229	218843230	1.25152e-06	0.000721264
cg16292132	chr6	138893111	138893112	1.25133e-06	0.000721264
cg18252633	chr11	73054401	73054402	1.25858e-06	0.000724407
cg07880727	chr7	47846424	47846425	1.26766e-06	0.000728705
cg11205312	chr1	151137619	151137620	1.28115e-06	0.000735522
cg05141695	chr6	341180	341181	1.28853e-06	0.000736942
cg10799440	chr8	120685686	120685687	1.28559e-06	0.000736942
cg22956254	chr12	7848647	7848648	1.28832e-06	0.000736942
cg15253293	chr17	79366853	79366854	1.29738e-06	0.000741058
cg14233720	chr14	99664344	99664345	1.30337e-06	0.000743542
cg06830450	chr12	58121004	58121005	1.30756e-06	0.000744987
cg15378605	chr10	125805592	125805593	1.31334e-06	0.000747085
cg25488284	chr2	242048127	242048128	1.31456e-06	0.000747085
cg20079298	chr15	40572326	40572327	1.32516e-06	0.000752161
cg00175838	chr6	31695027	31695028	1.32731e-06	0.000752436
cg17150898	chr12	1702116	1702117	1.33476e-06	0.000755705
cg19229215	chr7	73476337	73476338	1.33802e-06	0.000756602
cg27317046	chr14	74968209	74968210	1.34419e-06	0.000759142
cg08610901	chr7	3186766	3186767	1.35863e-06	0.000766332
cg25727093	chr20	44463168	44463169	1.37094e-06	0.00077231
cg12283393	chr11	1874445	1874446	1.37863e-06	0.000775675
cg11201751	chr16	85158047	85158048	1.38751e-06	0.000778763
cg15172734	chr3	57743377	57743378	1.39079e-06	0.000778763
cg19268453	chr6	32905114	32905115	1.39103e-06	0.000778763
cg19703240	chr7	101512828	101512829	1.39015e-06	0.000778763
cg25050332	chr11	316088	316089	1.39879e-06	0.000782132
cg09359351	chr3	122509111	122509112	1.41675e-06	0.000791195
cg27409802	chr3	188664928	188664929	1.41893e-06	0.00079143
cg19919590	chr1	31229569	31229570	1.42673e-06	0.000794798
cg27214856	chr22	46473343	46473344	1.43437e-06	0.000798067
cg24686551	chr3	134047274	134047275	1.44353e-06	0.000802173
cg13933070	chr9	93925376	93925377	1.4591e-06	0.000807238
cg15125868	chr21	35746798	35746799	1.45929e-06	0.000807238
cg22777249	chr22	50319194	50319195	1.45981e-06	0.000807238
cg23865240	chr7	27134109	27134110	1.45525e-06	0.000807238
cg01771479	chr8	144198810	144198811	1.47187e-06	0.000811916
cg18903093	chr10	63422511	63422512	1.47047e-06	0.000811916
cg06925882	chr16	85157885	85157886	1.48233e-06	0.000816683
cg13239848	chr1	12213514	12213515	1.49933e-06	0.000825043
cg02231404	chr20	62679635	62679636	1.50636e-06	0.000826895
cg07523753	chr1	2979582	2979583	1.5059e-06	0.000826895
cg10513118	chr11	118047203	118047204	1.53261e-06	0.000840277
cg14018153	chr1	3098864	3098865	1.53847e-06	0.000842466
cg19774973	chr8	144420279	144420280	1.54073e-06	0.00084268
cg27111250	chr4	81111177	81111178	1.54328e-06	0.000843052
cg09575756	chr5	138842776	138842777	1.55691e-06	0.000849466
cg02189760	chr19	49842655	49842656	1.55957e-06	0.000849869
cg02268192	chr14	92981666	92981667	1.56164e-06	0.000849869
cg05077231	chr13	49793054	49793055	1.5633e-06	0.000849869
cg00835857	chr8	145086659	145086660	1.57233e-06	0.000853749
cg23666117	chr6	31629909	31629910	1.58524e-06	0.00085972
cg07420362	chr11	3647419	3647420	1.59087e-06	0.000861739
cg03765423	chr3	194014481	194014482	1.59752e-06	0.000864302
cg08223235	chr18	60903834	60903835	1.61128e-06	0.0008707
cg13934406	chr6	32120878	32120879	1.6274e-06	0.000878358
cg07049592	chr7	27184450	27184451	1.63715e-06	0.000881644
cg16127683	chr15	40268777	40268778	1.6374e-06	0.000881644
cg09033638	chr2	128642357	128642358	1.64007e-06	0.000882025
cg00965578	chr22	36560801	36560802	1.65095e-06	0.000886821
cg22622477	chr17	46685442	46685443	1.65636e-06	0.0008882
cg26923863	chr4	1221838	1221839	1.65746e-06	0.0008882
cg13793782	chr9	135995093	135995094	1.65958e-06	0.00088828
cg22129180	chr8	49892980	49892981	1.69699e-06	0.000907226
cg04607372	chr5	54523900	54523901	1.70486e-06	0.000910354
cg02244175	chr5	95178740	95178741	1.71368e-06	0.000913979
cg26920864	chr16	3038821	3038822	1.7615e-06	0.000938372
cg00437360	chr17	14213579	14213580	1.77024e-06	0.000940804
cg07370771	chr10	135050957	135050958	1.77018e-06	0.000940804
cg11412129	chr1	88928839	88928840	1.7768e-06	0.000943181
cg25117523	chr17	76719640	76719641	1.79644e-06	0.00095248
cg07877900	chr16	57576862	57576863	1.80726e-06	0.000957095
cg27405128	chr15	58540402	58540403	1.81017e-06	0.000957512
cg04686354	chr17	73261880	73261881	1.83675e-06	0.000967378
cg08283130	chr19	8591776	8591777	1.83475e-06	0.000967378
cg12414070	chr12	117627133	117627134	1.83956e-06	0.000967378
cg13626863	chr10	71813912	71813913	1.83123e-06	0.000967378
cg23929682	chr11	2321842	2321843	1.8381e-06	0.000967378
cg03291396	chr2	219252533	219252534	1.89136e-06	0.000993461
cg03739609	chr6	31555016	31555017	1.90649e-06	0.000999076
cg26180383	chr8	129061048	129061049	1.90571e-06	0.000999076
cg22858630	chr1	47060645	47060646	1.91967e-06	0.00100482
cg10548978	chr10	72545053	72545054	1.94168e-06	0.00101516
cg08564601	chr11	60048221	60048222	1.98744e-06	0.00103788
cg22883290	chr2	127800646	127800647	2.02101e-06	0.00105419
cg01834979	chr12	58119918	58119919	2.02802e-06	0.00105662
cg07480446	chr2	239069576	239069577	2.03602e-06	0.00105956
cg11405200	chr6	14212128	14212129	2.04982e-06	0.00106429
cg27004182	chr8	56827013	56827014	2.04889e-06	0.00106429
cg01539849	chr11	47376754	47376755	2.06023e-06	0.00106601
cg03775372	chr10	13830045	13830046	2.05799e-06	0.00106601
cg14619064	chr17	56355331	56355332	2.05977e-06	0.00106601
cg08003321	chr17	8815843	8815844	2.06561e-06	0.00106757
cg04011829	chr20	61275033	61275034	2.08723e-06	0.00107386
cg11969213	chr17	43324322	43324323	2.08216e-06	0.00107386
cg15193249	chr14	100125683	100125684	2.08317e-06	0.00107386
cg19217571	chr19	48283235	48283236	2.08731e-06	0.00107386
cg18281910	chr1	236635177	236635178	2.11139e-06	0.00108501
cg25452067	chr10	101281603	101281604	2.12964e-06	0.00109314
cg12741639	chr22	37678728	37678729	2.15126e-06	0.00110298
cg04435975	chr17	46683047	46683048	2.17145e-06	0.00111207
cg12984635	chr19	44032076	44032077	2.17822e-06	0.00111329
cg25104637	chr11	64405452	64405453	2.17879e-06	0.00111329
cg02415431	chr22	23923255	23923256	2.19735e-06	0.00111394
cg03138928	chr1	226004826	226004827	2.19471e-06	0.00111394
cg05913684	chr19	710906	710907	2.18363e-06	0.00111394
cg10124355	chr19	5037004	5037005	2.18918e-06	0.00111394
cg14776738	chr19	6476756	6476757	2.19259e-06	0.00111394
cg18628732	chr6	30095295	30095296	2.19619e-06	0.00111394
cg23845574	chr10	135051270	135051271	2.18541e-06	0.00111394
cg05235171	chr11	117958104	117958105	2.20279e-06	0.00111544
cg07623567	chr6	32909523	32909524	2.20795e-06	0.00111575
cg15488009	chr19	681445	681446	2.21054e-06	0.00111575
cg22210337	chr11	2322808	2322809	2.2133e-06	0.00111575
cg23683800	chr10	115086103	115086104	2.21223e-06	0.00111575
cg00359365	chr1	26880547	26880548	2.22403e-06	0.00111827
cg05945266	chr17	80545020	80545021	2.22085e-06	0.00111827
cg17474422	chr1	36039866	36039867	2.22576e-06	0.00111827
cg23907053	chr12	70215816	70215817	2.23231e-06	0.00112032
cg04147621	chr21	47856020	47856021	2.25647e-06	0.00112993
cg12177677	chr2	158300475	158300476	2.25524e-06	0.00112993
cg08223717	chr7	36195507	36195508	2.33552e-06	0.00116572
cg23083984	chr16	29675846	29675847	2.33437e-06	0.00116572
cg27485921	chr2	46747379	46747380	2.3357e-06	0.00116572
cg13341668	chr3	50359909	50359910	2.34102e-06	0.00116708
cg10331073	chr10	26856128	26856129	2.34629e-06	0.00116841
cg01870657	chr13	52342952	52342953	2.37133e-06	0.00117886
cg13314965	chr3	196065506	196065507	2.3725e-06	0.00117886
cg04815973	chr15	74267168	74267169	2.38081e-06	0.00118169
cg05494008	chr8	145579285	145579286	2.39485e-06	0.00118735
cg22494725	chr22	38709636	38709637	2.40184e-06	0.00118889
cg25382900	chr1	12148326	12148327	2.40323e-06	0.00118889
cg09818588	chr4	84406319	84406320	2.41228e-06	0.00119206
cg05463966	chr11	67803951	67803952	2.42718e-06	0.0011976
cg26623263	chr2	202987140	202987141	2.42881e-06	0.0011976
cg07153966	chr7	27147590	27147591	2.44321e-06	0.00120338
cg00495443	chr22	17568163	17568164	2.44911e-06	0.00120497
cg04930596	chr12	124864528	124864529	2.45447e-06	0.00120629
cg19692322	chr1	3621048	3621049	2.46146e-06	0.00120831
cg20078624	chr15	22922301	22922302	2.46395e-06	0.00120831
cg06098530	chr10	76727919	76727920	2.47257e-06	0.00121122
cg00439384	chr3	122785558	122785559	2.48108e-06	0.00121375
cg09563216	chr1	150255241	150255242	2.4858e-06	0.00121375
cg11297046	chr19	49657000	49657001	2.48396e-06	0.00121375
cg20265748	chr14	89017615	89017616	2.49911e-06	0.00121893
cg07675031	chr11	47399893	47399894	2.52587e-06	0.00123065
cg16106427	chr10	134045609	134045610	2.55156e-06	0.00124182
cg00989365	chr14	70014548	70014549	2.56635e-06	0.00124767
cg18127922	chr17	46672255	46672256	2.57037e-06	0.00124828
cg12127196	chr1	50489240	50489241	2.59391e-06	0.00125565
cg12165551	chr11	8385712	8385713	2.5934e-06	0.00125565
cg23939875	chr11	8832272	8832273	2.58871e-06	0.00125565
cg27405988	chr3	48171915	48171916	2.59698e-06	0.00125579
cg01139861	chr7	50343298	50343299	2.6209e-06	0.00126464
cg26002008	chr5	1477719	1477720	2.61922e-06	0.00126464
cg11231069	chr2	240225142	240225143	2.63339e-06	0.00126931
cg12609829	chr15	38988755	38988756	2.67695e-06	0.00128755
cg19663795	chr16	30393854	30393855	2.67579e-06	0.00128755
cg01323381	chr7	27184264	27184265	2.68958e-06	0.00129225
cg04123310	chr1	27677072	27677073	2.72545e-06	0.0013067
cg06787669	chr7	45018789	45018790	2.72397e-06	0.0013067
cg03270332	chr19	45594670	45594671	2.7378e-06	0.00131122
cg17928152	chr13	113663206	113663207	2.74153e-06	0.00131161
cg15437741	chr17	80194576	80194577	2.75224e-06	0.00131534
cg01228134	chr2	233351921	233351922	2.75686e-06	0.00131615
cg18229196	chr10	134827324	134827325	2.76033e-06	0.00131641
cg05974498	chr19	52599256	52599257	2.76453e-06	0.00131696
cg21236153	chr9	34457249	34457250	2.77017e-06	0.00131696
cg27295595	chr16	29796756	29796757	2.77025e-06	0.00131696
cg21486834	chr17	74477542	74477543	2.77763e-06	0.00131908
cg01899620	chr13	113689422	113689423	2.79317e-06	0.00132507
cg21581504	chr2	68545960	68545961	2.80498e-06	0.00132927
cg00765783	chr16	12996587	12996588	2.82939e-06	0.00133943
cg20124223	chr11	111847692	111847693	2.83396e-06	0.00134018
cg20593826	chr1	59280370	59280371	2.8399e-06	0.00134158
cg15117739	chr17	46698881	46698882	2.86302e-06	0.00135109
cg10013501	chr1	25257813	25257814	2.88232e-06	0.00135877
cg23363263	chr2	224751989	224751990	2.88864e-06	0.00136033
cg26910511	chr19	39799037	39799038	2.94269e-06	0.00138434
cg06238004	chr17	42029727	42029728	2.96992e-06	0.00139569
cg01766850	chr6	170580966	170580967	2.98048e-06	0.0013992
cg01142302	chr3	9988590	9988591	2.99096e-06	0.00140266
cg02691192	chr17	59693501	59693502	3.0144e-06	0.00141003
cg04058799	chr7	151547969	151547970	3.01796e-06	0.00141003
cg11151395	chr17	56355299	56355300	3.0192e-06	0.00141003
cg27016114	chr14	101712466	101712467	3.01223e-06	0.00141003
cg16664472	chr1	26644822	26644823	3.05525e-06	0.00142539
cg21513088	chr2	585365	585366	3.06547e-06	0.00142868
cg15972148	chr13	114880889	114880890	3.10877e-06	0.00144736
cg00321288	chr12	87232692	87232693	3.12745e-06	0.00145456
cg23652026	chr6	32906526	32906527	3.1312e-06	0.0014548
cg13387826	chr1	2005260	2005261	3.1513e-06	0.00146263
cg15871206	chr2	239009118	239009119	3.20976e-06	0.00148823
cg10570158	chr11	19546133	19546134	3.22367e-06	0.00149314
cg13997435	chr1	153538406	153538407	3.2271e-06	0.00149319
cg03772020	chr6	148879122	148879123	3.24512e-06	0.00149917
cg14748380	chr1	179713788	179713789	3.24667e-06	0.00149917
cg17033287	chr1	3056542	3056543	3.25627e-06	0.00150207
cg16926213	chr1	1841314	1841315	3.26146e-06	0.00150292
cg09996284	chr1	156211851	156211852	3.30453e-06	0.00152121
cg18463686	chr7	141646690	141646691	3.31954e-06	0.00152656
cg02000253	chr19	13107687	13107688	3.33293e-06	0.00153072
cg02127980	chr9	137252116	137252117	3.33614e-06	0.00153072
cg12269535	chr6	43142014	43142015	3.3421e-06	0.00153072
cg27180555	chr12	112822378	112822379	3.34215e-06	0.00153072
cg07060794	chr7	23387365	23387366	3.3551e-06	0.00153509
cg04636564	chr6	169335969	169335970	3.37212e-06	0.00154131
cg21488617	chr1	38022586	38022587	3.39479e-06	0.0015501
cg00957901	chr4	41614842	41614843	3.40146e-06	0.00155157
cg09290705	chr15	60285508	60285509	3.40646e-06	0.00155228
cg04525852	chr4	125632538	125632539	3.42903e-06	0.00156099
cg07464217	chr20	57583263	57583264	3.44432e-06	0.00156637
cg05046306	chr17	46698273	46698274	3.46378e-06	0.00157363
cg09510202	chr6	13014871	13014872	3.47523e-06	0.00157566
cg18384588	chr22	46463747	46463748	3.47226e-06	0.00157566
cg11085454	chr17	46628404	46628405	3.50306e-06	0.00158349
cg18875357	chr14	105391263	105391264	3.49744e-06	0.00158349
cg25608041	chr4	37891834	37891835	3.50107e-06	0.00158349
cg24691453	chr1	153518384	153518385	3.50711e-06	0.00158374
cg08705942	chr16	85989730	85989731	3.51653e-06	0.00158481
cg20770516	chr7	104681396	104681397	3.51446e-06	0.00158481
cg18383668	chr19	45594410	45594411	3.53068e-06	0.0015896
cg01192077	chr5	158523507	158523508	3.55009e-06	0.00159674
cg27168076	chr2	232186928	232186929	3.57085e-06	0.00160448
cg02023973	chr16	1519973	1519974	3.58802e-06	0.00161059
cg06996175	chr19	2546877	2546878	3.6024e-06	0.00161383
cg14171369	chr14	75447688	75447689	3.59914e-06	0.00161383
cg15954353	chr17	5403337	5403338	3.63618e-06	0.00162734
cg26576890	chr6	41374939	41374940	3.65745e-06	0.00163524
cg04577249	chr5	172179102	172179103	3.69872e-06	0.00165205
cg04775627	chr2	42258324	42258325	3.74879e-06	0.0016711
cg15982700	chr7	27154911	27154912	3.74723e-06	0.0016711
cg19464524	chr10	93870321	93870322	3.78365e-06	0.00168498
cg01558645	chr4	71587904	71587905	3.79592e-06	0.00168545
cg04180046	chr7	45002736	45002737	3.79413e-06	0.00168545
cg07313334	chr1	144533861	144533862	3.79134e-06	0.00168545
cg25062539	chr8	79718482	79718483	3.81594e-06	0.00169267
cg23979954	chr12	25801601	25801602	3.82387e-06	0.00169451
cg01139039	chr7	150778208	150778209	3.85156e-06	0.00170039
cg05076221	chr7	27182637	27182638	3.84685e-06	0.00170039
cg08772942	chr17	2626991	2626992	3.85508e-06	0.00170039
cg17800708	chr7	27148204	27148205	3.85894e-06	0.00170039
cg19148305	chr22	23802708	23802709	3.85977e-06	0.00170039
cg24861866	chr10	135106684	135106685	3.85211e-06	0.00170039
cg00851518	chr1	27676652	27676653	3.86478e-06	0.00170071
cg16831889	chr15	50558051	50558052	3.86804e-06	0.00170071
cg10380221	chr16	31075618	31075619	3.90111e-06	0.00171358
cg00164997	chr6	25042548	25042549	3.91357e-06	0.00171681
cg04222409	chr21	47851621	47851622	3.92371e-06	0.00171681
cg13719228	chr6	341315	341316	3.91732e-06	0.00171681
cg13962321	chr1	149399174	149399175	3.92263e-06	0.00171681
cg20414935	chr1	6445872	6445873	3.93097e-06	0.00171832
cg01194336	chr12	66627997	66627998	3.954e-06	0.00172671
cg20427865	chr16	57406353	57406354	3.95995e-06	0.00172764
cg27123256	chr14	99664279	99664280	4.00801e-06	0.00174692
cg13027206	chr14	91866325	91866326	4.02501e-06	0.00175263
cg03008387	chr20	62089152	62089153	4.06615e-06	0.00176883
cg00488091	chr6	144536326	144536327	4.10642e-06	0.00178137
cg02152034	chr22	29600657	29600658	4.10682e-06	0.00178137
cg16199747	chr6	147235033	147235034	4.09914e-06	0.00178137
cg11986615	chr1	155579520	155579521	4.11152e-06	0.00178169
cg10993086	chr1	159919350	159919351	4.11894e-06	0.00178319
cg21109038	chr15	90543610	90543611	4.14723e-06	0.00179372
cg15463966	chr3	148446998	148446999	4.15772e-06	0.00179653
cg01032675	chr19	3136430	3136431	4.17705e-06	0.00180315
cg00757207	chr17	7456223	7456224	4.22926e-06	0.00182381
cg01062937	chr16	88537260	88537261	4.233e-06	0.00182381
cg13390975	chr5	34915890	34915891	4.24689e-06	0.0018263
cg23671196	chr15	50405520	50405521	4.2453e-06	0.0018263
cg00064020	chr3	183894761	183894762	4.26006e-06	0.00182846
cg01496136	chr16	57375219	57375220	4.26408e-06	0.00182846
cg16179521	chr15	102009894	102009895	4.26275e-06	0.00182846
cg21854332	chr1	144989624	144989625	4.27753e-06	0.00183248
cg06381455	chr17	73472178	73472179	4.28381e-06	0.00183343
cg17873048	chr17	46697700	46697701	4.31264e-06	0.00184402
cg17478749	chr6	31589365	31589366	4.3241e-06	0.00184717
cg09983216	chr17	46679715	46679716	4.33849e-06	0.00184981
cg18804667	chr5	58883392	58883393	4.33651e-06	0.00184981
cg25469714	chr10	16949821	16949822	4.37915e-06	0.00186538
cg00945260	chr16	1104925	1104926	4.40962e-06	0.00187482
cg12629796	chr7	74050146	74050147	4.40705e-06	0.00187482
cg22400703	chr2	68545995	68545996	4.42152e-06	0.0018781
cg23450038	chr19	2462961	2462962	4.47977e-06	0.00190105
cg09671650	chr17	65525235	65525236	4.49363e-06	0.00190343
cg10198479	chr16	85268435	85268436	4.49804e-06	0.00190343
cg25724895	chr20	58630390	58630391	4.49657e-06	0.00190343
cg02997851	chr3	97542295	97542296	4.51592e-06	0.00190837
cg24724506	chr19	55964383	55964384	4.51817e-06	0.00190837
cg01642550	chr16	89098327	89098328	4.57195e-06	0.0019269
cg05387269	chr1	1306946	1306947	4.57477e-06	0.0019269
cg11435826	chr12	2792111	2792112	4.57916e-06	0.0019269
cg15343510	chr6	31582285	31582286	4.57824e-06	0.0019269
cg04204452	chr17	1479213	1479214	4.58702e-06	0.00192841
cg02692313	chr6	33048444	33048445	4.60737e-06	0.00193336
cg23829380	chr13	113674654	113674655	4.60685e-06	0.00193336
cg09577651	chr20	1600705	1600706	4.68432e-06	0.00196382
cg07143125	chr11	48110045	48110046	4.69188e-06	0.00196433
cg11432797	chr16	29674487	29674488	4.69424e-06	0.00196433
cg23349301	chr17	46697115	46697116	4.71099e-06	0.0019695
cg22486630	chr19	11471954	11471955	4.75525e-06	0.00198617
cg09039163	chr2	239009036	239009037	4.76083e-06	0.00198666
cg07530172	chr11	95431373	95431374	4.7828e-06	0.00199064
cg23723486	chr7	101361745	101361746	4.77855e-06	0.00199064
cg26719062	chr6	30095349	30095350	4.78364e-06	0.00199064
cg06856840	chr15	80446451	80446452	4.79882e-06	0.00199512
cg00452882	chr16	67687119	67687120	4.80917e-06	0.00199594
cg20457732	chr1	71172486	71172487	4.80966e-06	0.00199594
cg03389538	chr3	128779498	128779499	4.82697e-06	0.00200128
cg15982099	chr11	47399813	47399814	4.83526e-06	0.00200288
cg22344830	chr1	1935048	1935049	4.85934e-06	0.002011
cg02621988	chr17	2498631	2498632	4.8732e-06	0.00201304
cg08486065	chr19	3464875	3464876	4.87233e-06	0.00201304
cg03469607	chr1	114355571	114355572	4.89447e-06	0.00201998
cg21337881	chr17	5138645	5138646	4.93836e-06	0.00203623
cg26746309	chr10	101943528	101943529	4.94751e-06	0.00203813
cg15951469	chr6	153536198	153536199	4.98868e-06	0.00205322
cg02797539	chr17	72740524	72740525	5.00071e-06	0.00205629
cg18158306	chr12	133135032	133135033	5.0138e-06	0.00205979
cg00355457	chr11	21498303	21498304	5.03986e-06	0.00206715
cg13638867	chr11	2241568	2241569	5.04087e-06	0.00206715
cg07683388	chr2	198029332	198029333	5.10532e-06	0.00209167
cg06574422	chr12	111181673	111181674	5.11332e-06	0.00209305
cg00453717	chr11	74344629	74344630	5.17779e-06	0.00211752
cg05310240	chr17	47979069	47979070	5.22905e-06	0.00213516
cg05590294	chr12	9913395	9913396	5.23042e-06	0.00213516
cg02965712	chr1	77746028	77746029	5.24125e-06	0.00213765
cg25571880	chr2	233384489	233384490	5.25275e-06	0.0021404
cg18801806	chr11	118869385	118869386	5.25844e-06	0.00214078
cg07696006	chr15	74528563	74528564	5.28464e-06	0.00214693
cg07917150	chr7	27154264	27154265	5.286e-06	0.00214693
cg10231067	chr1	19254731	19254732	5.28784e-06	0.00214693
cg18213495	chr6	17985408	17985409	5.29676e-06	0.00214862
cg16705627	chr13	112721950	112721951	5.31388e-06	0.00215363
cg04883472	chr11	87080622	87080623	5.32826e-06	0.00215752
cg27508620	chr7	21209725	21209726	5.35331e-06	0.00216571
cg18720803	chr4	75608133	75608134	5.38352e-06	0.00217598
cg09093656	chr17	16323481	16323482	5.43743e-06	0.0021958
cg01973695	chr11	128560328	128560329	5.45505e-06	0.00219897
cg25930146	chr8	22539444	22539445	5.45504e-06	0.00219897
cg11192059	chr8	1650035	1650036	5.49475e-06	0.002213
cg09328012	chr22	46481677	46481678	5.50193e-06	0.00221391
cg07498879	chr22	30663041	30663042	5.51779e-06	0.00221831
cg16290689	chr13	31506685	31506686	5.52537e-06	0.00221938
cg00291478	chr10	121301041	121301042	5.57154e-06	0.0022344
cg13013841	chr17	18281021	18281022	5.57269e-06	0.0022344
cg20636352	chr2	200468832	200468833	5.57977e-06	0.00223526
cg26756782	chr16	89922218	89922219	5.59243e-06	0.00223834
cg14282004	chr19	46270700	46270701	5.61226e-06	0.00224333
cg27351978	chr8	1650172	1650173	5.61485e-06	0.00224333
cg27573991	chr1	247712512	247712513	5.63367e-06	0.00224885
cg11606444	chr11	121353563	121353564	5.64173e-06	0.00225008
cg22216196	chr19	15564105	15564106	5.65089e-06	0.00225174
cg09076123	chr1	183559527	183559528	5.68584e-06	0.00226366
cg10334741	chr11	128321749	128321750	5.72598e-06	0.00227763
cg14074251	chr2	220299116	220299117	5.75047e-06	0.00228444
cg21147708	chr6	7611002	7611003	5.75323e-06	0.00228444
cg05232889	chr7	114055419	114055420	5.77679e-06	0.00228979
cg25952581	chr7	27170961	27170962	5.77687e-06	0.00228979
cg02278841	chr15	38988860	38988861	5.86504e-06	0.00232269
cg17349352	chr7	45066738	45066739	5.90084e-06	0.00233482
cg22486834	chr6	52859107	52859108	5.92015e-06	0.00234041
cg17913115	chr17	79680063	79680064	5.93039e-06	0.0023424
cg22958403	chr14	95927445	95927446	5.93762e-06	0.00234259
cg25390165	chr7	27184188	27184189	5.94128e-06	0.00234259
cg01571001	chr3	128215433	128215434	5.9811e-06	0.00235624
cg21490444	chr5	171095097	171095098	6.0041e-06	0.00236323
cg07188665	chr16	67200492	67200493	6.01509e-06	0.00236549
cg07687398	chr3	53198666	53198667	6.05538e-06	0.00237926
cg27121870	chr11	134257030	134257031	6.06758e-06	0.00238197
cg19015997	chr7	12611607	12611608	6.07944e-06	0.00238455
cg26581200	chr22	30637461	30637462	6.11005e-06	0.00239448
cg00611789	chr5	78985432	78985433	6.13154e-06	0.00239964
cg05395187	chr12	124913717	124913718	6.13388e-06	0.00239964
cg07345108	chr10	49893463	49893464	6.15248e-06	0.00240483
cg04881903	chr2	85637116	85637117	6.16603e-06	0.00240804
cg25490145	chr17	80358850	80358851	6.17677e-06	0.00241014
cg05329578	chr9	2241688	2241689	6.20497e-06	0.00241905
cg05096637	chr2	121846490	121846491	6.24399e-06	0.00243187
cg05965387	chr13	51418053	51418054	6.24864e-06	0.00243187
cg16744741	chr4	82126025	82126026	6.25424e-06	0.00243195
cg26972389	chr5	169407753	169407754	6.26135e-06	0.00243262
cg09475796	chr6	57071124	57071125	6.27899e-06	0.00243737
cg21335375	chr17	34417434	34417435	6.34952e-06	0.00246263
cg14510967	chr11	2321803	2321804	6.37227e-06	0.00246932
cg01476222	chr11	36522143	36522144	6.39133e-06	0.00247307
cg08000731	chr11	316247	316248	6.39291e-06	0.00247307
cg19655952	chr7	114055204	114055205	6.43788e-06	0.00248833
cg08363067	chr16	16170085	16170086	6.45215e-06	0.00249171
cg01856162	chr2	233350940	233350941	6.4635e-06	0.00249395
cg27421679	chr3	48788345	48788346	6.4826e-06	0.00249918
cg11598403	chr18	74799500	74799501	6.49246e-06	0.00250084
cg02372744	chr5	171050890	171050891	6.53562e-06	0.00251532
cg24026212	chr11	59952134	59952135	6.57847e-06	0.00252965
cg07264904	chr13	113633855	113633856	6.60334e-06	0.00253705
cg15028995	chr19	46628119	46628120	6.68927e-06	0.00256787
cg08308032	chr2	75005912	75005913	6.72027e-06	0.00257758
cg20467658	chr15	89933347	89933348	6.72801e-06	0.00257836
cg17457637	chr7	27170717	27170718	6.75744e-06	0.00258743
cg17571559	chr3	11267525	11267526	6.77336e-06	0.00259133
cg07408456	chr19	15590532	15590533	6.8474e-06	0.00261626
cg27489373	chr16	1507959	1507960	6.85015e-06	0.00261626
cg09844573	chr20	62199190	62199191	6.87652e-06	0.00262411
cg10316525	chr15	40572137	40572138	6.88911e-06	0.00262669
cg14519997	chr9	14321079	14321080	6.90017e-06	0.00262869
cg03762572	chr1	7692325	7692326	6.95503e-06	0.00264735
cg07910065	chr10	4230752	4230753	6.96383e-06	0.00264846
cg06125903	chr20	57583328	57583329	7.00343e-06	0.00266127
cg02211646	chr7	114055210	114055211	7.03174e-06	0.0026668
cg07812887	chr5	175793492	175793493	7.03156e-06	0.0026668
cg12572295	chr4	3042386	3042387	7.03572e-06	0.0026668
cg24038105	chr1	15679299	15679300	7.04675e-06	0.00266873
cg02283487	chr14	20904020	20904021	7.07616e-06	0.00267538
cg27409771	chr16	10711296	10711297	7.07119e-06	0.00267538
cg27043786	chr1	88928647	88928648	7.08564e-06	0.00267671
cg19203457	chr6	114181798	114181799	7.10278e-06	0.00268094
cg07253829	chr3	109056349	109056350	7.11574e-06	0.00268359
cg05346831	chr12	13067271	13067272	7.16263e-06	0.00269876
cg21386414	chr1	26421349	26421350	7.16796e-06	0.00269876
cg05456948	chr10	135171583	135171584	7.18266e-06	0.00270164
cg08558340	chr7	100472263	100472264	7.18759e-06	0.00270164
cg17454234	chr7	100964669	100964670	7.20761e-06	0.00270691
cg00509451	chr11	64811775	64811776	7.25223e-06	0.00271462
cg02699834	chr12	53039430	53039431	7.24563e-06	0.00271462
cg15468423	chr19	2700763	2700764	7.24796e-06	0.00271462
cg17485838	chr7	27138712	27138713	7.24861e-06	0.00271462
cg01861913	chr3	61550569	61550570	7.29038e-06	0.00272437
cg10469774	chr11	44642932	44642933	7.28683e-06	0.00272437
cg23884076	chr4	76945449	76945450	7.30259e-06	0.00272667
cg04351734	chr7	27155173	27155174	7.32129e-06	0.00272913
cg16312900	chr17	48628397	48628398	7.31706e-06	0.00272913
cg02481950	chr16	21665002	21665003	7.32957e-06	0.00272996
cg22288613	chr4	190962249	190962250	7.37471e-06	0.00274451
cg02787737	chr11	133928346	133928347	7.43813e-06	0.00276582
cg03202693	chr13	113637903	113637904	7.47135e-06	0.0027736
cg25204742	chr7	6448933	6448934	7.46565e-06	0.0027736
cg03591753	chr6	35659141	35659142	7.47806e-06	0.00277381
cg11083848	chr14	76371681	76371682	7.5272e-06	0.00278974
cg06437747	chr1	2890836	2890837	7.53869e-06	0.0027917
cg09859492	chr2	218723349	218723350	7.57404e-06	0.00280249
cg00513941	chr19	42437245	42437246	7.59539e-06	0.00280578
cg09112081	chr16	29796620	29796621	7.59497e-06	0.00280578
cg14204433	chr1	7844775	7844776	7.61561e-06	0.00281095
cg15435170	chr17	46681135	46681136	7.64372e-06	0.00281901
cg17801546	chr1	167090974	167090975	7.67293e-06	0.00282516
cg17972058	chr1	159796231	159796232	7.66713e-06	0.00282516
cg05697249	chr11	111789693	111789694	7.70836e-06	0.00283589
cg24129356	chr6	32920735	32920736	7.7313e-06	0.00284201
cg27162435	chr17	7833163	7833164	7.74039e-06	0.00284303
cg07119472	chr12	51718011	51718012	7.78739e-06	0.00285722
cg08401872	chr2	218487226	218487227	7.79169e-06	0.00285722
cg03598731	chr8	130996123	130996124	7.8243e-06	0.00286684
cg13849066	chr17	37331768	37331769	7.93195e-06	0.00290393
cg12585943	chr6	32121368	32121369	7.95728e-06	0.00291083
cg02216731	chr16	801936	801937	7.9719e-06	0.00291258
cg09655403	chr5	78985495	78985496	7.97497e-06	0.00291258
cg12871285	chr17	76713379	76713380	8.02048e-06	0.00292682
cg25513853	chr17	72272298	72272299	8.13302e-06	0.00296549
cg03654623	chr19	15488783	15488784	8.2032e-06	0.00298695
cg16332065	chr4	46126253	46126254	8.20512e-06	0.00298695
cg23193613	chr8	144267725	144267726	8.25226e-06	0.00300169
cg02796279	chr2	208101334	208101335	8.29778e-06	0.00301385
cg25534601	chr6	168198163	168198164	8.29908e-06	0.00301385
cg08370178	chr5	43034043	43034044	8.31576e-06	0.00301748
cg00324097	chr17	75446549	75446550	8.34898e-06	0.00302466
cg18587137	chr14	103593503	103593504	8.34529e-06	0.00302466
cg08320359	chr16	15596053	15596054	8.41084e-06	0.00303974
cg11546621	chr9	139872161	139872162	8.39978e-06	0.00303974
cg19963522	chr6	154677796	154677797	8.4099e-06	0.00303974
cg23597650	chr6	168068536	168068537	8.42039e-06	0.00304075
cg07136133	chr11	36422377	36422378	8.43728e-06	0.00304198
cg12258811	chr1	7844735	7844736	8.43391e-06	0.00304198
cg12603560	chr11	57090070	57090071	8.50885e-06	0.00306533
cg01952185	chr5	134813213	134813214	8.537e-06	0.00307301
cg04322572	chr10	43447618	43447619	8.54735e-06	0.00307428
cg13442749	chr9	96337681	96337682	8.58574e-06	0.00308563
cg03626672	chr2	237478664	237478665	8.63913e-06	0.00309987
cg11199014	chr19	39798563	39798564	8.63465e-06	0.00309987
cg16315020	chr1	109359175	109359176	8.65079e-06	0.00310159
cg19828220	chr17	46682413	46682414	8.66106e-06	0.0031028
cg01567509	chr1	15104223	15104224	8.69264e-06	0.00310917
cg26194251	chr13	46402508	46402509	8.69122e-06	0.00310917
cg08140459	chr14	75086513	75086514	8.79931e-06	0.00314445
cg20372886	chr3	42094749	42094750	8.80523e-06	0.00314445
cg19526353	chr19	42760742	42760743	8.87554e-06	0.00316705
cg06988336	chr16	89922397	89922398	8.94239e-06	0.00318838
cg05569131	chr6	36665620	36665621	8.95739e-06	0.0031912
cg02573234	chr11	65088334	65088335	9.01883e-06	0.00321055
cg10453850	chr6	32905320	32905321	9.03181e-06	0.00321264
cg14324675	chr6	31554848	31554849	9.10973e-06	0.0032378
cg02953927	chr15	44038812	44038813	9.15241e-06	0.00324901
cg16681421	chr17	73868584	73868585	9.15568e-06	0.00324901
cg03363289	chr9	124990165	124990166	9.17949e-06	0.00325489
cg12476754	chr7	47344750	47344751	9.19337e-06	0.00325725
cg01612133	chr6	167317799	167317800	9.22995e-06	0.00326508
cg27332104	chr15	52386161	52386162	9.22574e-06	0.00326508
cg21369801	chr17	80202961	80202962	9.23881e-06	0.00326565
cg07624815	chr3	14922656	14922657	9.35178e-06	0.00330299
cg02086025	chr2	241096100	241096101	9.36294e-06	0.00330434
cg00400448	chr15	60285691	60285692	9.38464e-06	0.00330941
cg06513247	chr17	75446661	75446662	9.3975e-06	0.00331135
cg07180538	chr7	4786899	4786900	9.43384e-06	0.00332156
cg02247178	chr13	31506687	31506688	9.45339e-06	0.00332584
cg00235484	chr6	136825415	136825416	9.47378e-06	0.00333042
cg04193923	chr17	38170900	38170901	9.49156e-06	0.00333407
cg04055490	chr17	8059012	8059013	9.51553e-06	0.00333504
cg05280698	chr19	37825388	37825389	9.50232e-06	0.00333504
cg11264392	chr19	15564092	15564093	9.5191e-06	0.00333504
cg18787437	chr1	16499673	16499674	9.52392e-06	0.00333504
cg19113668	chr11	8832111	8832112	9.56178e-06	0.00334569
cg12116027	chr12	58130410	58130411	9.57131e-06	0.00334643
cg17977470	chr17	7758854	7758855	9.59011e-06	0.0033504
cg13256491	chr6	42231123	42231124	9.63045e-06	0.00336189
cg27131821	chr10	6104546	6104547	9.66692e-06	0.00337201
cg03466198	chr7	50727932	50727933	9.6914e-06	0.00337614
cg17518965	chr19	3178955	3178956	9.69374e-06	0.00337614
cg17179862	chr17	46681362	46681363	9.72661e-06	0.00338497
cg05514299	chr17	74868670	74868671	9.75814e-06	0.00339333
cg27041424	chr12	6232979	6232980	9.77553e-06	0.00339675
cg15390444	chr10	133793442	133793443	9.78439e-06	0.00339721
cg16225099	chr12	106564582	106564583	9.83866e-06	0.00341342
cg08735211	chr6	32920657	32920658	9.85571e-06	0.00341671
cg20471691	chr17	46681316	46681317	9.86425e-06	0.00341704
cg02659854	chr13	24824078	24824079	9.8728e-06	0.00341738
cg12097989	chr1	7311176	7311177	9.89856e-06	0.00342366
cg00524443	chr17	46650310	46650311	9.91408e-06	0.0034264
cg25228737	chr15	82234347	82234348	9.94525e-06	0.00343454
cg14997707	chr7	93853120	93853121	1.00258e-05	0.00345705
cg25754958	chr1	202130692	202130693	1.00233e-05	0.00345705
cg04129132	chr1	43296035	43296036	1.00483e-05	0.00346218
cg12185873	chr14	106355821	106355822	1.00787e-05	0.00346998
cg08061524	chr22	46472568	46472569	1.01199e-05	0.00348153
cg00222472	chr1	164545783	164545784	1.01419e-05	0.00348643
cg11386011	chr6	32121156	32121157	1.01589e-05	0.0034896
cg17956563	chr11	1332238	1332239	1.01941e-05	0.00349904
cg03520644	chr1	103574523	103574524	1.02487e-05	0.00351298
cg08379987	chr13	31507139	31507140	1.02503e-05	0.00351298
cg23497683	chr2	100759159	100759160	1.02825e-05	0.00352134
cg16317038	chr1	38495051	38495052	1.0351e-05	0.00354209
cg12920361	chr7	150445474	150445475	1.03666e-05	0.00354475
cg01891818	chr17	73008509	73008510	1.04197e-05	0.0035602
cg12617080	chr1	156509844	156509845	1.04814e-05	0.00357856
cg19017293	chr17	80201299	80201300	1.05188e-05	0.00358862
cg00087884	chr1	6525551	6525552	1.05404e-05	0.00359166
cg01026383	chr6	32905012	32905013	1.05596e-05	0.00359166
cg19458020	chr17	38473119	38473120	1.05588e-05	0.00359166
cg24484352	chr17	42015961	42015962	1.05443e-05	0.00359166
cg10126903	chr16	29675214	29675215	1.05845e-05	0.00359472
cg13725899	chr9	139422109	139422110	1.0578e-05	0.00359472
cg02923856	chr3	23989124	23989125	1.06283e-05	0.00360688
cg18563860	chr20	57583391	57583392	1.06569e-05	0.00361386
cg03078690	chr6	33235504	33235505	1.06864e-05	0.00362114
cg04308797	chr17	75207259	75207260	1.07478e-05	0.00363703
cg04499514	chr12	8219020	8219021	1.07495e-05	0.00363703
cg01431057	chr1	153362927	153362928	1.07913e-05	0.00364571
cg19923238	chr8	142232952	142232953	1.07903e-05	0.00364571
cg14023009	chr8	1870798	1870799	1.08172e-05	0.00365171
cg24457026	chr17	42426018	42426019	1.08306e-05	0.00365349
cg02690013	chr8	1650309	1650310	1.08517e-05	0.00365789
cg03339817	chr2	128458281	128458282	1.09174e-05	0.00367728
cg22122808	chr17	61511683	61511684	1.09542e-05	0.00368691
cg09079275	chr5	157003083	157003084	1.11827e-05	0.00376102
cg08781728	chr8	21882587	21882588	1.12082e-05	0.00376678
cg03746834	chr8	28196926	28196927	1.12311e-05	0.00377166
cg09253473	chr17	79877389	79877390	1.12724e-05	0.00378271
cg19406036	chr15	66914425	66914426	1.12836e-05	0.00378366
cg02324432	chr4	166130172	166130173	1.13158e-05	0.00379162
cg13264840	chr7	142494213	142494214	1.13643e-05	0.00380506
cg06013494	chr17	72528764	72528765	1.13953e-05	0.00381261
cg03023900	chr17	62085236	62085237	1.14213e-05	0.0038128
cg17258387	chr2	174924430	174924431	1.14205e-05	0.0038128
cg20954219	chr2	29745303	29745304	1.14206e-05	0.0038128
cg19059495	chr6	30095495	30095496	1.1448e-05	0.00381608
cg20066188	chr22	37678791	37678792	1.14449e-05	0.00381608
cg15548613	chr22	38610795	38610796	1.15831e-05	0.00385825
cg01317029	chr3	184063497	184063498	1.16422e-05	0.00387229
cg09890213	chr12	52409033	52409034	1.16424e-05	0.00387229
cg15657641	chr11	47939769	47939770	1.1716e-05	0.00389294
cg27162882	chr7	27258886	27258887	1.17218e-05	0.00389294
cg07253712	chr5	16933407	16933408	1.17852e-05	0.00389617
cg11270806	chr4	23892515	23892516	1.17717e-05	0.00389617
cg21535772	chr2	171679906	171679907	1.1792e-05	0.00389617
cg21617353	chr17	43319371	43319372	1.17459e-05	0.00389617
cg23404330	chr17	80251639	80251640	1.17788e-05	0.00389617
cg25348105	chr17	79393718	79393719	1.17734e-05	0.00389617
cg27302507	chr14	105398575	105398576	1.17605e-05	0.00389617
cg10460657	chr17	80560479	80560480	1.1831e-05	0.00390048
cg12229555	chr17	80260329	80260330	1.1823e-05	0.00390048
cg24670715	chr8	6420506	6420507	1.18217e-05	0.00390048
cg01966665	chr1	151137376	151137377	1.18742e-05	0.00391184
cg13847853	chr17	39696336	39696337	1.19113e-05	0.0039212
cg15463580	chr19	6113945	6113946	1.1949e-05	0.00393074
cg08860498	chr17	40838861	40838862	1.1959e-05	0.00393117
cg12877335	chr12	94539319	94539320	1.20241e-05	0.00394968
cg05303280	chr15	51632611	51632612	1.20396e-05	0.00395188
cg17771150	chr13	46756209	46756210	1.20585e-05	0.00395522
cg08857310	chr17	75567635	75567636	1.21808e-05	0.00399241
cg08353973	chr15	66914175	66914176	1.22537e-05	0.00401341
cg00802237	chr14	94858066	94858067	1.22666e-05	0.00401471
cg22100563	chr20	62505188	62505189	1.22755e-05	0.00401472
cg03163767	chr16	66969506	66969507	1.2356e-05	0.00403133
cg03585017	chr11	64213249	64213250	1.23621e-05	0.00403133
cg07290269	chr12	31479853	31479854	1.23479e-05	0.00403133
cg24448340	chr1	179921042	179921043	1.23426e-05	0.00403133
cg11781335	chr10	30818581	30818582	1.24323e-05	0.0040513
cg18771300	chr14	63671737	63671738	1.24657e-05	0.00405923
cg14730223	chr19	18232604	18232605	1.24871e-05	0.00406328
cg07684775	chr12	54772688	54772689	1.25431e-05	0.00406972
cg14771658	chr2	167350883	167350884	1.25273e-05	0.00406972
cg20897136	chr10	74034667	74034668	1.25279e-05	0.00406972
cg26437522	chr7	27174169	27174170	1.25392e-05	0.00406972
cg10812236	chr2	68592394	68592395	1.2553e-05	0.00407001
cg19622422	chr19	17942025	17942026	1.25786e-05	0.00407244
cg21190644	chr6	2659375	2659376	1.25706e-05	0.00407244
cg01080902	chr19	44039870	44039871	1.26238e-05	0.00407705
cg08657492	chr7	27170832	27170833	1.2629e-05	0.00407705
cg19539004	chr22	30643376	30643377	1.26185e-05	0.00407705
cg21371809	chr10	14052028	14052029	1.26127e-05	0.00407705
cg01851672	chr5	54829607	54829608	1.26577e-05	0.00408341
cg00240653	chr12	55378411	55378412	1.26764e-05	0.00408651
cg04452432	chr16	57406511	57406512	1.27034e-05	0.00409227
cg11147094	chr15	88420438	88420439	1.27785e-05	0.00410999
cg14801692	chr6	33048592	33048593	1.27682e-05	0.00410999
cg21245816	chr5	43044675	43044676	1.27857e-05	0.00410999
cg17665699	chr17	19771612	19771613	1.28203e-05	0.00411815
cg10085474	chr4	1221935	1221936	1.28873e-05	0.00413673
cg04234016	chr12	7062109	7062110	1.29671e-05	0.00415941
cg01604883	chr5	149674905	149674906	1.29895e-05	0.00416363
cg26818820	chr5	135468000	135468001	1.30078e-05	0.00416653
cg03803541	chr17	46681401	46681402	1.31115e-05	0.004192
cg11832281	chr10	11211022	11211023	1.31339e-05	0.004192
cg15831598	chr19	10215551	10215552	1.31277e-05	0.004192
cg25247859	chr6	30095174	30095175	1.31304e-05	0.004192
cg27343684	chr6	52775252	52775253	1.31273e-05	0.004192
cg02244028	chr3	38992200	38992201	1.31723e-05	0.00419534
cg11481968	chr11	12303499	12303500	1.31544e-05	0.00419534
cg26685998	chr2	43334941	43334942	1.31703e-05	0.00419534
cg02891728	chr7	151088236	151088237	1.32325e-05	0.00420935
cg13583664	chr9	132016282	132016283	1.32442e-05	0.00420935
cg17590710	chr5	177740069	177740070	1.32442e-05	0.00420935
cg12793610	chr4	154125637	154125638	1.32762e-05	0.00421653
cg14009688	chr7	134464242	134464243	1.33267e-05	0.00422957
cg20591728	chr17	46683606	46683607	1.34116e-05	0.00425167
cg25132276	chr5	149546087	149546088	1.34152e-05	0.00425167
cg11644049	chr5	179621734	179621735	1.34444e-05	0.00425796
cg01276536	chr17	79075920	79075921	1.34598e-05	0.00425984
cg01688936	chr16	30770794	30770795	1.34722e-05	0.00426075
cg07824636	chr1	221967245	221967246	1.35509e-05	0.00428264
cg05533539	chr17	44104521	44104522	1.35882e-05	0.00429142
cg09669754	chr17	78166148	78166149	1.36809e-05	0.00431767
cg05496814	chr5	111445415	111445416	1.37071e-05	0.00431991
cg18002862	chr17	2718230	2718231	1.37052e-05	0.00431991
cg17616283	chr11	65635258	65635259	1.37518e-05	0.00433097
cg08731696	chr1	59280489	59280490	1.38453e-05	0.00435734
cg13161113	chr6	158438198	158438199	1.38684e-05	0.00436157
cg24304425	chr19	840985	840986	1.39517e-05	0.00438471
cg07808761	chr19	37329760	37329761	1.39954e-05	0.00439539
cg11480762	chr10	73103395	73103396	1.40415e-05	0.0044068
cg00783712	chr1	239974513	239974514	1.41144e-05	0.0044266
cg11267546	chr7	27167828	27167829	1.41266e-05	0.00442735
cg04910662	chr16	73083014	73083015	1.41593e-05	0.00443448
cg09663193	chr17	7486821	7486822	1.42821e-05	0.00446985
cg02743878	chr2	169937094	169937095	1.43411e-05	0.00448519
cg10953410	chr11	113846918	113846919	1.44124e-05	0.00450438
cg26047334	chr2	218785909	218785910	1.44338e-05	0.00450795
cg14145338	chr9	139649039	139649040	1.45083e-05	0.00452802
cg19986012	chr17	46627848	46627849	1.45182e-05	0.00452802
cg06832406	chr10	4230482	4230483	1.463e-05	0.00455972
cg15305352	chr6	41375881	41375882	1.46693e-05	0.00456882
cg21853871	chr17	46628717	46628718	1.46839e-05	0.0045702
cg09367901	chr14	54418851	54418852	1.47115e-05	0.0045743
cg13707760	chr9	95986383	95986384	1.47173e-05	0.0045743
cg18546840	chr7	114055123	114055124	1.47772e-05	0.00458974
cg09450197	chr7	3134557	3134558	1.48202e-05	0.00459994
cg07188648	chr11	111402694	111402695	1.48841e-05	0.00461659
cg26506790	chr16	85873323	85873324	1.48954e-05	0.00461689
cg19004565	chr6	32086893	32086894	1.50502e-05	0.00466167
cg07438103	chr11	47175143	47175144	1.51464e-05	0.00468183
cg10921702	chr6	30716324	30716325	1.51449e-05	0.00468183
cg17322044	chr12	125140105	125140106	1.51379e-05	0.00468183
cg14602222	chr12	1025663	1025664	1.51616e-05	0.00468333
cg06437840	chr6	33048529	33048530	1.5192e-05	0.0046895
cg07842521	chr16	85157762	85157763	1.5255e-05	0.00470394
cg18972765	chr13	113422671	113422672	1.52597e-05	0.00470394
cg16733298	chr16	19127132	19127133	1.53001e-05	0.00471317
cg26195652	chr1	43765944	43765945	1.53504e-05	0.00472545
cg03750567	chr1	27676637	27676638	1.53841e-05	0.00473257
cg08196561	chr16	87525539	87525540	1.54762e-05	0.00475765
cg20425384	chr12	132657819	132657820	1.54962e-05	0.00476056
cg02916332	chr7	27183591	27183592	1.55468e-05	0.00477285
cg22660933	chr17	46608355	46608356	1.56453e-05	0.00479982
cg01326048	chr16	84560751	84560752	1.56635e-05	0.00480213
cg09160359	chr15	81294865	81294866	1.5682e-05	0.00480456
cg07788865	chr10	30101042	30101043	1.57126e-05	0.00480739
cg15630071	chr3	32861318	32861319	1.57112e-05	0.00480739
cg20595457	chr1	206753308	206753309	1.57412e-05	0.00481288
cg04375683	chr19	52692431	52692432	1.58183e-05	0.00483315
cg03776506	chr16	30581384	30581385	1.58948e-05	0.00484935
cg07744618	chr1	27678015	27678016	1.59036e-05	0.00484935
cg23656224	chr12	110205818	110205819	1.59012e-05	0.00484935
cg02676175	chr17	7253720	7253721	1.59582e-05	0.00486271
cg15275312	chr3	50363059	50363060	1.60808e-05	0.00489678
cg27466845	chr11	64397734	64397735	1.61014e-05	0.00489972
cg13058214	chr11	1947949	1947950	1.62244e-05	0.00493383
cg08827584	chr19	18893683	18893684	1.62956e-05	0.00495215
cg19939130	chr1	158978468	158978469	1.63693e-05	0.00497118
cg10315249	chr11	66235081	66235082	1.64832e-05	0.00499902
cg12626589	chr6	32120783	32120784	1.64745e-05	0.00499902
cg00030176	chr6	29760784	29760785	1.66462e-05	0.00504303
cg13150306	chr20	36572111	36572112	1.66506e-05	0.00504303
cg04560093	chr8	142217405	142217406	1.68583e-05	0.0051025
cg08908247	chr11	66055170	66055171	1.68994e-05	0.00511149
cg01449674	chr10	31531682	31531683	1.69556e-05	0.00511971
cg06965195	chr1	4390452	4390453	1.69753e-05	0.00511971
cg11800635	chr2	74783088	74783089	1.69549e-05	0.00511971
cg13305951	chr17	19314618	19314619	1.69833e-05	0.00511971
cg22997113	chr7	27170241	27170242	1.69727e-05	0.00511971
cg14206172	chr19	39466757	39466758	1.70327e-05	0.00513116
cg08775230	chr11	111789493	111789494	1.70452e-05	0.00513149
cg04926244	chr12	24737251	24737252	1.71308e-05	0.00515383
cg11835355	chr22	36561746	36561747	1.72512e-05	0.00517968
cg22772747	chr7	27164285	27164286	1.7234e-05	0.00517968
cg23304605	chr14	91866373	91866374	1.7247e-05	0.00517968
cg13139986	chr21	48019296	48019297	1.72649e-05	0.00518034
cg21279874	chr13	113646899	113646900	1.73162e-05	0.00519228
cg10319053	chr7	27143370	27143371	1.74209e-05	0.00521671
cg22008490	chr1	202129255	202129256	1.74202e-05	0.00521671
cg05877788	chr17	27899874	27899875	1.75482e-05	0.00525135
cg15066489	chr3	121613396	121613397	1.75963e-05	0.00526226
cg07354506	chr5	139048148	139048149	1.76342e-05	0.0052701
cg23014425	chr17	46648525	46648526	1.76628e-05	0.00527513
cg18956547	chr2	219031719	219031720	1.77065e-05	0.00528468
cg12669543	chr3	9225565	9225566	1.77651e-05	0.00529865
cg06693983	chr19	55889216	55889217	1.78627e-05	0.00532075
cg07739369	chr17	80241456	80241457	1.78545e-05	0.00532075
cg13783444	chr14	75536434	75536435	1.78911e-05	0.00532568
cg01655008	chr14	93652954	93652955	1.79534e-05	0.00533921
cg22807732	chr12	97700158	97700159	1.79705e-05	0.00533921
cg24761567	chr6	40687984	40687985	1.79721e-05	0.00533921
cg20427144	chr7	5518918	5518919	1.80697e-05	0.00536466
cg04907595	chr1	25258264	25258265	1.81132e-05	0.00536502
cg09229668	chr10	73565440	73565441	1.81304e-05	0.00536502
cg16266227	chr1	202129204	202129205	1.80897e-05	0.00536502
cg19141316	chr11	19750209	19750210	1.80989e-05	0.00536502
cg22850925	chr4	146743669	146743670	1.81236e-05	0.00536502
cg25247177	chr19	3698223	3698224	1.82373e-05	0.00539311
cg06168149	chr12	50497778	50497779	1.83234e-05	0.005415
cg02768785	chr19	45912979	45912980	1.84937e-05	0.00546177
cg07067993	chr12	130322378	130322379	1.85249e-05	0.0054648
cg16302816	chr11	16834800	16834801	1.85282e-05	0.0054648
cg22404290	chr8	97456488	97456489	1.86854e-05	0.00550754
cg27127608	chr5	158488659	158488660	1.8703e-05	0.00550915
cg10094994	chr2	240162323	240162324	1.87224e-05	0.00551124
cg17075865	chr10	121287467	121287468	1.87426e-05	0.00551358
cg13851767	chr9	123656764	123656765	1.87621e-05	0.00551572
cg04645050	chr16	86603761	86603762	1.8898e-05	0.00555205
cg18620571	chr14	103593505	103593506	1.89158e-05	0.00555367
cg05328547	chr7	19185139	19185140	1.89317e-05	0.00555472
cg18087266	chr1	25257629	25257630	1.89577e-05	0.00555873
cg25288155	chr11	73357396	73357397	1.906e-05	0.00558508
cg25156118	chr19	39799137	39799138	1.91309e-05	0.00560223
cg08493063	chr16	11330934	11330935	1.91572e-05	0.00560628
cg14658964	chr1	45189026	45189027	1.92032e-05	0.0056161
cg06893296	chr6	30095136	30095137	1.9257e-05	0.00562087
cg07888661	chr10	73759402	73759403	1.92443e-05	0.00562087
cg25285237	chr1	43296491	43296492	1.92512e-05	0.00562087
cg09059466	chr6	33048086	33048087	1.92727e-05	0.00562183
cg04533276	chr22	19709548	19709549	1.94269e-05	0.00566139
cg15898874	chr15	96515411	96515412	1.94334e-05	0.00566139
cg25139229	chr10	49674458	49674459	1.94984e-05	0.00567663
cg02861056	chr2	68592345	68592346	1.95367e-05	0.00568412
cg09866695	chr1	221747446	221747447	1.95801e-05	0.00568941
cg20487932	chr12	109234959	109234960	1.95796e-05	0.00568941
cg02947253	chr1	112046700	112046701	1.95945e-05	0.00568991
cg10996039	chr7	27178861	27178862	1.96862e-05	0.00571286
cg19553910	chr7	151038594	151038595	1.9763e-05	0.00573145
cg02841199	chr6	80247907	80247908	1.98121e-05	0.005742
cg00118783	chr16	1069760	1069761	1.99381e-05	0.0057748
cg06183267	chr2	100759134	100759135	1.99549e-05	0.00577596
cg00591868	chr19	19729048	19729049	2.00507e-05	0.00579253
cg01574390	chr16	21623651	21623652	2.00408e-05	0.00579253
cg20542190	chr19	54850619	54850620	2.0031e-05	0.00579253
cg05931231	chr12	11733759	11733760	2.01439e-05	0.00581153
cg14622549	chr12	132549292	132549293	2.01809e-05	0.00581153
cg15196806	chr7	27171213	27171214	2.01597e-05	0.00581153
cg21155834	chr2	149282209	149282210	2.01772e-05	0.00581153
cg25006194	chr12	94288553	94288554	2.01606e-05	0.00581153
cg16230352	chr8	42123158	42123159	2.02872e-05	0.00583839
cg08139512	chr11	20566851	20566852	2.04106e-05	0.00587018
cg01439383	chr7	2728776	2728777	2.04564e-05	0.00587958
cg12655375	chr6	35286360	35286361	2.05301e-05	0.005897
cg00588297	chr2	74753691	74753692	2.05921e-05	0.00591105
cg10516886	chr1	111415232	111415233	2.06611e-05	0.00592709
cg01660934	chr16	68269041	68269042	2.07162e-05	0.00593911
cg09814127	chr14	103593235	103593236	2.08291e-05	0.00596767
cg10717869	chr1	205780912	205780913	2.08493e-05	0.00596966
cg05052463	chr4	153274105	153274106	2.08709e-05	0.00597205
cg21210531	chr1	235105604	235105605	2.08887e-05	0.00597335
cg12656272	chr3	100328186	100328187	2.09471e-05	0.00598625
cg00002033	chr19	39798481	39798482	2.09866e-05	0.00599374
cg12114584	chr4	54518744	54518745	2.10092e-05	0.0059964
cg07875786	chr5	92918927	92918928	2.1062e-05	0.00600766
cg03263730	chr1	7841722	7841723	2.1093e-05	0.00601272
cg03257743	chr2	11123616	11123617	2.11672e-05	0.00602766
cg27544046	chr1	101186048	101186049	2.11722e-05	0.00602766
cg06807397	chr13	44948413	44948414	2.13243e-05	0.0060633
cg26598899	chr11	2321800	2321801	2.1312e-05	0.0060633
cg19805943	chr2	85933069	85933070	2.14225e-05	0.00608353
cg23819092	chr1	156047143	156047144	2.14119e-05	0.00608353
cg10264529	chr14	24562064	24562065	2.14554e-05	0.00608521
cg16601359	chr12	2955294	2955295	2.1442e-05	0.00608521
cg26306437	chr20	24930041	24930042	2.15165e-05	0.00609872
cg13521229	chr19	51013630	51013631	2.15527e-05	0.00610514
cg19375530	chr2	223185848	223185849	2.15788e-05	0.00610868
cg05412788	chr12	120835721	120835722	2.16237e-05	0.00611756
cg13935577	chr12	107974897	107974898	2.16978e-05	0.00613466
cg13439189	chr9	93926553	93926554	2.17183e-05	0.00613661
cg23713900	chr18	615496	615497	2.17591e-05	0.00614429
cg10278520	chr8	59771002	59771003	2.17796e-05	0.00614622
cg11436222	chr6	26225520	26225521	2.19747e-05	0.00619739
cg10501093	chr14	103593520	103593521	2.20216e-05	0.00620676
cg26800832	chr20	4990828	4990829	2.20395e-05	0.0062079
cg06847624	chr5	176827671	176827672	2.21133e-05	0.0062248
cg18317135	chr19	4677230	4677231	2.2183e-05	0.00624054
cg01951274	chr17	56409518	56409519	2.22914e-05	0.00626712
cg05068206	chr6	30095195	30095196	2.23255e-05	0.00627278
cg10478237	chr16	87915807	87915808	2.24084e-05	0.00629216
cg07127888	chr8	41400789	41400790	2.2452e-05	0.00629654
cg08531380	chr1	12270887	12270888	2.24448e-05	0.00629654
cg07785552	chr1	26869620	26869621	2.24997e-05	0.006306
cg11714502	chr9	130640212	130640213	2.25518e-05	0.00631667
cg24178676	chr5	172264981	172264982	2.25749e-05	0.00631921
cg25684151	chr8	126588554	126588555	2.26686e-05	0.00634151
cg16234490	chr4	77138082	77138083	2.26998e-05	0.0063463
cg17636309	chr8	144672242	144672243	2.2735e-05	0.00635219
cg00842076	chr14	89881835	89881836	2.27695e-05	0.00635396
cg04576021	chr6	32784255	32784256	2.27566e-05	0.00635396
cg04889800	chr1	16163555	16163556	2.29358e-05	0.0063964
cg05053327	chr17	40837383	40837384	2.29674e-05	0.00640125
cg05136804	chr18	32849113	32849114	2.30493e-05	0.00642013
cg20054248	chr12	56414508	56414509	2.31027e-05	0.00643102
cg11442326	chr5	1807695	1807696	2.31182e-05	0.00643136
cg00442282	chr17	38471064	38471065	2.31806e-05	0.00644473
cg17104258	chr1	167090646	167090647	2.32815e-05	0.00646567
cg18217136	chr20	36157651	36157652	2.32846e-05	0.00646567
cg26175343	chr20	6034888	6034889	2.33099e-05	0.00646871
cg06550018	chr5	149502665	149502666	2.33533e-05	0.00647676
cg20476329	chr6	75804472	75804473	2.33794e-05	0.00648001
cg08580187	chr16	84027871	84027872	2.34389e-05	0.00649252
cg10021122	chr1	117610620	117610621	2.34562e-05	0.00649332
cg14182049	chr6	132229346	132229347	2.34731e-05	0.006494
cg09476997	chr16	2087932	2087933	2.35235e-05	0.00650396
cg00041401	chr1	114414408	114414409	2.35923e-05	0.00651496
cg15078329	chr1	222628324	222628325	2.36031e-05	0.00651496
cg22145559	chr20	57583009	57583010	2.36067e-05	0.00651496
cg03494634	chr19	9238958	9238959	2.37363e-05	0.00653874
cg13241645	chr3	52235959	52235960	2.37275e-05	0.00653874
cg26418434	chr11	57267120	57267121	2.37195e-05	0.00653874
cg19430423	chr19	41702153	41702154	2.37933e-05	0.00654641
cg21076424	chr7	159020356	159020357	2.37827e-05	0.00654641
cg08281415	chr16	86959156	86959157	2.3812e-05	0.00654757
cg26023912	chr7	27184369	27184370	2.40814e-05	0.00661761
cg03429643	chr2	99280963	99280964	2.41067e-05	0.00662053
cg25818991	chr17	76381071	76381072	2.43132e-05	0.00667318
cg13819552	chr9	95799870	95799871	2.43376e-05	0.00667582
cg06520331	chr10	93171002	93171003	2.44036e-05	0.00668983
cg00257775	chr6	37904681	37904682	2.4439e-05	0.00669348
cg24140775	chr19	55173997	55173998	2.44466e-05	0.00669348
cg13420985	chr3	16524424	16524425	2.44679e-05	0.00669523
cg15410236	chr19	948452	948453	2.46496e-05	0.00674086
cg01231381	chr2	180130081	180130082	2.47569e-05	0.00675606
cg18527651	chr3	10284280	10284281	2.47651e-05	0.00675606
cg19432993	chr7	27143287	27143288	2.47544e-05	0.00675606
cg26192612	chr6	72129509	72129510	2.47593e-05	0.00675606
cg03165343	chr12	96883268	96883269	2.48313e-05	0.00677001
cg16146033	chr11	62767323	62767324	2.49934e-05	0.0068101
cg02984184	chr11	35966322	35966323	2.50584e-05	0.00682368
cg22016779	chr2	230452311	230452312	2.51404e-05	0.00684187
cg07616871	chr2	218843504	218843505	2.52107e-05	0.00685687
cg16786178	chr14	75764329	75764330	2.52453e-05	0.00686213
cg03520342	chr6	32920784	32920785	2.52897e-05	0.00687005
cg05076730	chr8	129060815	129060816	2.53847e-05	0.00688449
cg09556826	chr6	28956259	28956260	2.53695e-05	0.00688449
cg09799873	chr19	8385500	8385501	2.53886e-05	0.00688449
cg08792703	chr11	60779666	60779667	2.54067e-05	0.00688525
cg10180281	chr7	26897714	26897715	2.54286e-05	0.00688578
cg19850370	chr4	72205104	72205105	2.5444e-05	0.00688578
cg21746120	chr11	68142234	68142235	2.54545e-05	0.00688578
cg02745912	chr7	142494204	142494205	2.54876e-05	0.00689059
cg00178119	chr8	105235184	105235185	2.55297e-05	0.00689092
cg15153141	chr5	81470056	81470057	2.55347e-05	0.00689092
cg20617583	chr11	124609317	124609318	2.55178e-05	0.00689092
cg09154256	chr2	65352897	65352898	2.56132e-05	0.00690797
cg23206851	chr7	27143046	27143047	2.57288e-05	0.00693499
cg14762670	chr7	82073810	82073811	2.57847e-05	0.00694591
cg10464462	chr17	33417059	33417060	2.5856e-05	0.00696096
cg15901783	chr13	77461426	77461427	2.60698e-05	0.00701432
cg15619439	chr11	102700944	102700945	2.6128e-05	0.0070258
cg04056774	chr16	46672846	46672847	2.61449e-05	0.00702615
cg26643870	chr22	41845659	41845660	2.61966e-05	0.00703584
cg15222091	chr6	167536069	167536070	2.64348e-05	0.00709464
cg22159815	chr1	207975264	207975265	2.6447e-05	0.00709464
cg11410682	chr19	46999224	46999225	2.65996e-05	0.00713134
cg05043952	chr7	6441974	6441975	2.6682e-05	0.00714919
cg08011948	chr16	4234503	4234504	2.67446e-05	0.00716168
cg04172533	chr16	50743027	50743028	2.67914e-05	0.0071657
cg11360416	chr10	134752049	134752050	2.67814e-05	0.0071657
cg12526474	chr7	140097579	140097580	2.68597e-05	0.0071797
cg19220272	chr2	43312367	43312368	2.69507e-05	0.00719977
cg00034336	chr2	8684126	8684127	2.70425e-05	0.00721289
cg06066452	chr3	48470258	48470259	2.70478e-05	0.00721289
cg20184247	chr17	46672052	46672053	2.70282e-05	0.00721289
cg24169822	chr7	27170994	27170995	2.71343e-05	0.00723167
cg19714737	chr11	94880976	94880977	2.71609e-05	0.00723449
cg20098854	chr8	898407	898408	2.71891e-05	0.00723772
cg02207686	chr10	135051532	135051533	2.74601e-05	0.00728857
cg04981619	chr2	43328122	43328123	2.74298e-05	0.00728857
cg05935520	chr5	20611905	20611906	2.74458e-05	0.00728857
cg20445774	chr6	33400021	33400022	2.7461e-05	0.00728857
cg24414363	chr22	42336273	42336274	2.73982e-05	0.00728857
cg06154311	chr20	61002657	61002658	2.75973e-05	0.00732042
cg04149015	chr16	31159854	31159855	2.76322e-05	0.00732312
cg12461930	chr1	228345378	228345379	2.76399e-05	0.00732312
cg06869935	chr16	88125381	88125382	2.7672e-05	0.00732731
cg25967031	chr7	27171203	27171204	2.80475e-05	0.00742238
cg24704077	chr6	159456907	159456908	2.80719e-05	0.00742446
cg21578596	chr6	32906460	32906461	2.82208e-05	0.00745947
cg14694038	chr19	5037103	5037104	2.83153e-05	0.00747569
cg24842815	chr8	581753	581754	2.83028e-05	0.00747569
cg10161111	chr7	6200140	6200141	2.84087e-05	0.00749359
cg12516875	chr22	46463543	46463544	2.84164e-05	0.00749359
cg13008174	chr8	11640960	11640961	2.84769e-05	0.00750241
cg15279866	chr11	72431881	72431882	2.84831e-05	0.00750241
cg26479630	chr5	180486787	180486788	2.85304e-05	0.00751047
cg01978937	chr20	2671574	2671575	2.87236e-05	0.00755558
cg11027717	chr11	33713904	33713905	2.87353e-05	0.00755558
cg04781580	chr14	22392573	22392574	2.87604e-05	0.00755779
cg03337886	chr13	110436740	110436741	2.89151e-05	0.00759399
cg01856529	chr12	54653091	54653092	2.90062e-05	0.00761351
cg10411221	chr6	32904317	32904318	2.90481e-05	0.00762005
cg18396811	chr1	3332264	3332265	2.93023e-05	0.00768226
cg01220257	chr19	45260935	45260936	2.94478e-05	0.00771592
cg04915300	chr2	157314925	157314926	2.96435e-05	0.00776269
cg12113316	chr8	37729089	37729090	2.97215e-05	0.0077786
cg22914338	chr19	14376960	14376961	2.97956e-05	0.00779347
cg10732094	chr19	45957466	45957467	2.99206e-05	0.00782162
cg04848682	chr14	77492060	77492061	2.99578e-05	0.00782226
cg21566642	chr2	233284661	233284662	2.99485e-05	0.00782226
cg07871971	chr17	40839766	40839767	3.00025e-05	0.00782488
cg20637915	chr12	132652520	132652521	2.99961e-05	0.00782488
cg05818824	chr17	62051709	62051710	3.01179e-05	0.00785043
cg13412545	chr5	172175765	172175766	3.01606e-05	0.00785702
cg04176122	chr11	118779835	118779836	3.02e-05	0.00786273
cg00091064	chr6	41376604	41376605	3.03807e-05	0.00788668
cg03049501	chr16	55087225	55087226	3.0397e-05	0.00788668
cg06607384	chr14	91579859	91579860	3.03806e-05	0.00788668
cg09182750	chr15	99979346	99979347	3.03656e-05	0.00788668
cg15035143	chr17	56408688	56408689	3.03144e-05	0.00788668
cg17477052	chr10	71596731	71596732	3.03685e-05	0.00788668
cg24947456	chr12	57441432	57441433	3.06487e-05	0.00794742
cg02382221	chr4	86682649	86682650	3.07119e-05	0.00795356
cg04266202	chr17	56352895	56352896	3.07378e-05	0.00795356
cg12538674	chr7	27145972	27145973	3.0743e-05	0.00795356
cg17535961	chr5	171094783	171094784	3.07319e-05	0.00795356
cg25414370	chr22	50483351	50483352	3.07622e-05	0.00795397
cg27449030	chr2	25042343	25042344	3.09211e-05	0.00799046
cg01748892	chr7	27184667	27184668	3.10302e-05	0.00801406
cg25360761	chr19	35819943	35819944	3.1099e-05	0.00802264
cg27359668	chr13	113673103	113673104	3.1089e-05	0.00802264
cg11357670	chr13	114143948	114143949	3.11392e-05	0.00802841
cg06019726	chr5	133897654	133897655	3.11619e-05	0.00802967
cg07636142	chr7	69292759	69292760	3.13929e-05	0.00808458
cg21469772	chr9	124989294	124989295	3.16097e-05	0.00813575
cg02698900	chr8	1094770	1094771	3.17918e-05	0.00817795
cg07996594	chr1	25257505	25257506	3.18606e-05	0.00818909
cg12818490	chr10	25755222	25755223	3.18896e-05	0.00818909
cg13407335	chr17	7832852	7832853	3.18765e-05	0.00818909
cg02075410	chr4	151504138	151504139	3.19301e-05	0.00819481
cg13102294	chr6	32121393	32121394	3.20827e-05	0.00822929
cg03278514	chr15	70779346	70779347	3.23363e-05	0.00828492
cg14909614	chr6	35454069	35454070	3.23297e-05	0.00828492
cg27430293	chr16	89069935	89069936	3.2374e-05	0.00828986
cg02266731	chr12	69357333	69357334	3.25573e-05	0.00833207
cg06760238	chr10	134400036	134400037	3.28452e-05	0.00840096
cg07417745	chr2	228582488	228582489	3.28639e-05	0.00840098
cg00320288	chr16	85863167	85863168	3.31038e-05	0.0084373
cg03681383	chr12	25801522	25801523	3.31557e-05	0.0084373
cg07855319	chr16	69123283	69123284	3.30642e-05	0.0084373
cg08638184	chr7	19183563	19183564	3.30251e-05	0.0084373
cg08685085	chr12	57114435	57114436	3.31286e-05	0.0084373
cg09781936	chr22	19749961	19749962	3.30778e-05	0.0084373
cg16104837	chr15	77320672	77320673	3.3155e-05	0.0084373
cg19025461	chr1	16163610	16163611	3.31306e-05	0.0084373
cg07063890	chr16	88496241	88496242	3.31943e-05	0.00843759
cg22155724	chr5	176794405	176794406	3.31938e-05	0.00843759
cg04716021	chr10	80981119	80981120	3.32441e-05	0.00844395
cg18454133	chr14	23835870	23835871	3.32568e-05	0.00844395
cg05570258	chr7	105662884	105662885	3.32937e-05	0.00844856
cg16032408	chr3	14466411	14466412	3.33457e-05	0.00845223
cg25384595	chr19	55105156	55105157	3.3338e-05	0.00845223
cg26960939	chr17	38717206	38717207	3.33933e-05	0.00845953
cg11444332	chr10	8088904	8088905	3.34829e-05	0.00847441
cg20091384	chr19	2700927	2700928	3.34896e-05	0.00847441
cg07044938	chr16	66223243	66223244	3.35956e-05	0.00849646
cg17814680	chr22	20134676	20134677	3.36869e-05	0.00851476
cg01419713	chr8	42038135	42038136	3.38312e-05	0.00854645
cg17243044	chr6	31867945	31867946	3.38619e-05	0.00854943
cg26581206	chr12	125003558	125003559	3.40323e-05	0.00858764
cg13571460	chr9	124989337	124989338	3.41409e-05	0.00861022
cg22111527	chr11	69260136	69260137	3.4163e-05	0.00861096
cg08951051	chr16	4993543	4993544	3.42014e-05	0.00861584
cg00743788	chr22	50701157	50701158	3.43157e-05	0.00862944
cg01697865	chr11	117856007	117856008	3.4332e-05	0.00862944
cg09554856	chr11	33914646	33914647	3.42787e-05	0.00862944
cg23083936	chr19	41915452	41915453	3.43585e-05	0.00862944
cg23350904	chr17	4648580	4648581	3.43703e-05	0.00862944
cg25387487	chr5	157003181	157003182	3.43618e-05	0.00862944
cg23418219	chr7	28338684	28338685	3.44483e-05	0.00864421
cg10907744	chr12	131589455	131589456	3.44814e-05	0.00864769
cg07495389	chr2	27233872	27233873	3.45394e-05	0.00865743
cg14286208	chr14	20903445	20903446	3.45607e-05	0.00865794
cg10204725	chr19	56367830	56367831	3.47322e-05	0.00869608
cg12001120	chr2	219751342	219751343	3.4789e-05	0.00870547
cg22141459	chr17	27899465	27899466	3.48281e-05	0.0087104
cg11652496	chr15	77324526	77324527	3.49966e-05	0.00874285
cg25583651	chr6	29570040	29570041	3.49906e-05	0.00874285
cg22331200	chr17	56355362	56355363	3.50476e-05	0.00875073
cg18702012	chr10	126106555	126106556	3.51002e-05	0.00875485
cg27365978	chr10	106093659	106093660	3.51029e-05	0.00875485
cg21800989	chr11	65713893	65713894	3.52041e-05	0.00877522
cg06264679	chr6	32121433	32121434	3.54197e-05	0.00882409
cg02637282	chr12	98768240	98768241	3.54597e-05	0.00882916
cg08106973	chr1	40399833	40399834	3.56642e-05	0.00887519
cg04052934	chr6	147179017	147179018	3.57072e-05	0.00888098
cg00424169	chr13	31506837	31506838	3.5811e-05	0.00889209
cg02648064	chr16	79614389	79614390	3.58011e-05	0.00889209
cg04177826	chr22	50985681	50985682	3.57888e-05	0.00889209
cg05969150	chr16	72882495	72882496	3.59493e-05	0.00892017
cg27537164	chr6	168079127	168079128	3.59637e-05	0.00892017
cg00574740	chr13	76209541	76209542	3.59996e-05	0.00892415
cg03671276	chr17	38183370	38183371	3.60403e-05	0.00892933
cg03760191	chr10	22623047	22623048	3.60845e-05	0.00893539
cg06912304	chr11	4113452	4113453	3.6113e-05	0.00893752
cg12003026	chr6	26273370	26273371	3.61611e-05	0.00894453
cg24163658	chr3	58182370	58182371	3.62066e-05	0.00895085
cg01315067	chr10	51576232	51576233	3.62625e-05	0.00895977
cg27432864	chr12	19557069	19557070	3.63745e-05	0.00898251
cg01902845	chr1	214170993	214170994	3.6476e-05	0.00900265
cg17101285	chr12	49725480	49725481	3.65463e-05	0.00901506
cg08136169	chr14	23707320	23707321	3.6739e-05	0.009026
cg08551615	chr17	47533703	47533704	3.67266e-05	0.009026
cg12023692	chr6	30712919	30712920	3.66118e-05	0.009026
cg22908922	chr14	105855008	105855009	3.6718e-05	0.009026
cg23330006	chr12	106507713	106507714	3.66642e-05	0.009026
cg23417875	chr2	102313069	102313070	3.67263e-05	0.009026
cg26023748	chr10	54515151	54515152	3.67509e-05	0.009026
cg26579713	chr15	65701865	65701866	3.67408e-05	0.009026
cg08288130	chr8	21771540	21771541	3.69176e-05	0.009062
cg27269962	chr7	127540997	127540998	3.70136e-05	0.00908063
cg22659049	chr4	41646672	41646673	3.70353e-05	0.00908101
cg03371384	chr11	69260271	69260272	3.70718e-05	0.00908501
cg11184109	chr3	53164962	53164963	3.71202e-05	0.00909192
cg26053066	chr9	96080065	96080066	3.72302e-05	0.00911392
cg03646542	chr5	172076155	172076156	3.7276e-05	0.00911999
cg10413089	chr15	22921426	22921427	3.73157e-05	0.00911999
cg12572625	chr5	140431039	140431040	3.73036e-05	0.00911999
cg03531211	chr6	32920102	32920103	3.74984e-05	0.00915967
cg13614409	chr13	31506752	31506753	3.75553e-05	0.00916861
cg14794735	chr7	129415968	129415969	3.76512e-05	0.00918705
cg02297709	chr1	160159670	160159671	3.78064e-05	0.00921992
cg02930866	chr3	15482580	15482581	3.78841e-05	0.00923208
cg26070099	chr1	33471937	33471938	3.78973e-05	0.00923208
cg10794257	chr7	27154305	27154306	3.79583e-05	0.00924192
cg26890706	chr6	13924425	13924426	3.79787e-05	0.00924192
cg13622265	chr9	124584474	124584475	3.80516e-05	0.00925468
cg19118751	chr17	26577636	26577637	3.80983e-05	0.00925743
cg26796443	chr12	15844458	15844459	3.8104e-05	0.00925743
cg27200630	chr3	138494226	138494227	3.81355e-05	0.00926008
cg22497856	chr17	79096582	79096583	3.82268e-05	0.00927726
cg16641055	chr16	88846292	88846293	3.83096e-05	0.00929234
cg21903221	chr14	105851981	105851982	3.83713e-05	0.00930231
cg15425827	chr8	124194965	124194966	3.85607e-05	0.00934319
cg12619972	chr11	4456403	4456404	3.86128e-05	0.00934642
cg13573745	chr9	97405553	97405554	3.86362e-05	0.00934642
cg24867468	chr17	76109222	76109223	3.86206e-05	0.00934642
cg02693607	chr7	27150598	27150599	3.87455e-05	0.00936782
cg02212575	chr3	156838403	156838404	3.88233e-05	0.00938069
cg03054277	chr1	228400217	228400218	3.88404e-05	0.00938069
cg03960066	chr1	150255503	150255504	3.90548e-05	0.00942239
cg19296509	chr4	7046066	7046067	3.90387e-05	0.00942239
cg10454879	chr8	602158	602159	3.9115e-05	0.00943186
cg21987515	chr4	153274118	153274119	3.9277e-05	0.00946587
cg02066343	chr6	33590458	33590459	3.93102e-05	0.00946783
cg15952933	chr7	1899886	1899887	3.93272e-05	0.00946783
cg13603551	chr7	150549406	150549407	3.95803e-05	0.00952369
cg25341313	chr1	235069288	235069289	3.96556e-05	0.00953671
cg22385702	chr2	45175881	45175882	3.97332e-05	0.00955026
cg12364755	chr17	2498642	2498643	3.97792e-05	0.00955622
cg09290175	chr22	39688265	39688266	3.98344e-05	0.0095644
cg16707506	chr7	45067057	45067058	3.98592e-05	0.00956526
cg14522800	chr17	4648566	4648567	3.99748e-05	0.00958788
cg22159528	chr19	44039727	44039728	4.00964e-05	0.00961194
cg11850468	chr5	180231185	180231186	4.01191e-05	0.00961226
cg26842423	chr2	115921258	115921259	4.01594e-05	0.0096168
cg12894126	chr9	134405925	134405926	4.02117e-05	0.00962422
cg01180479	chr11	65374833	65374834	4.02689e-05	0.00962872
cg21211882	chr20	34770405	34770406	4.02732e-05	0.00962872
cg02538681	chr10	90611911	90611912	4.05598e-05	0.00969208
cg27558411	chr13	113663245	113663246	4.05875e-05	0.00969357
cg03546977	chr5	78985489	78985490	4.06348e-05	0.00969972
cg14343266	chr9	139379656	139379657	4.06724e-05	0.00970357
cg27579805	chr17	76101307	76101308	4.08739e-05	0.00974648
cg15035133	chr22	37962637	37962638	4.09184e-05	0.00975193
cg05595692	chr2	75059313	75059314	4.10005e-05	0.00976634
cg01657186	chr12	679900	679901	4.11068e-05	0.00977598
cg04063348	chr6	52109347	52109348	4.10849e-05	0.00977598
cg08855938	chr1	214398483	214398484	4.11278e-05	0.00977598
cg24401487	chr1	230416880	230416881	4.11175e-05	0.00977598
cg02847588	chr1	8271997	8271998	4.12454e-05	0.00979457
cg06758644	chr1	12533120	12533121	4.12712e-05	0.00979457
cg16656520	chr6	31800885	31800886	4.12681e-05	0.00979457
cg25153759	chr10	135051022	135051023	4.15312e-05	0.00985109
cg00383136	chr6	32410247	32410248	4.15762e-05	0.00985657
cg24247667	chr17	74463439	74463440	4.16067e-05	0.00985862
cg04632887	chr20	3065559	3065560	4.16359e-05	0.00986036
cg01141438	chr3	189836207	189836208	4.17387e-05	0.00986914
cg02142483	chr16	84560555	84560556	4.16974e-05	0.00986914
cg06026545	chr17	35656860	35656861	4.1734e-05	0.00986914
cg10165209	chr17	46715533	46715534	4.17674e-05	0.00987076
cg20702205	chr7	5731340	5731341	4.18361e-05	0.0098818
cg14095048	chr22	25342876	25342877	4.19396e-05	0.00990107
cg05886689	chr19	51051890	51051891	4.19935e-05	0.0099086
cg00806461	chr3	194408071	194408072	4.20293e-05	0.00991187
cg14236118	chr4	70697558	70697559	4.20978e-05	0.00992282
cg13104185	chr1	8509372	8509373	4.21222e-05	0.00992339
cg02017450	chr10	10631670	10631671	4.23283e-05	0.00996276
cg08090407	chr7	7139271	7139272	4.23336e-05	0.00996276
cg04685387	chr10	34925640	34925641	4.23828e-05	0.00996478
cg17978727	chr20	4991028	4991029	4.23864e-05	0.00996478
cg20702879	chr6	167318108	167318109	4.24257e-05	0.00996883
cg22143698	chr5	10608058	10608059	4.24652e-05	0.00997291
cg00813509	chr12	124941317	124941318	4.24956e-05	0.00997318
cg24925163	chr2	128458248	128458249	4.25106e-05	0.00997318
cg05714729	chr18	33234096	33234097	4.2567e-05	0.00997937
cg16484042	chr16	14403405	14403406	4.25813e-05	0.00997937
cg15255390	chr17	46632154	46632155	4.26264e-05	0.00998475
cg11195298	chr15	93630456	93630457	4.2686e-05	0.00999351
cg26333751	chr12	56323079	56323080	4.28459e-05	0.0100257
cg01675238	chr15	42123717	42123718	4.29106e-05	0.0100305
cg06811094	chr1	200272112	200272113	4.28959e-05	0.0100305
cg24948406	chr17	46608268	46608269	4.29737e-05	0.01004
cg08727352	chr6	33264844	33264845	4.30308e-05	0.0100481
cg02304370	chr11	587926	587927	4.32264e-05	0.0100886
cg17914485	chr4	37463314	37463315	4.33294e-05	0.0101074
cg11385938	chr7	6432590	6432591	4.34697e-05	0.0101349
cg10477854	chr21	40760975	40760976	4.35034e-05	0.0101375
cg06700606	chr5	179621621	179621622	4.35836e-05	0.0101509
cg15696058	chr4	15965425	15965426	4.37036e-05	0.0101736
cg04665423	chr10	135051305	135051306	4.3778e-05	0.0101857
cg19044229	chr11	65374955	65374956	4.38454e-05	0.0101961
cg00769161	chr12	58130183	58130184	4.39021e-05	0.0101989
cg25900902	chr17	7253340	7253341	4.39029e-05	0.0101989
cg26200585	chr19	40919245	40919246	4.3946e-05	0.0102037
cg05210497	chr11	65121660	65121661	4.41148e-05	0.0102376
cg26065247	chr7	37734052	37734053	4.41793e-05	0.0102473
cg00001099	chr8	87081553	87081554	4.43836e-05	0.0102894
cg06157335	chr1	53164003	53164004	4.45203e-05	0.0103158
cg14171824	chr1	2006656	2006657	4.45822e-05	0.0103248
cg07512993	chr16	66582592	66582593	4.46555e-05	0.0103365
cg11589932	chr17	1173767	1173768	4.46872e-05	0.0103385
cg24402667	chr17	36612623	36612624	4.47703e-05	0.0103524
cg10147507	chr3	57113767	57113768	4.4821e-05	0.0103588
cg10661769	chr6	30881484	30881485	4.49283e-05	0.0103624
cg14621323	chr5	176827161	176827162	4.49122e-05	0.0103624
cg15006828	chr20	45081360	45081361	4.49023e-05	0.0103624
cg26516710	chr16	2569911	2569912	4.49037e-05	0.0103624
cg14652095	chr6	26018185	26018186	4.49582e-05	0.010364
cg11804789	chr20	24929716	24929717	4.50644e-05	0.0103831
cg20204986	chr11	32448067	32448068	4.51274e-05	0.0103923
cg19983801	chr3	195538730	195538731	4.5207e-05	0.0104053
cg05206657	chr15	70328301	70328302	4.52828e-05	0.0104175
cg12436568	chr1	202130728	202130729	4.54007e-05	0.0104393
cg10120764	chr1	116467163	116467164	4.54856e-05	0.0104534
cg03753942	chr8	61926269	61926270	4.56445e-05	0.0104793
cg14063191	chr9	131486742	131486743	4.56321e-05	0.0104793
cg07696516	chr4	41614958	41614959	4.57301e-05	0.0104882
cg25013303	chr1	10961257	10961258	4.57182e-05	0.0104882
cg07813031	chr1	61298421	61298422	4.57876e-05	0.0104961
cg25045942	chr6	33048291	33048292	4.58885e-05	0.0105139
cg26125503	chr14	39792755	39792756	4.60382e-05	0.0105428
cg02855203	chr11	62569427	62569428	4.60712e-05	0.010545
cg09062708	chr1	61649907	61649908	4.61986e-05	0.0105688
cg23813732	chr2	102392841	102392842	4.63631e-05	0.0106011
cg08425796	chr22	50981121	50981122	4.67489e-05	0.0106838
cg20139336	chr6	10495435	10495436	4.68142e-05	0.0106879
cg23824183	chr8	124285055	124285056	4.67935e-05	0.0106879
cg24919768	chr2	110873031	110873032	4.6896e-05	0.0107012
cg19057830	chr10	77165673	77165674	4.70209e-05	0.0107188
cg27459529	chr10	49892943	49892944	4.70027e-05	0.0107188
cg05185634	chr14	24804750	24804751	4.72368e-05	0.0107626
cg22251148	chr11	16631866	16631867	4.72612e-05	0.0107627
cg23843705	chr1	12270775	12270776	4.73011e-05	0.0107664
cg25666403	chr22	30662994	30662995	4.74053e-05	0.0107846
cg25503381	chr15	39871923	39871924	4.74355e-05	0.0107861
cg04724873	chr1	1920798	1920799	4.75947e-05	0.0108144
cg19803229	chr1	2005320	2005321	4.7608e-05	0.0108144
cg01487910	chr6	35453938	35453939	4.7673e-05	0.0108237
cg00653312	chr16	87863785	87863786	4.8053e-05	0.0109045
cg24320673	chr17	72462234	72462235	4.819e-05	0.0109301
cg23808213	chr2	166948291	166948292	4.82267e-05	0.0109329
cg04407470	chr6	108489977	108489978	4.82527e-05	0.0109333
cg26153054	chr2	132152814	132152815	4.83229e-05	0.0109437
cg15630458	chr8	142986649	142986650	4.84327e-05	0.010963
cg16288101	chr14	88621538	88621539	4.85483e-05	0.0109837
cg08862148	chr6	29595315	29595316	4.86886e-05	0.0109989
cg14512870	chr2	173330342	173330343	4.8678e-05	0.0109989
cg22137236	chr18	46506533	46506534	4.86744e-05	0.0109989
cg06997549	chr12	2944163	2944164	4.87351e-05	0.0110039
cg04949149	chr12	49505053	49505054	4.87907e-05	0.0110041
cg07281370	chr11	121970768	121970769	4.88094e-05	0.0110041
cg25969878	chr10	134045913	134045914	4.87944e-05	0.0110041
[truncated: 448,676+ more rows]

## Sheet: Fig3(a)
Analysis	features	cts_foreground	cts_background	freq_foreground	freq_background	p_value	odds_ratio	a	b	c	d
Relation to Island - Hypo sig. probes vs all probes	Island	101	140959	6.50773	31.3771	1.99122e-127	0.152228	101	1451	140959	308282
Relation to Island - Hypo sig. probes vs all probes	OpenSea	930	160460	59.9227	35.718	5.17637e-83	2.69088	930	622	160460	288781
Relation to Island - Hypo sig. probes vs all probes	Shelf	192	43144	12.3711	9.60375	0.000395058	1.32883	192	1360	43144	406097
Relation to Island - Hypo sig. probes vs all probes	Shore	329	104678	21.1985	23.3011	0.0505831	0.885489	329	1223	104678	344563
UCSC RefGene Group hierarchy - Hypo sig. probes vs all probes	1stExon	35	10093	2.25515	2.24668	0.931643	1.00386	35	1517	10093	439148
UCSC RefGene Group hierarchy - Hypo sig. probes vs all probes	3'UTR	55	14251	3.54381	3.17224	0.38413	1.12144	55	1497	14251	434990
UCSC RefGene Group hierarchy - Hypo sig. probes vs all probes	5'UTR	146	45960	9.40722	10.2306	0.313735	0.911154	146	1406	45960	403281
UCSC RefGene Group hierarchy - Hypo sig. probes vs all probes	Body	525	139815	33.8273	31.1225	0.0226479	1.13133	525	1027	139815	309426
UCSC RefGene Group hierarchy - Hypo sig. probes vs all probes	Intergenic	419	109101	26.9974	24.2856	0.0138493	1.15293	419	1133	109101	340140
UCSC RefGene Group hierarchy - Hypo sig. probes vs all probes	TSS1500	226	72093	14.5619	16.0477	0.118903	0.891647	226	1326	72093	377148
UCSC RefGene Group hierarchy - Hypo sig. probes vs all probes	TSS200	146	57928	9.40722	12.8946	2.44191e-05	0.701462	146	1406	57928	391313
Relation to Island - Hyper sig. probes vs all probes	Island	800	140260	36.3802	31.2666	3.83951e-07	1.25703	800	1399	140260	308334
Relation to Island - Hyper sig. probes vs all probes	OpenSea	671	160719	30.5139	35.8273	1.76499e-07	0.786549	671	1528	160719	287875
Relation to Island - Hyper sig. probes vs all probes	Shelf	148	43188	6.73033	9.62741	1.62919e-06	0.677376	148	2051	43188	405406
Relation to Island - Hyper sig. probes vs all probes	Shore	580	104427	26.3756	23.2787	0.00070075	1.18073	580	1619	104427	344167
UCSC RefGene Group hierarchy - Hyper sig. probes vs all probes	1stExon	67	10061	3.04684	2.24279	0.0140231	1.36975	67	2132	10061	438533
UCSC RefGene Group hierarchy - Hyper sig. probes vs all probes	3'UTR	68	14238	3.09231	3.17392	0.902862	0.973469	68	2131	14238	434356
UCSC RefGene Group hierarchy - Hyper sig. probes vs all probes	5'UTR	265	45841	12.0509	10.2188	0.00589243	1.20385	265	1934	45841	402753
UCSC RefGene Group hierarchy - Hyper sig. probes vs all probes	Body	796	139544	36.1983	31.107	4.17678e-07	1.25649	796	1403	139544	309050
UCSC RefGene Group hierarchy - Hyper sig. probes vs all probes	Intergenic	481	109039	21.8736	24.3068	0.00765001	0.871869	481	1718	109039	339555
UCSC RefGene Group hierarchy - Hyper sig. probes vs all probes	TSS1500	328	71991	14.9159	16.0481	0.153547	0.917051	328	1871	71991	376603
UCSC RefGene Group hierarchy - Hyper sig. probes vs all probes	TSS200	194	57880	8.82219	12.9025	2.6927e-09	0.653158	194	2005	57880	390714

## Sheet: Fig3(b)
Analysis	features	cts_foreground	cts_background	freq_foreground	freq_background	p_value	odds_ratio	a	b	c	d
Relation to Island - Hypo sig. coMethDMR vs clustered probes	Island	10	105223	5.64972	51.8286	1.73144e-40	0.055646	10	167	105223	97798
Relation to Island - Hypo sig. coMethDMR vs clustered probes	OpenSea	99	41238	55.9322	20.3122	2.62563e-25	4.97934	99	78	41238	161783
Relation to Island - Hypo sig. coMethDMR vs clustered probes	Shelf	6	6582	3.38983	3.24203	0.830848	1.04721	6	171	6582	196439
Relation to Island - Hypo sig. coMethDMR vs clustered probes	Shore	62	49978	35.0282	24.6172	0.00213215	1.65092	62	115	49978	153043
UCSC RefGene Group hierarchy - Hypo sig. coMethDMR vs clustered probes	1stExon	16	5341	9.03955	2.63076	2.14876e-05	3.67778	16	161	5341	197680
UCSC RefGene Group hierarchy - Hypo sig. coMethDMR vs clustered probes	5'UTR	21	22560	11.8644	11.1122	0.71967	1.07684	21	156	22560	180461
UCSC RefGene Group hierarchy - Hypo sig. coMethDMR vs clustered probes	Body	32	44667	18.0791	22.0012	0.237784	0.782396	32	145	44667	158354
UCSC RefGene Group hierarchy - Hypo sig. coMethDMR vs clustered probes	Intergenic	12	29699	6.77966	14.6285	0.00188867	0.424433	12	165	29699	173322
UCSC RefGene Group hierarchy - Hypo sig. coMethDMR vs clustered probes	TSS1500	53	42811	29.9435	21.087	0.00551002	1.59951	53	124	42811	160210
UCSC RefGene Group hierarchy - Hypo sig. coMethDMR vs clustered probes	TSS200	43	55459	24.2938	27.3169	0.399294	0.853824	43	134	55459	147562
UCSC RefGene Group hierarchy - Hypo sig. coMethDMR vs clustered probes	3'UTR	0	2484	0	1.22352	0.285755	0	0	177	2484	200537
Relation to Island - Hyper sig. coMethDMR vs clustered probes	Island	250	104983	44.2478	51.8094	0.000334652	0.73822	250	315	104983	97650
Relation to Island - Hyper sig. coMethDMR vs clustered probes	OpenSea	145	41192	25.6637	20.3284	0.00235688	1.35307	145	420	41192	161441
Relation to Island - Hyper sig. coMethDMR vs clustered probes	Shelf	32	6556	5.66372	3.23541	0.00267039	1.79558	32	533	6556	196077
Relation to Island - Hyper sig. coMethDMR vs clustered probes	Shore	138	49902	24.4248	24.6268	0.961005	0.989144	138	427	49902	152731
UCSC RefGene Group hierarchy - Hyper sig. coMethDMR vs clustered probes	1stExon	11	5346	1.9469	2.63827	0.357912	0.732744	11	554	5346	197287
UCSC RefGene Group hierarchy - Hyper sig. coMethDMR vs clustered probes	3'UTR	8	2476	1.41593	1.22191	0.566884	1.16106	8	557	2476	200157
UCSC RefGene Group hierarchy - Hyper sig. coMethDMR vs clustered probes	5'UTR	73	22508	12.9204	11.1078	0.179608	1.18739	73	492	22508	180125
UCSC RefGene Group hierarchy - Hyper sig. coMethDMR vs clustered probes	Body	133	44566	23.5398	21.9935	0.387212	1.09197	133	432	44566	158067
UCSC RefGene Group hierarchy - Hyper sig. coMethDMR vs clustered probes	Intergenic	65	29646	11.5044	14.6304	0.0367045	0.758563	65	500	29646	172987
UCSC RefGene Group hierarchy - Hyper sig. coMethDMR vs clustered probes	TSS1500	136	42728	24.0708	21.0864	0.0882378	1.18642	136	429	42728	159905
UCSC RefGene Group hierarchy - Hyper sig. coMethDMR vs clustered probes	TSS200	139	55363	24.6018	27.3218	0.156087	0.867964	139	426	55363	147270

## Sheet: Fig3(c)
Analysis	features	cts_foreground	cts_background	freq_foreground	freq_background	p_value	odds_ratio	a	b	c	d
ChmmModels - Hyper sig. probes vs all probes	Active TSS	586	129298	26.6485	28.8229	0.0249376	0.897152	586	1613	129298	319296
ChmmModels - Hyper sig. probes vs all probes	Bivalent Enhancer	41	3691	1.86448	0.822793	2.70806e-06	2.29007	41	2158	3691	444903
ChmmModels - Hyper sig. probes vs all probes	Bivalent/Poised TSS	74	12810	3.36517	2.85559	0.157616	1.18466	74	2125	12810	435784
ChmmModels - Hyper sig. probes vs all probes	Enhancers	190	24706	8.64029	5.50743	2.32548e-09	1.62262	190	2009	24706	423888
ChmmModels - Hyper sig. probes vs all probes	Flanking Active TSS	359	21683	16.3256	4.83355	1.71184e-88	3.84183	359	1840	21683	426911
ChmmModels - Hyper sig. probes vs all probes	Flanking Bivalent TSS/Enh	29	4326	1.31878	0.964346	0.0995816	1.37243	29	2170	4326	444268
ChmmModels - Hyper sig. probes vs all probes	Genic enhancers	38	4569	1.72806	1.01852	0.0026564	1.70889	38	2161	4569	444025
ChmmModels - Hyper sig. probes vs all probes	Heterochromatin	1	2069	0.0454752	0.461219	0.000752036	0.0981888	1	2198	2069	446525
ChmmModels - Hyper sig. probes vs all probes	Quiescent/Low	175	100133	7.95816	22.3215	3.01682e-72	0.300883	175	2024	100133	348461
ChmmModels - Hyper sig. probes vs all probes	Repressed PolyComb	286	17881	13.0059	3.98601	1.29369e-66	3.60116	286	1913	17881	430713
ChmmModels - Hyper sig. probes vs all probes	Strong transcription	59	24885	2.68304	5.54733	1.5887e-10	0.469428	59	2140	24885	423709
ChmmModels - Hyper sig. probes vs all probes	Transcr. at gene 5' and 3'	17	906	0.773079	0.201964	4.73342e-06	3.84982	17	2182	906	447688
ChmmModels - Hyper sig. probes vs all probes	Weak Repressed PolyComb	158	40014	7.18508	8.91987	0.00384115	0.790436	158	2041	40014	408580
ChmmModels - Hyper sig. probes vs all probes	Weak transcription	186	60662	8.45839	13.5227	2.55961e-13	0.590893	186	2013	60662	387932
ChmmModels - Hyper sig. probes vs all probes	ZNF genes & repeats	0	961	0	0.214225	0.0176785	0	0	2199	961	447633
ChmmModels - Hypo sig. probes vs all probes	Active TSS	80	129804	5.15464	28.8941	8.73547e-126	0.133744	80	1472	129804	319437
ChmmModels - Hypo sig. probes vs all probes	Bivalent Enhancer	7	3725	0.451031	0.829176	0.120274	0.541885	7	1545	3725	445516
ChmmModels - Hypo sig. probes vs all probes	Bivalent/Poised TSS	12	12872	0.773196	2.86528	1.10896e-08	0.264155	12	1540	12872	436369
ChmmModels - Hypo sig. probes vs all probes	Enhancers	145	24751	9.34278	5.50951	1.38003e-09	1.76745	145	1407	24751	424490
ChmmModels - Hypo sig. probes vs all probes	Flanking Active TSS	56	21986	3.60825	4.89403	0.0181647	0.727435	56	1496	21986	427255
ChmmModels - Hypo sig. probes vs all probes	Flanking Bivalent TSS/Enh	4	4351	0.257732	0.968522	0.00159989	0.264221	4	1548	4351	444890
ChmmModels - Hypo sig. probes vs all probes	Genic enhancers	20	4587	1.28866	1.02106	0.30901	1.2655	20	1532	4587	444654
ChmmModels - Hypo sig. probes vs all probes	Heterochromatin	3	2067	0.193299	0.460109	0.133119	0.418999	3	1549	2067	447174
ChmmModels - Hypo sig. probes vs all probes	Quiescent/Low	550	99758	35.4381	22.2059	2.89916e-32	1.92287	550	1002	99758	349483
ChmmModels - Hypo sig. probes vs all probes	Repressed PolyComb	43	18124	2.77062	4.03436	0.00959995	0.677826	43	1509	18124	431117
ChmmModels - Hypo sig. probes vs all probes	Strong transcription	81	24863	5.21907	5.53445	0.656166	0.939878	81	1471	24863	424378
ChmmModels - Hypo sig. probes vs all probes	Transcr. at gene 5' and 3'	1	922	0.064433	0.205235	0.388367	0.313507	1	1551	922	448319
ChmmModels - Hypo sig. probes vs all probes	Weak Repressed PolyComb	245	39927	15.7861	8.88766	3.31735e-18	1.92175	245	1307	39927	409314
ChmmModels - Hypo sig. probes vs all probes	Weak transcription	305	60543	19.6521	13.4767	1.7258e-11	1.57029	305	1247	60543	388698
ChmmModels - Hypo sig. probes vs all probes	ZNF genes & repeats	0	961	0	0.213916	0.0872659	0	0	1552	961	448280

## Sheet: Fig3(d)
Analysis	features	cts_foreground	cts_background	freq_foreground	freq_background	p_value	odds_ratio	a	b	c	d
ChmmModels - Hyper sig. coMethDMR vs clustered probes	Active TSS	180	98607	31.8584	48.6629	8.87329e-16	0.49323	180	385	98607	104026
ChmmModels - Hyper sig. coMethDMR vs clustered probes	Bivalent Enhancer	9	2095	1.59292	1.03389	0.204048	1.54943	9	556	2095	200538
ChmmModels - Hyper sig. coMethDMR vs clustered probes	Bivalent/Poised TSS	18	8588	3.18584	4.2382	0.249254	0.743523	18	547	8588	194045
ChmmModels - Hyper sig. coMethDMR vs clustered probes	Enhancers	30	6258	5.30973	3.08834	0.00473669	1.75961	30	535	6258	196375
ChmmModels - Hyper sig. coMethDMR vs clustered probes	Flanking Active TSS	85	11502	15.0442	5.67627	5.36079e-16	2.94259	85	480	11502	191131
ChmmModels - Hyper sig. coMethDMR vs clustered probes	Flanking Bivalent TSS/Enh	1	2795	0.176991	1.37934	0.00607911	0.126775	1	564	2795	199838
ChmmModels - Hyper sig. coMethDMR vs clustered probes	Genic enhancers	5	1643	0.884956	0.810825	0.811224	1.09224	5	560	1643	200990
ChmmModels - Hyper sig. coMethDMR vs clustered probes	Quiescent/Low	19	20168	3.36283	9.95297	5.00334e-09	0.314832	19	546	20168	182465
ChmmModels - Hyper sig. coMethDMR vs clustered probes	Repressed PolyComb	153	9493	27.0796	4.68482	2.32097e-70	7.55598	153	412	9493	193140
ChmmModels - Hyper sig. coMethDMR vs clustered probes	Strong transcription	2	9995	0.353982	4.93256	3.08377e-10	0.0684803	2	563	9995	192638
ChmmModels - Hyper sig. coMethDMR vs clustered probes	Transcr. at gene 5' and 3'	10	441	1.76991	0.217635	7.42361e-07	8.25951	10	555	441	202192
ChmmModels - Hyper sig. coMethDMR vs clustered probes	Weak Repressed PolyComb	21	13849	3.71681	6.83452	0.00194419	0.526197	21	544	13849	188784
ChmmModels - Hyper sig. coMethDMR vs clustered probes	Weak transcription	32	16091	5.66372	7.94096	0.0507319	0.695987	32	533	16091	186542
ChmmModels - Hyper sig. coMethDMR vs clustered probes	Heterochromatin	0	650	0	0.320777	0.434393	0	0	565	650	201983
ChmmModels - Hyper sig. coMethDMR vs clustered probes	ZNF genes & repeats	0	458	0	0.226024	0.642957	0	0	565	458	202175
ChmmModels - Hypo sig. coMethDMR vs clustered probes	Active TSS	12	98775	6.77966	48.6526	6.53886e-34	0.0767401	12	165	98775	104246
ChmmModels - Hypo sig. coMethDMR vs clustered probes	Flanking Active TSS	8	11579	4.51977	5.70335	0.626199	0.782648	8	169	11579	191442
ChmmModels - Hypo sig. coMethDMR vs clustered probes	Quiescent/Low	69	20118	38.9831	9.90932	1.36201e-24	5.80782	69	108	20118	182903
ChmmModels - Hypo sig. coMethDMR vs clustered probes	Repressed PolyComb	3	9643	1.69492	4.74975	0.0514717	0.345755	3	174	9643	193378
ChmmModels - Hypo sig. coMethDMR vs clustered probes	Strong transcription	10	9987	5.64972	4.9192	0.600901	1.15739	10	167	9987	193034
ChmmModels - Hypo sig. coMethDMR vs clustered probes	Transcr. at gene 5' and 3'	2	449	1.12994	0.221159	0.0593964	5.15524	2	175	449	202572
ChmmModels - Hypo sig. coMethDMR vs clustered probes	Weak Repressed PolyComb	26	13844	14.6893	6.819	0.00023844	2.35288	26	151	13844	189177
ChmmModels - Hypo sig. coMethDMR vs clustered probes	Weak transcription	47	16076	26.5537	7.91839	1.07171e-13	4.20449	47	130	16076	186945
ChmmModels - Hypo sig. coMethDMR vs clustered probes	Bivalent Enhancer	0	2104	0	1.03635	0.271267	0	0	177	2104	200917
ChmmModels - Hypo sig. coMethDMR vs clustered probes	Bivalent/Poised TSS	0	8606	0	4.23897	0.0010386	0	0	177	8606	194415
ChmmModels - Hypo sig. coMethDMR vs clustered probes	Enhancers	0	6288	0	3.09722	0.00749199	0	0	177	6288	196733
ChmmModels - Hypo sig. coMethDMR vs clustered probes	Flanking Bivalent TSS/Enh	0	2796	0	1.3772	0.184884	0	0	177	2796	200225
ChmmModels - Hypo sig. coMethDMR vs clustered probes	Genic enhancers	0	1648	0	0.811739	0.410977	0	0	177	1648	201373
ChmmModels - Hypo sig. coMethDMR vs clustered probes	Heterochromatin	0	650	0	0.320164	1	0	0	177	650	202371
ChmmModels - Hypo sig. coMethDMR vs clustered probes	ZNF genes & repeats	0	458	0	0.225592	1	0	0	177	458	202563
